# Supplementary material for: Antioxidant Activity and the Potential Mechanism of the Fruit From Ailanthus altissima Swingle
Source: Front Vet Sci. 2021 Dec 13;8:784898. doi: 10.3389/fvets.2021.784898 (PMC8710717; doi:10.3389/fvets.2021.784898)
Supplement: Supplementary file 1 [file Table_1.XLSX]

## Sheet: Sheet1
Components	Target
22-hydroxyhopan-3-one	NPC1L1
22-hydroxyhopan-3-one	AR
22-hydroxyhopan-3-one	CYP19A1
22-hydroxyhopan-3-one	GABRA2
22-hydroxyhopan-3-one	POLB
22-hydroxyhopan-3-one	AKR1B10
22-hydroxyhopan-3-one	VDR
22-hydroxyhopan-3-one	HSD11B1
22-hydroxyhopan-3-one	GABBR1
22-hydroxyhopan-3-one	G6PD
22-hydroxyhopan-3-one	HSD17B3
22-hydroxyhopan-3-one	SERPINA6
22-hydroxyhopan-3-one	SHBG
22-hydroxyhopan-3-one	CDC25A
22-hydroxyhopan-3-one	UGT2B7
22-hydroxyhopan-3-one	NR1H4
22-hydroxyhopan-3-one	GPBAR1
22-hydroxyhopan-3-one	FABP4
22-hydroxyhopan-3-one	FABP3
22-hydroxyhopan-3-one	FABP5
22-hydroxyhopan-3-one	PPARD
22-hydroxyhopan-3-one	FFAR1
22-hydroxyhopan-3-one	FABP2
22-hydroxyhopan-3-one	HSD11B2
22-hydroxyhopan-3-one	SLC22A6
22-hydroxyhopan-3-one	FNTA
22-hydroxyhopan-3-one	PTGER2
22-hydroxyhopan-3-one	PTGFR
22-hydroxyhopan-3-one	PTPN1
22-hydroxyhopan-3-one	PPARA
22-hydroxyhopan-3-one	KDM2A
22-hydroxyhopan-3-one	PHF8
22-hydroxyhopan-3-one	KDM5C
22-hydroxyhopan-3-one	CDC45
22-hydroxyhopan-3-one	PTPRC
22-hydroxyhopan-3-one	PLG
22-hydroxyhopan-3-one	NR1I3
22-hydroxyhopan-3-one	HAO1
22-hydroxyhopan-3-one	SAE1
22-hydroxyhopan-3-one	PTGES
22-hydroxyhopan-3-one	CDC25B
22-hydroxyhopan-3-one	CES2
22-hydroxyhopan-3-one	DHCR7
22-hydroxyhopan-3-one	SHH
22-hydroxyhopan-3-one	CNR2
22-hydroxyhopan-3-one	CACNA2D1
22-hydroxyhopan-3-one	ALOX5AP
22-hydroxyhopan-3-one	HMGCR
Stigmast-4-en-3-one	SRD5A1
Stigmast-4-en-3-one	SRD5A2
Stigmast-4-en-3-one	NR3C2
Stigmast-4-en-3-one	SERPINA6
Stigmast-4-en-3-one	SIGMAR1
Stigmast-4-en-3-one	SHBG
Stigmast-4-en-3-one	NR1I2
Stigmast-4-en-3-one	FABP1
Stigmast-4-en-3-one	CYP19A1
Stigmast-4-en-3-one	NR3C1
Stigmast-4-en-3-one	NR1I3
Stigmast-4-en-3-one	AR
Stigmast-4-en-3-one	PGR
Stigmast-4-en-3-one	CYP17A1
Stigmast-4-en-3-one	HSD17B3
Stigmast-4-en-3-one	CTSD
Stigmast-4-en-3-one	NPC1L1
Stigmast-4-en-3-one	CCR5
Stigmast-4-en-3-one	MAPK3
Stigmast-4-en-3-one	CDC25A
Stigmast-4-en-3-one	TRPA1
Stigmast-4-en-3-one	PRKCH
Stigmast-4-en-3-one	PTPN11
Stigmast-4-en-3-one	AKR1B10
Stigmast-4-en-3-one	PTGS1
Stigmast-4-en-3-one	PTPN2
Stigmast-4-en-3-one	HSD11B1
Stigmast-4-en-3-one	ESR1
Stigmast-4-en-3-one	ESR2
Stigmast-4-en-3-one	SLC6A3
Stigmast-4-en-3-one	NOS2
Stigmast-4-en-3-one	HSD11B2
Stigmast-4-en-3-one	PTGES
Stigmast-4-en-3-one	ADORA3
Stigmast-4-en-3-one	FAAH
Stigmast-4-en-3-one	PTPN1
Stigmast-4-en-3-one	FDFT1
Stigmast-4-en-3-one	CES1
Stigmast-4-en-3-one	ALOX5
Stigmast-4-en-3-one	TRPV1
Stigmast-4-en-3-one	FNTA
Stigmast-4-en-3-one	CES2
Stigmast-4-en-3-one	PTPN6
Stigmast-4-en-3-one	IDO1
Stigmast-4-en-3-one	BCHE
Stigmast-4-en-3-one	BACE1
3,4,5-trihydroxybenzoic acid	CA2
3,4,5-trihydroxybenzoic acid	CA7
3,4,5-trihydroxybenzoic acid	CA1
3,4,5-trihydroxybenzoic acid	CA3
3,4,5-trihydroxybenzoic acid	CA6
3,4,5-trihydroxybenzoic acid	CA12
3,4,5-trihydroxybenzoic acid	CA14
3,4,5-trihydroxybenzoic acid	CA9
3,4,5-trihydroxybenzoic acid	FUT7
3,4,5-trihydroxybenzoic acid	CA4
3,4,5-trihydroxybenzoic acid	CA5B
3,4,5-trihydroxybenzoic acid	CA5A
3,4,5-trihydroxybenzoic acid	CA13
3,4,5-trihydroxybenzoic acid	SQLE
3,4,5-trihydroxybenzoic acid	LDHA
3,4,5-trihydroxybenzoic acid	LDHB
3,4,5-trihydroxybenzoic acid	TTR
3,4,5-trihydroxybenzoic acid	IGF1R
3,4,5-trihydroxybenzoic acid	ALK
3,4,5-trihydroxybenzoic acid	SERPINE1
3,4,5-trihydroxybenzoic acid	ESR2
3,4,5-trihydroxybenzoic acid	BCL2L1
3,4,5-trihydroxybenzoic acid	GPR35
3,4,5-trihydroxybenzoic acid	COMT
3,4,5-trihydroxybenzoic acid	TPMT
3-Hydroxystigmast-5-en-7-one	NPC1L1
3-Hydroxystigmast-5-en-7-one	RORA
3-Hydroxystigmast-5-en-7-one	PTPN1
3-Hydroxystigmast-5-en-7-one	NOS2
3-Hydroxystigmast-5-en-7-one	NR1H3
3-Hydroxystigmast-5-en-7-one	CYP19A1
3-Hydroxystigmast-5-en-7-one	SHBG
3-Hydroxystigmast-5-en-7-one	SERPINA6
3-Hydroxystigmast-5-en-7-one	HSD11B1
3-Hydroxystigmast-5-en-7-one	IDO1
3-Hydroxystigmast-5-en-7-one	AR
3-Hydroxystigmast-5-en-7-one	PRKCH
3-Hydroxystigmast-5-en-7-one	PTPN11
3-Hydroxystigmast-5-en-7-one	AKR1B10
3-Hydroxystigmast-5-en-7-one	CYP17A1
3-Hydroxystigmast-5-en-7-one	G6PD
3-Hydroxystigmast-5-en-7-one	NR3C1
3-Hydroxystigmast-5-en-7-one	HSD11B2
3-Hydroxystigmast-5-en-7-one	CDC25A
3-Hydroxystigmast-5-en-7-one	PGR
3-Hydroxystigmast-5-en-7-one	TNF
3-Hydroxystigmast-5-en-7-one	BACE1
3-Hydroxystigmast-5-en-7-one	CES2
3-Hydroxystigmast-5-en-7-one	SLC6A3
3-Hydroxystigmast-5-en-7-one	FDFT1
3-Hydroxystigmast-5-en-7-one	SIGMAR1
3-Hydroxystigmast-5-en-7-one	MAPK3
3-Hydroxystigmast-5-en-7-one	HMGCR
3-Hydroxystigmast-5-en-7-one	ADORA3
3-Hydroxystigmast-5-en-7-one	BCHE
3-Hydroxystigmast-5-en-7-one	RORC
3-Hydroxystigmast-5-en-7-one	SRD5A2
3-Hydroxystigmast-5-en-7-one	PTGER2
3-Hydroxystigmast-5-en-7-one	CYP51A1
3-Hydroxystigmast-5-en-7-one	ESR2
3-Hydroxystigmast-5-en-7-one	PTGES
3-Hydroxystigmast-5-en-7-one	NR3C2
3-Hydroxystigmast-5-en-7-one	FABP1
3-Hydroxystigmast-5-en-7-one	FNTA
3-Hydroxystigmast-5-en-7-one	NR1I2
3-Hydroxystigmast-5-en-7-one	ALOX5
3-Hydroxystigmast-5-en-7-one	CES1
3-Hydroxystigmast-5-en-7-one	POLB
3-Hydroxystigmast-5-en-7-one	PTPN6
3-Hydroxystigmast-5-en-7-one	PTGIR
3-Hydroxystigmast-5-en-7-one	PTGER1
3-Hydroxystigmast-5-en-7-one	NR1I3
3-Hydroxystigmast-5-en-7-one	PPARA
3-Hydroxystigmast-5-en-7-one	PTPN2
3-Hydroxystigmast-5-en-7-one	PREP
3-Hydroxystigmast-5-en-7-one	ITGAL
3-Hydroxystigmast-5-en-7-one	ESR1
3-Hydroxystigmast-5-en-7-one	SLC6A4
3-Hydroxystigmast-5-en-7-one	ATP12A
3-Hydroxystigmast-5-en-7-one	SREBF2
3-Hydroxystigmast-5-en-7-one	TOP2A
3-Hydroxystigmast-5-en-7-one	HSD17B3
3-Hydroxystigmast-5-en-7-one	PDE4D
3-Hydroxystigmast-5-en-7-one	FABP4
3-Hydroxystigmast-5-en-7-one	TERT
3-Hydroxystigmast-5-en-7-one	FABP3
3-Hydroxystigmast-5-en-7-one	FABP5
3-Hydroxystigmast-5-en-7-one	HSD17B2
3-Hydroxystigmast-5-en-7-one	S1PR3
3-Hydroxystigmast-5-en-7-one	S1PR1
3-Hydroxystigmast-5-en-7-one	MAPK8
3-Hydroxystigmast-5-en-7-one	MAST3
3-Hydroxystigmast-5-en-7-one	DRD2
3-Hydroxystigmast-5-en-7-one	FAAH
3-Hydroxystigmast-5-en-7-one	CNR1
3-Hydroxystigmast-5-en-7-one	MDM2
3-Hydroxystigmast-5-en-7-one	PTGFR
3-Hydroxystigmast-5-en-7-one	MPEG1
3-Hydroxystigmast-5-en-7-one	PTPRF
3-Hydroxystigmast-5-en-7-one	PTGER3
3-Hydroxystigmast-5-en-7-one	XIAP
3-Hydroxystigmast-5-en-7-one	ACP1
3-Hydroxystigmast-5-en-7-one	KAT2B
3-Hydroxystigmast-5-en-7-one	SLC22A6
3-Hydroxystigmast-5-en-7-one	PDE4A
3-Hydroxystigmast-5-en-7-one	PDE4B
3-Hydroxystigmast-5-en-7-one	PDE4C
3-Hydroxystigmast-5-en-7-one	CXCR3
3-Hydroxystigmast-5-en-7-one	PPARG
3-Hydroxystigmast-5-en-7-one	GABRB3
3-Hydroxystigmast-5-en-7-one	GABRB3
3-Hydroxystigmast-5-en-7-one	GABRB3
3-Hydroxystigmast-5-en-7-one	GABRA2
3-Hydroxystigmast-5-en-7-one	PTGS2
3-Hydroxystigmast-5-en-7-one	IL6
3-Hydroxystigmast-5-en-7-one	GLUL
3-Hydroxystigmast-5-en-7-one	TOP1
3-Hydroxystigmast-5-en-7-one	LSS
(6beta,24R)-6-Hydroxystigmast-4-en-3-one	CYP17A1
(6beta,24R)-6-Hydroxystigmast-4-en-3-one	CYP19A1
(6beta,24R)-6-Hydroxystigmast-4-en-3-one	NPC1L1
(6beta,24R)-6-Hydroxystigmast-4-en-3-one	CDC25A
(6beta,24R)-6-Hydroxystigmast-4-en-3-one	AR
(6beta,24R)-6-Hydroxystigmast-4-en-3-one	NR3C1
(6beta,24R)-6-Hydroxystigmast-4-en-3-one	SHBG
(6beta,24R)-6-Hydroxystigmast-4-en-3-one	HSD11B2
(6beta,24R)-6-Hydroxystigmast-4-en-3-one	HSD11B1
(6beta,24R)-6-Hydroxystigmast-4-en-3-one	SRD5A2
(6beta,24R)-6-Hydroxystigmast-4-en-3-one	NOS2
(6beta,24R)-6-Hydroxystigmast-4-en-3-one	ESR1
(6beta,24R)-6-Hydroxystigmast-4-en-3-one	ESR2
(6beta,24R)-6-Hydroxystigmast-4-en-3-one	MAPK3
(6beta,24R)-6-Hydroxystigmast-4-en-3-one	FNTA
(6beta,24R)-6-Hydroxystigmast-4-en-3-one	PGR
(6beta,24R)-6-Hydroxystigmast-4-en-3-one	SERPINA6
(6beta,24R)-6-Hydroxystigmast-4-en-3-one	SIGMAR1
(6beta,24R)-6-Hydroxystigmast-4-en-3-one	POLB
(6beta,24R)-6-Hydroxystigmast-4-en-3-one	BCHE
(6beta,24R)-6-Hydroxystigmast-4-en-3-one	BACE1
(6beta,24R)-6-Hydroxystigmast-4-en-3-one	SLC6A3
(6beta,24R)-6-Hydroxystigmast-4-en-3-one	PRKCH
(6beta,24R)-6-Hydroxystigmast-4-en-3-one	PTPN1
(6beta,24R)-6-Hydroxystigmast-4-en-3-one	PTPN11
(6beta,24R)-6-Hydroxystigmast-4-en-3-one	AKR1B10
(6beta,24R)-6-Hydroxystigmast-4-en-3-one	NR3C2
(6beta,24R)-6-Hydroxystigmast-4-en-3-one	TNF
(6beta,24R)-6-Hydroxystigmast-4-en-3-one	SLC6A4
(6beta,24R)-6-Hydroxystigmast-4-en-3-one	ADORA3
(6beta,24R)-6-Hydroxystigmast-4-en-3-one	PTGES
(6beta,24R)-6-Hydroxystigmast-4-en-3-one	PTPN2
(6beta,24R)-6-Hydroxystigmast-4-en-3-one	FABP1
(6beta,24R)-6-Hydroxystigmast-4-en-3-one	CDC25B
(6beta,24R)-6-Hydroxystigmast-4-en-3-one	ALOX5
(6beta,24R)-6-Hydroxystigmast-4-en-3-one	CES2
(6beta,24R)-6-Hydroxystigmast-4-en-3-one	LTB4R
(6beta,24R)-6-Hydroxystigmast-4-en-3-one	PTPN6
(6beta,24R)-6-Hydroxystigmast-4-en-3-one	CYP51A1
(6beta,24R)-6-Hydroxystigmast-4-en-3-one	HMGCR
(6beta,24R)-6-Hydroxystigmast-4-en-3-one	IDO1
(6beta,24R)-6-Hydroxystigmast-4-en-3-one	NR1H3
(6beta,24R)-6-Hydroxystigmast-4-en-3-one	CES1
(6beta,24R)-6-Hydroxystigmast-4-en-3-one	NR1I3
(6beta,24R)-6-Hydroxystigmast-4-en-3-one	PPARD
(6beta,24R)-6-Hydroxystigmast-4-en-3-one	PREP
(6beta,24R)-6-Hydroxystigmast-4-en-3-one	CNR1
(6beta,24R)-6-Hydroxystigmast-4-en-3-one	ITGAL
(6beta,24R)-6-Hydroxystigmast-4-en-3-one	PTGER1
(6beta,24R)-6-Hydroxystigmast-4-en-3-one	PTGER2
(6beta,24R)-6-Hydroxystigmast-4-en-3-one	PTGIR
(6beta,24R)-6-Hydroxystigmast-4-en-3-one	RORA
(6beta,24R)-6-Hydroxystigmast-4-en-3-one	FDFT1
(6beta,24R)-6-Hydroxystigmast-4-en-3-one	HSD17B3
(6beta,24R)-6-Hydroxystigmast-4-en-3-one	SRD5A1
(6beta,24R)-6-Hydroxystigmast-4-en-3-one	FABP4
(6beta,24R)-6-Hydroxystigmast-4-en-3-one	FABP3
(6beta,24R)-6-Hydroxystigmast-4-en-3-one	FABP5
(6beta,24R)-6-Hydroxystigmast-4-en-3-one	G6PD
(6beta,24R)-6-Hydroxystigmast-4-en-3-one	AGTR1
(6beta,24R)-6-Hydroxystigmast-4-en-3-one	UGT2B7
(6beta,24R)-6-Hydroxystigmast-4-en-3-one	SCD
(6beta,24R)-6-Hydroxystigmast-4-en-3-one	PTPRF
(6beta,24R)-6-Hydroxystigmast-4-en-3-one	PLA2G1B
(6beta,24R)-6-Hydroxystigmast-4-en-3-one	ACP1
(6beta,24R)-6-Hydroxystigmast-4-en-3-one	PTGFR
(6beta,24R)-6-Hydroxystigmast-4-en-3-one	PTGER3
(6beta,24R)-6-Hydroxystigmast-4-en-3-one	SLC22A6
(6beta,24R)-6-Hydroxystigmast-4-en-3-one	DRD2
(6beta,24R)-6-Hydroxystigmast-4-en-3-one	OAT
(6beta,24R)-6-Hydroxystigmast-4-en-3-one	CYP11B1
(6beta,24R)-6-Hydroxystigmast-4-en-3-one	CYP11B2
(6beta,24R)-6-Hydroxystigmast-4-en-3-one	GLUL
(6beta,24R)-6-Hydroxystigmast-4-en-3-one	ALOX5AP
(6beta,24R)-6-Hydroxystigmast-4-en-3-one	MDM4
(6beta,24R)-6-Hydroxystigmast-4-en-3-one	MDM2
(6beta,24R)-6-Hydroxystigmast-4-en-3-one	ADRA2C
(6beta,24R)-6-Hydroxystigmast-4-en-3-one	KMT5A
(6beta,24R)-6-Hydroxystigmast-4-en-3-one	HSD17B2
(6beta,24R)-6-Hydroxystigmast-4-en-3-one	PTGDR
(6beta,24R)-6-Hydroxystigmast-4-en-3-one	CCR1
(6beta,24R)-6-Hydroxystigmast-4-en-3-one	PRKCG
(6beta,24R)-6-Hydroxystigmast-4-en-3-one	PRKCD
(6beta,24R)-6-Hydroxystigmast-4-en-3-one	PRKCB
(6beta,24R)-6-Hydroxystigmast-4-en-3-one	PRKCE
(6beta,24R)-6-Hydroxystigmast-4-en-3-one	PRKCQ
(6beta,24R)-6-Hydroxystigmast-4-en-3-one	CSF1R
(6beta,24R)-6-Hydroxystigmast-4-en-3-one	STS
(6beta,24R)-6-Hydroxystigmast-4-en-3-one	GLRA1
(6beta,24R)-6-Hydroxystigmast-4-en-3-one	CD81
(6beta,24R)-6-Hydroxystigmast-4-en-3-one	NR1I2
(6beta,24R)-6-Hydroxystigmast-4-en-3-one	FAAH
Amyrin	AR
Amyrin	PTPN1
Amyrin	ESR1
Amyrin	CHRM2
Amyrin	ACHE
Amyrin	SLC6A4
Amyrin	CYP2C19
Amyrin	NR1I3
Amyrin	SLC6A2
Amyrin	CYP19A1
Amyrin	BCHE
Amyrin	HMGCR
Amyrin	CYP51A1
Amyrin	NPC1L1
Amyrin	SREBF2
Amyrin	ESR2
Amyrin	SHBG
Amyrin	CYP17A1
Amyrin	NR1H3
Amyrin	RORC
Amyrin	PTPN6
Amyrin	PTPN2
Amyrin	SQLE
Amyrin	PREP
Amyrin	PTGES
Amyrin	FABP4
Amyrin	FAAH
Amyrin	PPARG
Amyrin	PPARA
Amyrin	TERT
Amyrin	FABP3
Amyrin	FABP5
Amyrin	PPARD
Amyrin	FABP1
Amyrin	CDC25B
Amyrin	RORA
Amyrin	HSD11B1
Amyrin	SCD
Amyrin	CES2
Amyrin	POLB
Amyrin	SERPINA6
Amyrin	PDE4D
Amyrin	PTPRF
Amyrin	PLA2G1B
Amyrin	ACP1
Amyrin	AKR1B10
Amyrin	CDC25A
Amyrin	FNTA
Amyrin	HSD11B2
Amyrin	CD81
Amyrin	PGR
Amyrin	ADORA3
Amyrin	MAPK3
Amyrin	PRKCH
Amyrin	PTPN11
Amyrin	CNR1
Amyrin	UGT2B7
Amyrin	VDR
Amyrin	ALOX5
Amyrin	NOS2
beta-sitosterol	NPC1L1
beta-sitosterol	NR1H3
beta-sitosterol	RORC
beta-sitosterol	HMGCR
beta-sitosterol	SHBG
beta-sitosterol	CYP51A1
beta-sitosterol	CYP17A1
beta-sitosterol	CYP19A1
beta-sitosterol	SREBF2
beta-sitosterol	AR
beta-sitosterol	RORA
beta-sitosterol	ESR1
beta-sitosterol	ESR2
beta-sitosterol	PTPN1
beta-sitosterol	CYP2C19
beta-sitosterol	SLC6A2
beta-sitosterol	ACHE
beta-sitosterol	SERPINA6
beta-sitosterol	G6PD
beta-sitosterol	BCHE
beta-sitosterol	SLC6A4
beta-sitosterol	CHRM2
beta-sitosterol	NR1I3
beta-sitosterol	NR1H2
beta-sitosterol	DHCR7
beta-sitosterol	PTGER1
beta-sitosterol	PTGER2
beta-sitosterol	VDR
beta-sitosterol	TBXAS1
beta-sitosterol	PTGES
beta-sitosterol	PPARD
beta-sitosterol	CES2
beta-sitosterol	HSD11B1
beta-sitosterol	SQLE
beta-sitosterol	PTPN6
beta-sitosterol	PTPN2
beta-sitosterol	GLRA1
beta-sitosterol	NOS2
beta-sitosterol	PPARG
beta-sitosterol	UGT2B7
beta-sitosterol	POLB
D-Friedoolean-14-en-3-one	CYP19A1
D-Friedoolean-14-en-3-one	PTGS1
D-Friedoolean-14-en-3-one	FAAH
D-Friedoolean-14-en-3-one	TRPV1
D-Friedoolean-14-en-3-one	PTPN1
D-Friedoolean-14-en-3-one	SRD5A1
D-Friedoolean-14-en-3-one	SRD5A2
D-Friedoolean-14-en-3-one	SERPINA6
D-Friedoolean-14-en-3-one	SHBG
D-Friedoolean-14-en-3-one	FABP1
D-Friedoolean-14-en-3-one	NR1I3
D-Friedoolean-14-en-3-one	PTPN6
D-Friedoolean-14-en-3-one	PTPN2
D-Friedoolean-14-en-3-one	PGR
D-Friedoolean-14-en-3-one	NR3C1
D-Friedoolean-14-en-3-one	AR
D-Friedoolean-14-en-3-one	NR3C2
D-Friedoolean-14-en-3-one	CYP17A1
D-Friedoolean-14-en-3-one	CES2
D-Friedoolean-14-en-3-one	CTSD
D-Friedoolean-14-en-3-one	NR1I2
D-Friedoolean-14-en-3-one	CNR1
D-Friedoolean-14-en-3-one	FABP4
D-Friedoolean-14-en-3-one	TERT
D-Friedoolean-14-en-3-one	FABP3
D-Friedoolean-14-en-3-one	FABP5
D-Friedoolean-14-en-3-one	PPARD
D-Friedoolean-14-en-3-one	HSD17B3
D-Friedoolean-14-en-3-one	TRPA1
D-Friedoolean-14-en-3-one	CES1
D-Friedoolean-14-en-3-one	POLB
D-Friedoolean-14-en-3-one	PTPRF
D-Friedoolean-14-en-3-one	HMGCR
D-Friedoolean-14-en-3-one	PLA2G1B
D-Friedoolean-14-en-3-one	ACP1
D-Friedoolean-14-en-3-one	AKR1B10
D-Friedoolean-14-en-3-one	CYP51A1
D-Friedoolean-14-en-3-one	SIGMAR1
D-Friedoolean-14-en-3-one	HSD11B1
D-Friedoolean-14-en-3-one	NPC1L1
D-Friedoolean-14-en-3-one	G6PD
D-Friedoolean-14-en-3-one	CCR5
D-Friedoolean-14-en-3-one	SCD
D-Friedoolean-14-en-3-one	CD81
D-Friedoolean-14-en-3-one	SLC6A3
D-Friedoolean-14-en-3-one	MAPK3
D-Friedoolean-14-en-3-one	CDC25A
D-Friedoolean-14-en-3-one	PTPN11
D-Friedoolean-14-en-3-one	PTGES
D-Friedoolean-14-en-3-one	HSD17B7
D-Friedoolean-14-en-3-one	PPARG
D-Friedoolean-14-en-3-one	RORC
D-Friedoolean-14-en-3-one	NR1H3
D-Friedoolean-14-en-3-one	PREP
erybidine	DRD1
erybidine	DRD2
erybidine	DRD5
erybidine	HTR2B
erybidine	ABCB1
erybidine	DRD3
erybidine	TACR1
erybidine	SIGMAR1
erybidine	SRC
erybidine	GSK3B
erybidine	PRKCB
erybidine	MELK
erybidine	ERBB2
erybidine	HTR7
erybidine	CCNE1
erybidine	GRK2
erybidine	PRKCD
erybidine	PRKCA
erybidine	PRKCQ
erybidine	WDR5
erybidine	CDK2
erybidine	NOS2
erybidine	CHRNB1
erybidine	HTR3A
erybidine	HTR1A
erybidine	HTR6
erybidine	HTR5A
erybidine	CDK9
erybidine	PDE10A
erybidine	SLC6A3
erybidine	PRMT6
erybidine	PRMT8
erybidine	PRMT1
erybidine	SYK
erybidine	DPP7
erybidine	CCNE2
erybidine	HTR1F
erybidine	ROCK2
erybidine	KIF11
erybidine	DRD4
erybidine	CHRM5
erybidine	HTR2A
erybidine	CSNK2A1
erybidine	CSNK2A2
erybidine	PRKCE
erybidine	PRKCH
erybidine	XIAP
erybidine	DPP9
erybidine	IKBKB
erybidine	CSK
erybidine	KDR
erybidine	EPHB4
erybidine	DHCR7
erybidine	FLT3
erybidine	CDK2
erybidine	PTGS1
erybidine	CHEK2
erybidine	JAK2
erybidine	PRKD1
erybidine	OPRL1
erybidine	JAK1
erybidine	PSMB5
erybidine	HASPIN
erybidine	JAK3
erybidine	MTOR
erybidine	HDAC1
erybidine	IRAK4
erybidine	PIK3CA
erybidine	CAMK2D
erybidine	ROCK1
erybidine	PIK3CG
erybidine	CDK4
erybidine	WEE1
erybidine	NQO1
erybidine	MAPK1
erybidine	PBK
erybidine	KHK
erybidine	HRH4
erybidine	NOS3
erybidine	PIM1
erybidine	PKN2
erybidine	PKN1
erybidine	CYP26A1
erybidine	TYRO3
erybidine	CCNA2
erybidine	CHUK
erybidine	AURKA
erybidine	HDAC6
erybidine	AKT2
erybidine	HDAC8
erybidine	AKT1
erybidine	AKT3
erybidine	AXL
erybidine	MERTK
erybidine	SLC6A4
erybidine	PARP1
erybidine	MET
erybidine	CHRNA4
erybidine	ADRA1A
erybidine	ERG
erythraline	CHRNA4
erythraline	CHRNA7
erythraline	SLC6A2
erythraline	PDE10A
erythraline	ROCK2
erythraline	CHRM3
erythraline	HTR3A
erythraline	TNNC1
erythraline	SLC18A3
erythraline	SLC6A9
erythraline	SCN5A
erythraline	CYP2D6
erythraline	KCNA5
erythraline	CHRNA5
erythraline	CYP51A1
erythraline	CHRNB4
erythraline	CHRNA3
erythraline	AR
erythraline	PDE5A
erythraline	PDE11A
erythraline	MAOA
erythraline	CHRM5
erythraline	CA2
erythraline	CA1
erythraline	CA9
erythraline	HRH4
erythraline	HTR1F
erythraline	JAK1
erythraline	GRIN1
erythraline	CHRNB3
erythraline	CTSC
erythraline	KISS1R
erythraline	ACHE
erythraline	FDFT1
erythraline	TRPV3
erythraline	UTS2R
erythraline	OPRD1
erythraline	FAP
erythraline	AKT1
erythraline	TLR4
erythraline	PNMT
erythraline	MTAP
erythraline	GSK3B
erythraline	GSK3A
erythraline	IGF1R
erythraline	CCR1
erythraline	MAP2K1
erythraline	BAZ2B
erythraline	BAZ2A
erythraline	DPP7
erythraline	NOS1
erythraline	HTR4
erythraline	TACR1
erythraline	LRRK2
erythraline	ILK
erythraline	HRH1
erythraline	EGFR
erythraline	HDAC6
erythraline	ROCK2
erythraline	GRM5
erythraline	HDAC1
erythraline	HDAC4
erythratidine	ACHE
erythratidine	CHRNA4
erythratidine	CHRNA7
erythratidine	OPRM1
erythratidine	OPRD1
erythratidine	OPRK1
erythratidine	PDE5A
erythratidine	PDE11A
erythratidine	PDE10A
erythratidine	CHRNA4
erythratidine	FUCA1
erythratidine	HTR1D
erythratidine	SLC18A3
erythratidine	CHRM3
erythratidine	PNP
erythratidine	SLC18A2
erythratidine	ROCK2
erythratidine	HTR1F
erythratidine	MAN1B1
erythratidine	DUSP3
erythratidine	MAN2A1
erythratidine	AR
erythratidine	MTAP
erythratidine	SIGMAR1
erythratidine	GRIN1
erythratidine	ABCB1
erythratidine	JAK1
erythratidine	LRRK2
erythratidine	HRH1
erythratidine	KCNA5
erythratidine	TOP2A
erythratidine	UTS2R
erythratidine	FAP
erythratidine	CHRM5
erythratidine	BACE1
erythratidine	CSF1R
erythratidine	NMT1
erythratidine	PNMT
erythratidine	TRPV3
erythratidine	CHRNB3
erythratidine	HTR3A
erythratidine	ADORA3
erythratidine	HDAC6
erythratidine	HTR2C
erythratidine	MAPK8
erythratidine	HDAC1
erythratidine	HDAC4
erythratidine	MAPK9
erythratidine	KCNJ1
erythratidine	NOS2
erythratidine	BCHE
erythratidine	PRMT6
erythratidine	EGFR
erythratidine	PRMT8
erythratidine	PRMT1
erythratidine	PLG
erythratidine	CHRNA3
esculetin	XDH
esculetin	EGFR
esculetin	CA12
esculetin	CA9
esculetin	AKR1B1
esculetin	CA7
esculetin	CA13
esculetin	CA2
esculetin	CA1
esculetin	CA14
esculetin	SQLE
esculetin	GPR35
esculetin	CCND1
esculetin	FLT4
esculetin	INSR
esculetin	CDK2
esculetin	GSK3B
esculetin	PLK1
esculetin	CSNK2A1
esculetin	PLK4
esculetin	TEK
esculetin	AKT1
esculetin	BACE1
esculetin	MAP3K8
esculetin	BRAF
esculetin	EPHB4
esculetin	HSPA1A
esculetin	NUAK1
esculetin	FGR
esculetin	LYN
esculetin	CA5A
esculetin	IGF1R
esculetin	AURKB
esculetin	SRC
esculetin	PTK2
esculetin	KDR
esculetin	MET
esculetin	ERBB2
esculetin	GSR
esculetin	CA5B
esculetin	PDGFRB
esculetin	MAOA
esculetin	CA4
esculetin	DAO
esculetin	CCNE1
esculetin	PTK2B
esculetin	CA6
esculetin	HSD17B3
esculetin	CA3
esculetin	ESR1
esculetin	ESR2
esculetin	AURKA
esculetin	TNNC1
esculetin	MIF
esculetin	AKR1C3
esculetin	AKR1C1
esculetin	CBR1
esculetin	SNCA
esculetin	ALDH2
esculetin	KCNA3
Hydroxysitosterol	NPC1L1
Hydroxysitosterol	RORA
Hydroxysitosterol	RORC
Hydroxysitosterol	NR1H3
Hydroxysitosterol	SHBG
Hydroxysitosterol	HMGCR
Hydroxysitosterol	AR
Hydroxysitosterol	SREBF2
Hydroxysitosterol	CYP17A1
Hydroxysitosterol	CYP19A1
Hydroxysitosterol	CYP51A1
Hydroxysitosterol	PTPN1
Hydroxysitosterol	ESR1
Hydroxysitosterol	ESR2
Hydroxysitosterol	ACHE
Hydroxysitosterol	SERPINA6
Hydroxysitosterol	G6PD
Hydroxysitosterol	PPARG
Hydroxysitosterol	PPARA
Hydroxysitosterol	POLB
Hydroxysitosterol	PTGFR
Hydroxysitosterol	PTGER3
Hydroxysitosterol	PTGDR
Hydroxysitosterol	VDR
Hydroxysitosterol	TNF
Hydroxysitosterol	NOS2
Hydroxysitosterol	SLC6A2
Hydroxysitosterol	SLC6A4
Hydroxysitosterol	PTGER2
Hydroxysitosterol	PTGIR
Hydroxysitosterol	SLC22A6
Hydroxysitosterol	BCHE
Hydroxysitosterol	S1PR3
Hydroxysitosterol	S1PR1
Hydroxysitosterol	MDM2
Hydroxysitosterol	MAPK8
Hydroxysitosterol	MAST3
Hydroxysitosterol	CHRM2
Hydroxysitosterol	CYP2C19
Hydroxysitosterol	NR1I3
Hydroxysitosterol	SMO
Hydroxysitosterol	CXCR3
Hydroxysitosterol	SRD5A2
Hydroxysitosterol	NR1H2
Hydroxysitosterol	HCRTR2
Hydroxysitosterol	HCRTR1
Hydroxysitosterol	PPARD
Hydroxysitosterol	DNM1
Hydroxysitosterol	SQLE
Hydroxysitosterol	CCNT1
Hydroxysitosterol	CCR1
Hydroxysitosterol	NR1I2
Hydroxysitosterol	F2
Hydroxysitosterol	F10
Hydroxysitosterol	NR3C1
hypaphorine	ACE
hypaphorine	MMP3
hypaphorine	HTR2B
hypaphorine	HTR1A
hypaphorine	HTR2A
hypaphorine	HTR2C
hypaphorine	HTR7
hypaphorine	MME
hypaphorine	IDO1
hypaphorine	ITGAL
hypaphorine	ECE1
hypaphorine	TACR1
hypaphorine	SLC6A4
hypaphorine	ERAP2
hypaphorine	EPHA2
hypaphorine	EPHB2
hypaphorine	EPHA5
hypaphorine	EPHA4
hypaphorine	EPHA8
hypaphorine	EPHA6
hypaphorine	EPHA7
hypaphorine	EPHB3
hypaphorine	EPHA3
hypaphorine	EPHB1
hypaphorine	EPHA1
hypaphorine	EPHB6
hypaphorine	CTSL
hypaphorine	ADRA2A
hypaphorine	HTR1B
hypaphorine	HTR1D
hypaphorine	ADRB1
hypaphorine	HTR1E
hypaphorine	SLC6A2
hypaphorine	HTR6
hypaphorine	MC1R
hypaphorine	EPHX2
hypaphorine	CTSA
hypaphorine	CTSC
hypaphorine	EDNRA
hypaphorine	TOP1
hypaphorine	EDNRB
hypaphorine	SLC6A3
hypaphorine	PPARG
hypaphorine	CCR3
hypaphorine	PPP5C
hypaphorine	PPP1CA
hypaphorine	SORT1
hypaphorine	CPA1
hypaphorine	ACE2
hypaphorine	PTPN1
hypaphorine	PTPN2
hypaphorine	PTGS1
hypaphorine	HSD11B1
hypaphorine	GSR
hypaphorine	CDC25B
hypaphorine	RBP4
hypaphorine	KMO
hypaphorine	ITGB1
hypaphorine	PDE7A
hypaphorine	BCAT2
hypaphorine	PIK3CA
hypaphorine	TTR
hypaphorine	AKR1C2
hypaphorine	CTSB
hypaphorine	LDHA
hypaphorine	NTSR1
hypaphorine	PDGFRB
hypaphorine	PDE9A
hypaphorine	FGFR1
hypaphorine	PTGS2
hypaphorine	FABP4
hypaphorine	FABP5
hypaphorine	CMA1
hypaphorine	KDM5A
hypaphorine	KDM5B
hypaphorine	EPHB4
hypaphorine	OPRM1
hypaphorine	GHSR
hypaphorine	MMP8
hypaphorine	CYP19A1
hypaphorine	PTPRF
hypaphorine	PTGER3
hypaphorine	FFAR1
hypaphorine	MMP9
hypaphorine	DRD5
hypaphorine	ADRB3
hypaphorine	NR4A1
hypaphorine	AKR1A1
hypaphorine	HSPA1A
hypaphorine	RHOA
hypaphorine	DUSP3
hypaphorine	FABP1
hypaphorine	KDM4C
hypaphorine	FLT1
hypaphorine	CXCL8
hypaphorine	ST3GAL1
hypaphorine	MAP3K8
hypaphorine	KDM2B
hypaphorine	RAD51
hypaphorine	MPO
hyperin	CTSB
hyperin	ADORA1
hyperin	ADORA2A
hyperin	DHODH
hyperin	MAPK8
hyperin	MAPK10
hyperin	MAPK9
hyperin	IMPDH2
hyperin	ADORA3
hyperin	NTRK1
hyperin	JAK2
hyperin	ADORA2B
hyperin	SIRT1
hyperin	PTGER2
hyperin	FLT1
hyperin	KDR
hyperin	SCN9A
hyperin	CAPN1
hyperin	CTSG
hyperin	FGFR1
hyperin	GABRB3
hyperin	HSP90AA1
hyperin	PIK3CA
hyperin	BRS3
hyperin	ITK
hyperin	ESR2
hyperin	BCHE
hyperin	JAK3
hyperin	AURKB
hyperin	ACHE
hyperin	CDK2
hyperin	PREP
hyperin	STAT5B
hyperin	CCKAR
hyperin	LCK
hyperin	MAOA
hyperin	MAOB
hyperin	GRM5
hyperin	HCRTR2
hyperin	HCRTR1
hyperin	BRD4
hyperin	GLP1R
hyperin	ABL1
hyperin	SCN5A
hyperin	EGFR
hyperin	GABRB3
hyperin	GABRB3
hyperin	GABRA2
hyperin	PIM1
hyperin	SRC
hyperin	MTOR
hyperin	PIK3CD
hyperin	PRKDC
hyperin	HCK
hyperin	PIK3CG
hyperin	PI4KB
hyperin	MMP2
hyperin	PIM2
hyperin	PIM3
hyperin	CDK2
hyperin	AGTR1
hyperin	PDE10A
hyperin	IGF1R
hyperin	INSR
hyperin	KCNK3
hyperin	KCNK9
hyperin	GABRA5
hyperin	CDK5R1
hyperin	CCNE2
hyperin	CCNB3
hyperin	STAT3
hyperin	RPS6KA5
hyperin	STAT5A
hyperin	CCND3
hyperin	PYGL
hyperin	IDH1
hyperin	CNR2
hyperin	FBP1
hyperin	QPCT
hyperin	MAPK14
hyperin	CTSK
hyperin	CTSS
hyperin	CTSV
hyperin	NAT1
hyperin	AR
hyperin	AURKA
hyperin	BACE1
hyperin	CDC7
hyperin	SCD
hyperin	MTNR1A
hyperin	CYP19A1
hyperin	EDNRA
hyperin	MCL1
hyperin	EPHX1
hyperin	NAAA
hyperin	HTR2C
hyperin	GSK3B
hyperin	TYK2
hyperin	MAP2K1
hyperin	MAPK1
kaempferol	NOX4
kaempferol	AKR1B1
kaempferol	XDH
kaempferol	TYR
kaempferol	FLT3
kaempferol	CA2
kaempferol	ALOX5
kaempferol	CA7
kaempferol	HSD17B2
kaempferol	ABCC1
kaempferol	HSD17B1
kaempferol	AHR
kaempferol	CA12
kaempferol	ESRRA
kaempferol	ABCB1
kaempferol	CYP1B1
kaempferol	ABCG2
kaempferol	ADORA1
kaempferol	CA4
kaempferol	ACHE
kaempferol	MAOA
kaempferol	GLO1
kaempferol	SYK
kaempferol	GSK3B
kaempferol	MMP9
kaempferol	MMP2
kaempferol	ALOX15
kaempferol	ALOX12
kaempferol	PTPRS
kaempferol	ADORA2A
kaempferol	CDK5R1
kaempferol	CCNB3
kaempferol	ARG1
kaempferol	GPR35
kaempferol	ESR2
kaempferol	DAPK1
kaempferol	MPG
kaempferol	SLC22A12
kaempferol	CDK6
kaempferol	CDK2
kaempferol	TTR
kaempferol	AKR1B10
kaempferol	TNKS2
kaempferol	TNKS
kaempferol	CYP19A1
kaempferol	CSNK2A1
kaempferol	EGFR
kaempferol	AVPR2
kaempferol	IGF1R
kaempferol	F2
kaempferol	PIM1
kaempferol	AURKB
kaempferol	DRD4
kaempferol	MPO
kaempferol	PIK3R1
kaempferol	PYGL
kaempferol	CA1
kaempferol	SRC
kaempferol	PTK2
kaempferol	KDR
kaempferol	MMP13
kaempferol	MMP3
kaempferol	CA3
kaempferol	PLK1
kaempferol	CA6
kaempferol	CDK1
kaempferol	PKN1
kaempferol	CA14
kaempferol	CA9
kaempferol	MET
kaempferol	NEK2
kaempferol	CXCR1
kaempferol	CAMK2B
kaempferol	ALK
kaempferol	AKT1
kaempferol	NEK6
kaempferol	PLA2G1B
kaempferol	CA5A
kaempferol	BACE1
kaempferol	AXL
kaempferol	NUAK1
kaempferol	AKR1C2
kaempferol	AKR1C1
kaempferol	AKR1C3
kaempferol	AKR1C4
kaempferol	CA13
kaempferol	AKR1A1
kaempferol	APP
kaempferol	PARP1
kaempferol	MMP12
kaempferol	CD38
kaempferol	TOP1
kaempferol	ESR1
kaempferol	PTGS2
kaempferol	CFTR
kaempferol	PFKFB3
kaempferol	AMY1A
kaempferol	GRK6
kaempferol	TERT
kaempferol	BCHE
MTL	NPC1L1
MTL	NR1H3
MTL	DPP4
MTL	POLA1
MTL	NR1H4
MTL	GPBAR1
MTL	SHH
quercetin	NOX4
quercetin	AVPR2
quercetin	AKR1B1
quercetin	XDH
quercetin	MAOA
quercetin	IGF1R
quercetin	FLT3
quercetin	CYP19A1
quercetin	EGFR
quercetin	F2
quercetin	CA2
quercetin	PIM1
quercetin	ALOX5
quercetin	AURKB
quercetin	DRD4
quercetin	ADORA1
quercetin	CA7
quercetin	GLO1
quercetin	MPO
quercetin	PIK3R1
quercetin	ADORA2A
quercetin	DAPK1
quercetin	PYGL
quercetin	CA1
quercetin	GSK3B
quercetin	SRC
quercetin	PTK2
quercetin	HSD17B2
quercetin	KDR
quercetin	MMP13
quercetin	MMP3
quercetin	CA3
quercetin	ALOX15
quercetin	ABCC1
quercetin	PLK1
quercetin	CA6
quercetin	CDK1
quercetin	MMP9
quercetin	CA12
quercetin	MMP2
quercetin	PKN1
quercetin	CA14
quercetin	CA9
quercetin	CSNK2A1
quercetin	ALOX12
quercetin	MET
quercetin	CA4
quercetin	NEK2
quercetin	CXCR1
quercetin	CAMK2B
quercetin	ALK
quercetin	AKT1
quercetin	ABCB1
quercetin	NEK6
quercetin	PLA2G1B
quercetin	CA5A
quercetin	BACE1
quercetin	CYP1B1
quercetin	AXL
quercetin	ABCG2
quercetin	NUAK1
quercetin	AKR1C2
quercetin	AKR1C1
quercetin	AKR1C3
quercetin	AKR1C4
quercetin	CA13
quercetin	AKR1A1
quercetin	GPR35
quercetin	SYK
quercetin	MAPT
quercetin	KDM4E
quercetin	TOP2A
quercetin	INSR
quercetin	ACHE
quercetin	MYLK
quercetin	PIK3CG
quercetin	APEX1
quercetin	CDK5R1
quercetin	CCNB3
quercetin	ARG1
quercetin	PTPRS
quercetin	ESR2
quercetin	MPG
quercetin	SLC22A12
quercetin	CDK6
quercetin	CDK2
quercetin	TYR
quercetin	HSD17B1
quercetin	AHR
quercetin	ESRRA
quercetin	APP
quercetin	PARP1
quercetin	TTR
quercetin	MMP12
quercetin	CD38
quercetin	AKR1B10
quercetin	TNKS2
quercetin	TNKS
quercetin	TOP1
quercetin	TERT
Sitogluside	IL2
Sitogluside	STAT3
Sitogluside	BCL2L1
Sitogluside	PSEN2
Sitogluside	PTPN1
Sitogluside	PTAFR
Sitogluside	PTPN2
Sitogluside	CDC25B
Sitogluside	ACP1
Sitogluside	PFKFB3
Sitogluside	RBP4
Sitogluside	S1PR3
Sitogluside	S1PR1
Sitogluside	F2
Sitogluside	PPM1B
Sitogluside	PPP1CC
Sitogluside	PPP2CA
Sitogluside	PPP2R5A
Sitogluside	HSD11B2
stigmast-4-ene-3,6a-diol	SHBG
stigmast-4-ene-3,6a-diol	AR
stigmast-4-ene-3,6a-diol	NPC1L1
stigmast-4-ene-3,6a-diol	RORC
stigmast-4-ene-3,6a-diol	RORA
stigmast-4-ene-3,6a-diol	SLC6A2
stigmast-4-ene-3,6a-diol	NR1H3
stigmast-4-ene-3,6a-diol	HMGCR
stigmast-4-ene-3,6a-diol	PTPN1
stigmast-4-ene-3,6a-diol	BCHE
stigmast-4-ene-3,6a-diol	CYP19A1
stigmast-4-ene-3,6a-diol	ACHE
stigmast-4-ene-3,6a-diol	CYP51A1
stigmast-4-ene-3,6a-diol	CYP2C19
stigmast-4-ene-3,6a-diol	POLB
stigmast-4-ene-3,6a-diol	SLC6A4
stigmast-4-ene-3,6a-diol	SREBF2
stigmast-4-ene-3,6a-diol	CHRM2
stigmast-4-ene-3,6a-diol	ESR1
stigmast-4-ene-3,6a-diol	NOS2
stigmast-4-ene-3,6a-diol	NR1I3
stigmast-4-ene-3,6a-diol	CYP17A1
stigmast-4-ene-3,6a-diol	SQLE
stigmast-4-ene-3,6a-diol	ESR2
stigmast-4-ene-3,6a-diol	SERPINA6
stigmast-4-ene-3,6a-diol	CYP24A1
stigmast-4-ene-3,6a-diol	UGT2B7
stigmast-4-ene-3,6a-diol	METAP1
stigmast-4-ene-3,6a-diol	CES2
stigmast-4-ene-3,6a-diol	NR3C1
stigmast-4-ene-3,6a-diol	MDM2
stigmast-4-ene-3,6a-diol	MAP3K14
stigmast-4-ene-3,6a-diol	FNTA
stigmast-4-ene-3,6a-diol	TNF
stigmast-4-ene-3,6a-diol	ICMT
stigmast-4-ene-3,6a-diol	HCRTR2
stigmast-4-ene-3,6a-diol	HCRTR1
stigmast-4-ene-3,6a-diol	PFKFB3
stigmast-4-ene-3,6a-diol	DRD2
stigmast-4-ene-3,6a-diol	GRM2
stigmast-4-ene-3,6a-diol	SMO
stigmast-4-ene-3,6a-diol	MAPK8
stigmast-4-ene-3,6a-diol	HTR1A
stigmast-4-ene-3,6a-diol	TACR2
stigmast-4-ene-3,6a-diol	S1PR3
stigmast-4-ene-3,6a-diol	S1PR1
stigmast-4-ene-3,6a-diol	HPGDS
stigmast-4-ene-3,6a-diol	LTB4R
stigmast-4-ene-3,6a-diol	F10
stigmast-4-ene-3,6a-diol	FASN
stigmast-4-ene-3,6a-diol	HSD11B2
stigmast-4-ene-3,6a-diol	HSD11B1
stigmast-4-ene-3,6a-diol	MGLL
stigmast-4-ene-3,6a-diol	F2
stigmast-4-ene-3,6a-diol	PTAFR
stigmast-4-ene-3,6a-diol	ADORA1
stigmast-4-ene-3,6a-diol	ADORA2A
stigmast-4-ene-3,6a-diol	PTPN6
Stigmast-4-ene-3,6-dione	SRD5A1
Stigmast-4-ene-3,6-dione	SRD5A2
Stigmast-4-ene-3,6-dione	CYP19A1
Stigmast-4-ene-3,6-dione	SERPINA6
Stigmast-4-ene-3,6-dione	SHBG
Stigmast-4-ene-3,6-dione	FABP1
Stigmast-4-ene-3,6-dione	PGR
Stigmast-4-ene-3,6-dione	NR3C1
Stigmast-4-ene-3,6-dione	NR1I3
Stigmast-4-ene-3,6-dione	NR1I2
Stigmast-4-ene-3,6-dione	SIGMAR1
Stigmast-4-ene-3,6-dione	AR
Stigmast-4-ene-3,6-dione	NR3C2
Stigmast-4-ene-3,6-dione	CYP17A1
Stigmast-4-ene-3,6-dione	HSD17B3
Stigmast-4-ene-3,6-dione	CTSD
Stigmast-4-ene-3,6-dione	TRPA1
Stigmast-4-ene-3,6-dione	HSD11B1
Stigmast-4-ene-3,6-dione	ESR1
Stigmast-4-ene-3,6-dione	ESR2
Stigmast-4-ene-3,6-dione	NOS2
Stigmast-4-ene-3,6-dione	PRKCH
Stigmast-4-ene-3,6-dione	AKR1B10
Stigmast-4-ene-3,6-dione	PTGES
Stigmast-4-ene-3,6-dione	SLC6A3
Stigmast-4-ene-3,6-dione	PTPN2
Stigmast-4-ene-3,6-dione	FNTA
Stigmast-4-ene-3,6-dione	HSD11B2
Stigmast-4-ene-3,6-dione	ADORA3
Stigmast-4-ene-3,6-dione	NPC1L1
Stigmast-4-ene-3,6-dione	CDC25A
Stigmast-4-ene-3,6-dione	CCR5
Stigmast-4-ene-3,6-dione	MAPK3
Stigmast-4-ene-3,6-dione	FAAH
Stigmast-4-ene-3,6-dione	TRPV1
Stigmast-4-ene-3,6-dione	RORA
Stigmast-4-ene-3,6-dione	BACE1
Stigmast-4-ene-3,6-dione	CALCRL
Stigmast-4-ene-3,6-dione	ALOX5
Stigmast-4-ene-3,6-dione	CXCR3
Stigmast-4-ene-3,6-dione	PTGS1
Stigmast-4-ene-3,6-dione	BCHE
Stigmast-4-ene-3,6-dione	PTPN11
Stigmast-4-ene-3,6-dione	METAP1
Stigmast-4-ene-3,6-dione	SLC6A4
Stigmast-4-ene-3,6-dione	KCNJ1
Stigmast-4-ene-3,6-dione	KCNH2
Stigmast-4-ene-3,6-dione	AVPR2
Stigmast-4-ene-3,6-dione	AVPR1A
Stigmast-4-ene-3,6-dione	CHRM3
Stigmast-4-ene-3,6-dione	GRM2
Stigmast-4-ene-3,6-dione	CRHR1
Stigmast-4-ene-3,6-dione	ACACB
Stigmast-4-ene-3,6-dione	SLC5A1
Stigmast-4-ene-3,6-dione	EPHX2
Stigmast-4-ene-3,6-dione	PTPN1
Stigmast-4-ene-3,6-dione	PTAFR
Stigmast-4-ene-3,6-dione	PTPN6
stigmastane-3,6-dione	AR
stigmastane-3,6-dione	CYP19A1
stigmastane-3,6-dione	NR1I3
stigmastane-3,6-dione	CA4
stigmastane-3,6-dione	CA2
stigmastane-3,6-dione	CA1
stigmastane-3,6-dione	CES2
stigmastane-3,6-dione	CES1
stigmastane-3,6-dione	CTSD
stigmastane-3,6-dione	SRD5A1
stigmastane-3,6-dione	SRD5A2
stigmastane-3,6-dione	HSD3B1
stigmastane-3,6-dione	ACACB
stigmastane-3,6-dione	CNR1
stigmastane-3,6-dione	CNR2
stigmastane-3,6-dione	RORC
stigmastane-3,6-dione	PIM1
stigmastane-3,6-dione	SLC5A1
stigmastane-3,6-dione	PIM3
stigmastane-3,6-dione	FLT1
stigmastane-3,6-dione	RET
stigmastane-3,6-dione	NPY5R
stigmastane-3,6-dione	EGFR
stigmastane-3,6-dione	C3AR1
stigmastane-3,6-dione	CTSK
stigmastane-3,6-dione	CTSS
stigmastane-3,6-dione	CTSB
stigmastane-3,6-dione	ACACA
stigmastane-3,6-dione	NOS2
stigmastane-3,6-dione	MDM2
stigmastane-3,6-dione	CALCRL
stigmastane-3,6-dione	INSR
stigmastane-3,6-dione	NOD1
stigmastane-3,6-dione	NOD2
stigmastane-3,6-dione	CHRM3
stigmastane-3,6-dione	AVPR2
stigmastane-3,6-dione	AVPR1A
stigmastane-3,6-dione	OXTR
stigmastane-3,6-dione	C5AR1
stigmastane-3,6-dione	MC4R
stigmastane-3,6-dione	MC1R
stigmastane-3,6-dione	FASN
stigmastane-3,6-dione	MC5R
stigmastane-3,6-dione	MC3R
stigmastane-3,6-dione	ACHE
stigmastane-3,6-dione	SLC6A9
stigmastane-3,6-dione	SERPINA6
stigmastane-3,6-dione	SHBG
stigmastane-3,6-dione	GABBR1
stigmastane-3,6-dione	DUT
stigmastane-3,6-dione	PDE3A
stigmastane-3,6-dione	PDE3B
stigmastane-3,6-dione	NPY2R
stigmastane-3,6-dione	GRM2
stigmastane-3,6-dione	CDK9
stigmastane-3,6-dione	OGT
stigmastane-3,6-dione	VCP
stigmastane-3,6-dione	RORB
stigmastane-3,6-dione	RORA
stigmastane-3,6-dione	PTAFR
stigmastane-3,6-dione	CACNA1B
stigmastane-3,6-dione	ESR1
stigmastane-3,6-dione	ESR2
stigmastane-3,6-dione	NR1I2
stigmastane-3,6-dione	KCNA5
stigmastane-3,6-dione	MDM4
stigmastane-3,6-dione	GSK3B
stigmastane-3,6-dione	MGAT2
stigmastane-3,6-dione	EPHX2
stigmastane-3,6-dione	DGAT2
stigmastane-3,6-dione	LTA4H
stigmastane-3,6-dione	CHRM4
stigmastane-3,6-dione	CHRM5
stigmastane-3,6-dione	CALCRL
stigmastane-3,6-dione	CHRM2
stigmastane-3,6-dione	CHRM1
stigmastane-3,6-dione	ELANE
stigmastane-3,6-dione	ROCK2
stigmastane-3,6-dione	CETP
stigmastane-3,6-dione	CYP26A1
Tetratriacontane	SHBG
ursolic acid	RORC
ursolic acid	POLB
ursolic acid	PTPN1
ursolic acid	PTPRF
ursolic acid	PTPN2
ursolic acid	HSD11B1
ursolic acid	ACP1
ursolic acid	AKR1B10
ursolic acid	PLA2G1B
ursolic acid	CDC25B
ursolic acid	PDE4D
ursolic acid	CD81
ursolic acid	PTGES
ursolic acid	CES2
ursolic acid	PTPN6
ursolic acid	AR
ursolic acid	FABP1
ursolic acid	NOS2
ursolic acid	PREP
ursolic acid	PPARG
ursolic acid	SCD
ursolic acid	FNTA
ursolic acid	HSD11B2
ursolic acid	PTGS2
ursolic acid	TERT
ursolic acid	PRKCH
ursolic acid	PTPN11
ursolic acid	CYP19A1
ursolic acid	PPARA
ursolic acid	PPARD
ursolic acid	FABP4
ursolic acid	SERPINA6
ursolic acid	SHBG
ursolic acid	G6PD
ursolic acid	CYP51A1
ursolic acid	CDC25A
ursolic acid	PTGS1
ursolic acid	ESR2
ursolic acid	LTB4R
ursolic acid	FABP3
ursolic acid	FABP5
ursolic acid	FAAH
ursolic acid	NPC1L1
ursolic acid	SIGMAR1
ursolic acid	CYP17A1
ursolic acid	SAE1
ursolic acid	PTGER2
ursolic acid	MAPK3
ursolic acid	NR1H3
ursolic acid	GPBAR1
ursolic acid	NR3C1
ursolic acid	SLC6A4
ursolic acid	CYP2C19
ursolic acid	TOP1
ursolic acid	HMGCR
ursolic acid	NR1H4
ursolic acid	TLR9
ursolic acid	ALOX5
ursolic acid	PGR
ursolic acid	PTGER4
ursolic acid	ALOX5AP
ursolic acid	CHRM2
ursolic acid	SLC6A2
ursolic acid	NR3C2
ursolic acid	GRIK1
ursolic acid	GRIK2
ursolic acid	ESR1
ursolic acid	SRD5A2
ursolic acid	FFAR1
ursolic acid	PTGIR
ursolic acid	RORA
ursolic acid	NR1I3
ursolic acid	BCHE
ursolic acid	BACE1
ursolic acid	MDM2
ursolic acid	SLC6A3
ursolic acid	CES1
vanillin	ERN1
vanillin	CA2
vanillin	CA7
vanillin	CA1
vanillin	CA12
vanillin	CA14
vanillin	CA9
vanillin	CA4
vanillin	CA3
vanillin	CA6
vanillin	CA5A
vanillin	CDC25B
vanillin	TTR
vanillin	NAT1
vanillin	ALPG
vanillin	PLAA
vanillin	PTPRC
vanillin	EP300
vitamin e	PHLPP1
vitamin e	ILK
vitamin e	AKT1
vitamin e	CNR1
vitamin e	CNR2
vitamin e	PSEN1
vitamin e	ESR1
vitamin e	ESR2
vitamin e	PTGS2
vitamin e	PTPN1
vitamin e	KDR
vitamin e	TSPO
vitamin e	PTGS1
vitamin e	ALOX5
vitamin e	CCKAR
vitamin e	PTGES
vitamin e	MCHR1
vitamin e	SLC6A5
vitamin e	TACR1
vitamin e	FASN
