# Supplementary material for: Antioxidant Activity and the Potential Mechanism of the Fruit From Ailanthus altissima Swingle
Source: Front Vet Sci. 2021 Dec 13;8:784898. doi: 10.3389/fvets.2021.784898 (PMC8710717; doi:10.3389/fvets.2021.784898)
Supplement: Supplementary file 2 [file Table_2.XLSX]

## Sheet: Sheet1
Degree	name
106	AKT1
87	IL6
81	MAPK3
79	MAPK1
78	TNF
73	EGFR
70	SRC
66	STAT3
66	MAPK8
64	CXCL8
64	SIRT1
64	PTGS2
59	MTOR
58	ESR1
55	CCND1
55	EP300
54	MMP9
53	TLR4
51	APP
50	RHOA
49	PPARG
48	ERBB2
47	BCL2L1
46	NOS3
44	MAPK14
43	MMP2
41	MDM2
40	MPO
39	PIK3CA
38	IL2
37	GSK3B
37	SERPINE1
36	IGF1R
35	CDK4
33	STAT5B
33	PTPN11
33	PARP1
33	PPP2CA
32	F2
32	ACE
32	PLG
31	CDK2
31	XIAP
30	ABL1
29	AGTR1
28	CCNA2
28	ELANE
28	PRKCA
27	SNCA
27	MAPT
27	CDK1
27	NOS2
27	MMP3
27	HSPA1A
26	TERT
26	PPARA
26	PRKCB
25	NQO1
25	PTK2
24	NOX4
23	FASN
23	ESR2
23	CNR1
22	AKR1B1
22	HMGCR
22	CTSB
22	CHEK2
21	GSR
21	ABCG2
21	CTSD
21	CYP19A1
21	MAPK10
21	BACE1
20	SREBF2
20	INSR
20	MMP13
20	CHUK
19	VCP
19	FABP4
19	NOS1
19	PPP1CA
19	IKBKB
19	NR1H4
18	PSEN1
18	DRD2
18	CXCR3
18	IDO1
17	CFTR
17	CD38
17	ALOX5
17	LRRK2
16	CTSG
16	CSK
16	PIK3CG
15	CSNK2A1
15	DPP4
15	ACACA
15	HDAC4
15	MAOB
14	NR1I2
14	G6PD
14	NR1H3
14	TTR
14	FABP5
14	MIF
14	SLC6A3
14	WEE1
13	CYP1B1
13	C5AR1
13	OGT
13	DRD3
13	HTR1A
13	TYK2
12	ABCC1
12	MGLL
12	FABP1
12	PTGS1
11	PRMT1
10	TACR1
10	HTR2A
10	XDH
10	TYR
10	PSEN2
10	NR1H2
9	PIM1
9	MTNR1A
9	MMP12
9	MAOA
8	CETP
7	AKR1B10
7	ACP1
7	GLO1
7	PFKFB3
7	NPC1L1
7	CSNK2A2
6	CES1
6	AKR1C1
6	GLP1R
6	ESRRA
5	EPHX1
5	NR1I3
5	LDHB
5	CBR1
5	PDE4A
5	MC1R
4	CHRNA3
3	SRD5A1
3	RORA
2	SLC22A6
2	CYP26A1
2	HTR4
1	CACNA1B
