# Supplementary material for: Antioxidant Activity and the Potential Mechanism of the Fruit From Ailanthus altissima Swingle
Source: Front Vet Sci. 2021 Dec 13;8:784898. doi: 10.3389/fvets.2021.784898 (PMC8710717; doi:10.3389/fvets.2021.784898)
Supplement: Supplementary file 3 [file Table_3.XLSX]

## Sheet: Sheet1
Number	Ingredient ID	CAS	Ingredient name
1	HBIN003737	1981-81-3	22-hydroxyhopan-3-one
2	HBIN004383	67392-96-5	Stigmast-4-en-3-one
4	HBIN007288	149-91-7	3,4,5-trihydroxybenzoic acid
5	HBIN008266	2034-74-4	3-Hydroxystigmast-5-en-7-one
6	HBIN012810	36450-02-9	(6beta,24R)-6-Hydroxystigmast-4-en-3-one
7	HBIN015955	559-70-6	Amyrin
8	HBIN018278	83-46-5	beta-sitosterol
9	HBIN023517	514-07-8	D-Friedoolean-14-en-3-one
10	HBIN025629	169567	erybidine
11	HBIN025688	5317205	erythraline
12	HBIN025690	442220	erythratidine
13	HBIN025796	305-01-1	esculetin
14	HBIN029763	34427-61-7	Hydroxysitosterol
15	HBIN029818	487-58-1	hypaphorine
16	HBIN029831	9065764	hyperin
18	HBIN031753	520-18-3	kaempferol
19	HBIN035817	69-65-8	MTL
20	HBIN041495	117-39-5	quercetin
21	HBIN044152	474-58-8	Sitogluside
23	HBIN044849	113626-76-9	stigmast-4-ene-3,6a-diol
24	HBIN044850	23670-94-2	Stigmast-4-ene-3,6-dione
25	HBIN044913	22149-69-5	stigmastane-3,6-dione
26	HBIN046124	14167-59-0	Tetratriacontane
27	HBIN047613	77-52-1	ursolic acid
28	HBIN047744	121-33-5	vanillin
29	HBIN048051	14985	vitamin e
