# Supplementary material for: Antioxidant Activity and the Potential Mechanism of the Fruit From Ailanthus altissima Swingle
Source: Front Vet Sci. 2021 Dec 13;8:784898. doi: 10.3389/fvets.2021.784898 (PMC8710717; doi:10.3389/fvets.2021.784898)
Supplement: Supplementary file 4 [file Table_4.XLSX]

## Sheet: DPPH
Concentration (μg/mL)	AS+DPPH			VC+DPPH			AS control			VC control			OD
0	1.118	1.07	1.085	1.083	1.058	1.118	0.04	0.04	0.041	0.042	0.041	0.04	517
15.625	0.893	0.92	0.904	0.456	0.455	0.406	0.044	0.044	0.043	0.04	0.04	0.04	517
31.25	0.442	0.483	0.493	0.174	0.204	0.185	0.048	0.049	0.048	0.04	0.04	0.041	517
62.5	0.238	0.256	0.247	0.165	0.192	0.16	0.059	0.054	0.056	0.04	0.04	0.041	517
125	0.237	0.226	0.229	0.168	0.141	0.173	0.075	0.073	0.072	0.042	0.04	0.041	517
250	0.248	0.24	0.236	0.168	0.168	0.154	0.108	0.115	0.115	0.041	0.04	0.046	517
500	0.266	0.267	0.236	0.154	0.149	0.147	0.162	0.179	0.165	0.04	0.04	0.041	517
1000	0.329	0.362	0.333	0.124	0.135	0.125	0.322	0.332	0.302	0.041	0.043	0.053	517

## Sheet: Ferrous ion- chelating rate
Concentration (μg/mL)	AS detect			EDTA detect			AS control			EDTA control			OD
0	0.6	0.744	0.657	0.674	0.755	0.664	0.046	0.047	0.046	0.046	0.046	0.046	560
15.625	0.53	0.526	0.548	0.555	0.594	0.574	0.044	0.046	0.044	0.041	0.04	0.041	560
31.25	0.588	0.621	0.615	0.44	0.451	0.579	0.049	0.046	0.046	0.04	0.04	0.041	560
62.5	0.736	0.725	0.773	0.181	0.27	0.145	0.05	0.049	0.05	0.04	0.04	0.04	560
125	0.738	0.862	0.836	0.088	0.11	0.069	0.058	0.058	0.059	0.041	0.04	0.039	560
250	0.677	0.81	0.739	0.093	0.052	0.051	0.072	0.073	0.075	0.041	0.039	0.04	560
500	0.756	0.686	0.778	0.05	0.042	0.041	0.101	0.098	0.098	0.04	0.039	0.041	560
1000	0.706	0.63	0.741	0.038	0.039	0.039	0.153	0.157	0.158	0.04	0.04	0.039	560

## Sheet: -OH scavenging activity
Concentration (μg/mL)	VC+H2O2			AS+H2O2			VC control			AS control			OD
1000	0.039	0.041	0.043	0.912	0.911	0.9	0.043	0.04	0.04	0.332	0.33	0.304	510
500	0.041	0.04	0.045	0.799	0.801	0.815	0.042	0.041	0.04	0.157	0.176	0.171	510
250	0.041	0.041	0.044	0.885	0.849	0.866	0.042	0.041	0.04	0.108	0.107	0.11	510
125	0.351	0.325	0.367	0.939	0.871	0.887	0.04	0.04	0.041	0.077	0.076	0.075	510
62.5	0.693	0.644	0.693	0.945	0.947	0.974	0.041	0.041	0.041	0.075	0.064	0.061	510
31.25	0.829	0.782	0.886	0.959	0.951	0.957	0.041	0.042	0.042	0.054	0.053	0.053	510
15.625	0.905	0.928	0.873	1.053	0.99	1.039	0.041	0.041	0.041	0.049	0.049	0.051	510
0	1.004	0.998	0.964	1.111	0.995	0.941	0.049	0.045	0.046	0.044	0.045	0.045	510

## Sheet: Reducing power
Concentration (μg/mL)	AS detect			VC detect			AS control			VC control			OD
0	0.038	0.039	0.038	0.037	0.039	0.038	0.043	0.043	0.044	0.044	0.043	0.044	700
15.625	0.117	0.115	0.115	0.414	0.421	0.41	0.044	0.044	0.044	0.044	0.043	0.043	700
31.25	0.189	0.186	0.187	0.466	0.462	0.462	0.045	0.043	0.044	0.043	0.043	0.043	700
62.5	0.308	0.319	0.324	0.852	0.845	0.831	0.044	0.042	0.043	0.043	0.046	0.043	700
125	0.566	0.56	0.557	1.157	1.121	1.103	0.044	0.043	0.043	0.049	0.048	0.043	700
250	0.915	0.878	0.893	1.142	1.087	1.109	0.044	0.044	0.043	0.043	0.047	0.044	700
500	0.993	1.037	1.047	1.113	1.201	1.145	0.045	0.045	0.043	0.044	0.045	0.045	700
1000	1.027	1.015	1.031	1.109	1.152	1.207	0.044	0.045	0.043	0.044	0.046	0.044	700
