# Supplementary material for: Antioxidant Activity and the Potential Mechanism of the Fruit From Ailanthus altissima Swingle
Source: Front Vet Sci. 2021 Dec 13;8:784898. doi: 10.3389/fvets.2021.784898 (PMC8710717; doi:10.3389/fvets.2021.784898)
Supplement: Supplementary file 5 [file Table_5.XLSX]

## Sheet: SOD
group	Normal group	H2O2 group	30	50	70	blank
detect	0.859	0.902	0.843	0.841	0.85	1.022
	0.885	0.905	0.832	0.83	0.84	1.053
	0.982	0.903	0.834	0.83	0.84	1.068
control	0.044	0.048	0.044	0.048	0.062	0.039
	0.045	0.046	0.045	0.05	0.058	0.039
	0.044	0.046	0.046	0.051	0.083	0.039
mean	0.044	0.0466667	0.045	0.0496667	0.0676667	0.039
△A	0.789	0.855333	0.798	0.791333	0.782333	0.983
	0.799	0.858333	0.787	0.780333	0.772333	1.014
	0.804	0.856333	0.789	0.780333	0.772333	1.029
inhibition ratio	0.217779	0.152016	0.208857	0.215466	0.224389
	0.207865	0.149042	0.219762	0.226371	0.234303
	0.202908	0.151024	0.217779	0.226371	0.234303
SOD activity	0.00612505	0.00394388	0.00580785	0.00604212	0.00636472
	0.00577305	0.0038532	0.00619653	0.00643742	0.00673198
	0.00560033	0.00391359	0.00612505	0.00643742	0.00673198
mean	0.00583281	0.00390356	0.00604314	0.00630565	0.00660956

## Sheet: CAT
group	Normal group	H2O2 group	30	50	70
A1	1.86	1.871	1.835	1.847	1.856
	1.857	1.868	1.841	1.852	1.847
	1.855	1.868	1.833	1.848	1.842
A2	1.831	1.859	1.81	1.821	1.821
	1.83	1.855	1.821	1.823	1.816
	1.825	1.852	1.812	1.82	1.811
A1-A2	0.029	0.012	0.025	0.026	0.035
	0.027	0.013	0.02	0.029	0.031
	0.03	0.016	0.021	0.028	0.031
CAT	0.026593	0.011004	0.022925	0.023842	0.032095
	0.024759	0.011921	0.01834	0.026593	0.028427
	0.02751	0.014672	0.019257	0.025676	0.028427
mean	0.0262873	0.0125323	0.020174	0.0253703	0.0296497

## Sheet: MDA
group	Normal group	H2O2 group	30	50	70	blank	OD
	0.066	0.071	0.068	0.083	0.089	0.057	450
	0.058	0.07	0.056	0.069	0.068	0.045	532
	0.04	0.039	0.039	0.044	0.041	0.041	600
	0.067	0.072	0.069	0.082	0.092	0.058	450
	0.061	0.068	0.056	0.068	0.07	0.045	532
	0.041	0.041	0.039	0.045	0.041	0.041	600
	0.068	0.076	0.065	0.081	0.094	0.058	450
	0.059	0.069	0.057	0.067	0.068	0.045	532
	0.041	0.039	0.039	0.043	0.041	0.041	600
Δ450	0.00833333	0.0133333	0.0103333	0.0253333	0.0313333
	0.00933333	0.0143333	0.0113333	0.0243333	0.0343333
	0.0103333	0.0183333	0.00733333	0.0233333	0.0363333
Δ532	0.013	0.025	0.011	0.024	0.023
	0.016	0.023	0.011	0.023	0.025
	0.014	0.024	0.012	0.022	0.023
Δ600	-0.001	-0.002	-0.002	0.003	0
	0	0	-0.002	0.004	0
	0	-0.002	-0.002	0.002	0
Δ532-Δ600	0.014	0.027	0.013	0.021	0.023
	0.016	0.023	0.013	0.019	0.025
	0.014	0.026	0.014	0.02	0.023
MDA	0.001591	0.003139	0.0014104	0.0020554	0.0021586
	0.0018232	0.0025972	0.0013846	0.0018232	0.0023392
	0.0015394	0.002881	0.0016168	0.001978	0.0020296
平均值	0.0016512	0.0028724	0.0014706	0.0019522	0.0021758

## Sheet: GSH-Px
group	Normal group	H2O2 group	30	50	70
control	1.101	0.925	1.568	1.206	0.852	3.25	stantard
	1.048	0.868	1.372	1.135	0.904	2.856
	1.029	0.931	1.425	1.285	0.865	3.049
detect	0.685	0.598	0.573	0.623	0.453	1.652	blank
	0.526	0.617	0.625	0.598	0.382	1.916
	0.625	0.631	0.52	0.635	0.398	1.804
△A测定	1.101	0.925	1.568	1.206	0.852
	1.048	0.868	1.372	1.135	0.904
	1.029	0.931	1.425	1.285	0.865
GPX	0.322639	0.204316	0.656715	0.387519	0.290969
	0.28767	0.166708	0.527395	0.340674	0.325278
	0.275134	0.208275	0.562364	0.439643	0.299546
