# Supplementary material for: Antioxidant Activity and the Potential Mechanism of the Fruit From Ailanthus altissima Swingle
Source: Front Vet Sci. 2021 Dec 13;8:784898. doi: 10.3389/fvets.2021.784898 (PMC8710717; doi:10.3389/fvets.2021.784898)
Supplement: Supplementary file 6 [file Table_6.XLSX]

## Sheet: Sheet1
ID		LogP	Log(q-value)	InTerm_InList		pathway	enrichment	pvalue	count
hsa	5200	-31.6547	-28.7555	35	395	Pathways in cancer	31.6547	1.75608e-29	35
hsa	5205	-26.785	-24.5847	26	218	Proteoglycans in cancer	26.785	2.60168e-25	26
hsa	1522	-25.7342	-23.6801	20	96	Endocrine resistance	25.7342	2.08894e-24	20
hsa	4068	-22.4338	-20.6485	20	137	foxo signaling pathway	22.4338	2.24667e-21	20
hsa	4066	-22.1002	-20.347	19	119	HIF-1 signaling pathway	22.1002	4.49758e-21	19
hsa	4012	-19.7918	-18.2147	16	86	ErbB signaling pathway	19.7918	6.09901e-19	16
hsa	4151	-19.3186	-17.7811	25	380	PI3K-Akt signaling pathway	19.3186	1.65557e-18	25
hsa	1521	-18.7212	-17.2691	15	79	EGFR tyrosine kinase inhibitor resistance	18.7212	5.38204e-18	15
hsa	5212	-18.4358	-17.0137	14	64	Pancreatic cancer	18.4358	9.69004e-18	14
hsa	5215	-18.0485	-16.6549	15	87	Prostate cancer	18.0485	2.2138e-17	15
ko0	4917	-17.8416	-16.4738	14	70	Prolactin signaling pathway	17.8416	3.35895e-17	14
hsa	4510	-16.4005	-15.114	18	199	Focal adhesion	16.4005	7.69049e-16	18
hsa	5220	-16.0613	-14.8055	13	71	Chronic myeloid leukemia	16.0613	1.56511e-15	13
hsa	5219	-15.6664	-14.4484	11	41	Bladder cancer	15.6664	3.56141e-15	11
hsa	5223	-15.548	-14.3477	12	58	Non-small cell lung cancer	15.548	4.49049e-15	12
hsa	5214	-14.9938	-13.858	12	64	Glioma	14.9938	1.38678e-14	12
hsa	4722	-14.4536	-13.3739	14	119	Neurotrophin signaling pathway	14.4536	4.228e-14	14
hsa	4014	-14.3772	-13.304	18	259	Ras signaling pathway	14.3772	4.96596e-14	18
hsa	5221	-14.1161	-13.0741	11	55	Acute myeloid leukemia	14.1161	8.4307e-14	11
hsa	4210	-13.5416	-12.5454	14	138	Apoptosis	13.5416	2.84817e-13	14
hsa	4930	-13.2704	-12.3107	10	46	Type II diabetes mellitus	13.2704	4.89026e-13	10
hsa	4915	-13.1982	-12.2434	14	146	Estrogen signaling pathway	13.1982	5.70968e-13	14
hsa	4062	-13.1307	-12.1857	15	182	Chemokine signaling pathway	13.1307	6.52066e-13	15
hsa	4150	-12.9939	-12.0584	14	151	mTOR signaling pathway	12.9939	8.74209e-13	14
hsa	4919	-12.8401	-11.9093	13	123	thyroid hormone signaling pathway	12.8401	1.23221e-12	13
hsa	4140	-12.4393	-11.54	13	132	Regulation of autophagy	12.4393	2.88393e-12	13
hsa	4660	-12.4038	-11.5131	12	103	T cell receptor signaling pathway	12.4038	3.06825e-12	12
hsa	4910	-12.1884	-11.3103	13	138	Insulin signaling pathway	12.1884	4.8941e-12	13
ko0	5224	-11.9492	-11.0834	13	144	Breast cancer	11.9492	8.25297e-12	13
hsa	4015	-11.7013	-10.8551	15	228	Rap1 signaling pathway	11.7013	1.39602e-11	15
hsa	4914	-11.3305	-10.5385	11	96	Progesterone-mediated oocyte maturation	11.3305	2.89422e-11	11
hsa	5210	-10.4463	-9.7024	9	60	Colorectal cancer	10.4463	1.98427e-10	9
hsa	5218	-9.88063	-9.16033	9	69	Melanoma	9.88063	6.91302e-10	9
ko0	5231	-9.79389	-9.07931	10	99	Choline metabolism in cancer	9.79389	8.33086e-10	10
hsa	5213	-9.57668	-8.86773	8	50	Endometrial cancer	9.57668	1.35602e-09	8
ko0	5230	-8.63313	-7.9487	8	65	Central carbon metabolism in cancer	8.63313	1.12538e-08	8
hsa	4662	-8.32115	-7.65232	8	71	B cell receptor signaling pathway	8.32115	2.22678e-08	8
hsa	1524	-8.22354	-7.5673	8	73	Platinum drug resistance	8.22354	2.70831e-08	8
ko0	4550	-6.03277	-5.46187	8	139	Signaling pathways regulating pluripotency of stem cells	6.03277	3.45244e-06	8
hsa	5211	-5.84703	-5.28621	6	65	Renal cell carcinoma	5.84703	5.17356e-06	6
hsa	5161	-29.2247	-26.6265	26	177	Hepatitis B	29.2247	2.36318e-27	26
hsa	4933	-28.1576	-25.7354	22	107	AGE-RAGE signaling pathway in diabetic complications	28.1576	1.83901e-26	22
hsa	5160	-23.5231	-21.6238	22	169	Hepatitis C	23.5231	2.378e-22	22
hsa	5142	-23.0325	-21.1746	19	107	Chagas disease (American trypanosomiasis)	23.0325	6.68923e-22	19
hsa	4931	-22.5525	-20.7324	19	113	insulin resistance	22.5525	1.85195e-21	19
ko0	5145	-20.932	-19.2631	18	113	Toxoplasmosis	20.932	5.45572e-20	18
hsa	5164	-19.892	-18.2714	20	182	Influenza A	19.892	5.3526e-19	20
ko0	4657	-17.588	-16.2328	15	93	IL-17 signaling pathway	17.588	5.85082e-17	15
hsa	4668	-16.1448	-14.8688	15	115	TNF signaling pathway	16.1448	1.35263e-15	15
ko0	4071	-15.972	-14.726	15	118	Sphingolipid signaling pathway	15.972	1.87938e-15	15
ko0	4659	-15.1165	-13.9576	14	107	Th17 cell differentiation	15.1165	1.10267e-14	14
hsa	4621	-14.8934	-13.7723	16	170	NOD-like receptor signaling pathway	14.8934	1.68922e-14	16
hsa	4620	-13.8039	-12.7796	13	104	Toll-like receptor signaling pathway	13.8039	1.66094e-13	13
hsa	4932	-13.608	-12.6009	15	169	Non-alcoholic fatty liver disease (NAFLD)	13.608	2.50694e-13	15
ko0	5133	-12.478	-11.5744	11	76	Pertussis	12.478	2.66443e-12	11
ko0	5152	-11.9721	-11.1022	14	179	Tuberculosis	11.9721	7.90229e-12	14
hsa	4664	-11.4611	-10.6552	10	68	Fc epsilon RI signaling pathway	11.4611	2.21198e-11	10
hsa	5120	-11.4611	-10.6552	10	68	Epithelial cell signaling in Helicobacter pylori infection	11.4611	2.21198e-11	10
hsa	5131	-11.4611	-10.6552	10	68	Shigellosis	11.4611	2.21198e-11	10
hsa	4920	-11.3951	-10.5962	10	69	Adipocytokine signaling pathway	11.3951	2.53416e-11	10
ko0	4380	-11.1825	-10.4038	12	130	Osteoclast differentiation	11.1825	3.9462e-11	12
hsa	4010	-11.004	-10.2382	15	255	MAPK signaling pathway	11.004	5.77797e-11	15
ko0	4658	-10.1145	-9.37958	10	92	Th1 and Th2 cell differentiation	10.1145	4.17273e-10	10
ko0	5132	-9.00517	-8.31002	9	86	Salmonella infection	9.00517	4.89762e-09	9
hsa	4622	-6.97997	-6.38172	7	70	RIG-I-like receptor signaling pathway	6.97997	4.15218e-07	7
hsa	5162	-24.1902	-22.2452	22	158	Measles	24.1902	5.68584e-23	22
hsa	5169	-21.8648	-20.1416	25	299	Epstein-Barr virus infection	21.8648	7.21816e-21	25
hsa	5222	-13.4972	-12.5117	12	84	Small cell lung cancer	13.4972	3.07796e-13	12
hsa	5166	-13.2735	-12.3107	17	256	HTLV-I infection	13.2735	4.89026e-13	17
hsa	5168	-11.7761	-10.9261	14	185	Herpes simplex infection	11.7761	1.18561e-11	14
hsa	4630	-11.5021	-10.6784	13	156	Jak-STAT signaling pathway	11.5021	2.09694e-11	13
ko0	5206	-16.8209	-15.5015	21	299	MicroRNAs in cancer	16.8209	3.15171e-16	21
ko0	4152	-15.8595	-14.623	15	120	AMPK signaling pathway	15.8595	2.3823e-15	15
hsa	4923	-9.03979	-8.34191	8	58	Regulation of lipolysis in adipocytes	9.03979	4.5508e-09	8
hsa	4211	-8.08374	-7.42998	9	109	Longevity regulating pathway	8.08374	3.71556e-08	9
hsa	4213	-7.35127	-6.73075	7	62	Longevity regulating pathway - multiple species	7.35127	1.85889e-07	7
ko0	4973	-2.76048	-2.34692	3	44	Carbohydrate digestion and absorption	2.76048	0.00449858	3
ko0	4728	-15.3263	-14.1513	15	130	Dopaminergic synapse	15.3263	7.05874e-15	15
ko0	5031	-7.06827	-6.45903	7	68	Amphetamine addiction	7.06827	3.47512e-07	7
hsa	5034	-6.10543	-5.53044	9	185	Alcoholism	6.10543	2.94823e-06	9
hsa	5030	-4.92083	-4.40717	5	55	Cocaine addiction	4.92083	3.91592e-05	5
hsa	350	-4.42607	-3.92819	4	35	Tyrosine metabolism	4.42607	0.000117979	4
hsa	380	-4.19327	-3.70054	4	40	Tryptophan metabolism	4.19327	0.000199278	4
hsa	360	-4.00366	-3.51432	3	17	Phenylalanine metabolism	4.00366	0.000305969	3
hsa	nan01	-3.35457	-2.8962	5	117	drug metabolism	3.35457	0.00126998	5
ko0	5418	-14.743	-13.6362	15	142	Fluid shear stress and atherosclerosis	14.743	2.31125e-14	15
hsa	4670	-7.91173	-7.26531	9	114	Leukocyte transendothelial migration	7.91173	5.42858e-08	9
hsa	4360	-7.38112	-6.75601	10	175	Axon guidance	7.38112	1.75385e-07	10
hsa	4810	-5.61542	-5.07025	9	212	Regulation of actin cytoskeleton	5.61542	8.50647e-06	9
ko0	5100	-3.1113	-2.66839	4	76	Bacterial invasion of epithelial cells	3.1113	0.0021459	4
hsa	4726	-14.4536	-13.3739	14	119	Serotonergic synapse	14.4536	4.228e-14	14
hsa	4520	-14.3398	-13.2794	12	72	Adherens junction	14.3398	5.25592e-14	12
hsa	4144	-2.52982	-2.12609	6	260	Endocytosis	2.52982	0.00748012	6
hsa	4024	-14.1664	-13.1122	17	226	cAMP signaling pathway	14.1664	7.72261e-14	17
hsa	4370	-13.755	-12.7423	11	59	VEGF signaling pathway	13.755	1.81027e-13	11
hsa	4611	-12.5257	-11.6087	13	130	Platelet activation	12.5257	2.46203e-12	13
hsa	4072	-12.4957	-11.5876	14	164	Phospholipase D signaling pathway	12.4957	2.58459e-12	14
hsa	4371	-11.8719	-11.0141	13	146	Apelin signaling pathway	11.8719	9.68144e-12	13
ko0	4921	-11.6468	-10.8045	13	152	Oxytocin signaling pathway	11.6468	1.56864e-11	13
ko0	4723	-11.0847	-10.3093	11	101	Retrograde endocannabinoid signaling	11.0847	4.90591e-11	11
hsa	4912	-10.1145	-9.37958	10	92	GnRH signaling pathway	10.1145	4.17273e-10	10
hsa	4540	-8.91486	-8.2251	9	88	Gap junction	8.91486	5.95518e-09	9
hsa	4750	-8.26463	-7.59835	9	104	inflammatory mediator regulation of trp channels	8.26463	2.52145e-08	9
hsa	5140	-8.22354	-7.5673	8	73	Leishmania infection	8.22354	2.70831e-08	8
hsa	4725	-7.87833	-7.23433	9	115	Cholinergic synapse	7.87833	5.83005e-08	9
hsa	4730	-7.45232	-6.82256	7	60	Long-term depression	7.45232	1.50468e-07	7
hsa	4960	-7.34361	-6.72763	6	37	Aldosterone-regulated sodium reabsorption	7.34361	1.87226e-07	6
hsa	4916	-7.10174	-6.49027	8	101	Melanogenesis	7.10174	3.23393e-07	8
ko0	4261	-7.02828	-6.42127	9	144	Adrenergic signaling in cardiomyocytes	7.02828	3.79083e-07	9
ko0	4022	-6.56843	-5.98091	9	163	cGMP-PKG signaling pathway	6.56843	1.04494e-06	9
hsa	4720	-5.76874	-5.21778	6	67	Long-term potentiation	5.76874	6.05654e-06	6
hsa	4270	-5.35805	-4.82239	7	121	Vascular smooth muscle contraction	5.35805	1.50526e-05	7
hsa	4114	-5.28756	-4.75564	7	124	Oocyte meiosis	5.28756	1.75532e-05	7
hsa	4350	-5.19155	-4.66519	6	84	TGF-beta signaling pathway	5.19155	2.16176e-05	6
hsa	4650	-5.08696	-4.5679	7	133	Natural killer cell mediated cytotoxicity	5.08696	2.70461e-05	7
hsa	4666	-4.99022	-4.47477	6	91	Fc gamma R-mediated phagocytosis	4.99022	3.35146e-05	6
hsa	5216	-4.75845	-4.24834	4	29	Thyroid cancer	4.75845	5.64491e-05	4
hsa	4713	-4.75508	-4.24674	6	100	circadian entrainment	4.75508	5.66578e-05	6
hsa	5020	-4.42607	-3.92819	4	35	Prion diseases	4.42607	0.000117979	4
hsa	4320	-3.33974	-2.88451	3	28	Dorso-ventral axis formation	3.33974	0.00130464	3
ko0	4724	-2.46377	-2.0628	4	114	Glutamatergic synapse	2.46377	0.0086536	4
hsa	5203	-13.4104	-12.4303	16	211	Viral carcinogenesis	13.4104	3.71319e-13	16
hsa	4110	-10.1037	-9.37472	11	124	Cell cycle	10.1037	4.21973e-10	11
hsa	4115	-7.02377	-6.42116	7	69	p53 signaling pathway	7.02377	3.79175e-07	7
ko0	4064	-12.8346	-11.9084	12	95	NF-kappa B signaling pathway	12.8346	1.23471e-12	12
hsa	4080	-11.5889	-10.7541	16	277	Neuroactive ligand-receptor interaction	11.5889	1.76155e-11	16
hsa	5146	-10.8068	-10.0474	11	107	Amoebiasis	10.8068	8.96636e-11	11
hsa	5143	-6.87475	-6.28511	6	44	African trypanosomiasis	6.87475	5.18667e-07	6
ko0	5134	-6.28248	-5.70543	6	55	Legionellosis	6.28248	1.97049e-06	6
ko0	5321	-5.84703	-5.28621	6	65	Inflammatory bowel disease (IBD)	5.84703	5.17356e-06	6
ko0	5323	-3.88514	-3.39749	5	90	Rheumatoid arthritis	3.88514	0.000400417	5
ko0	5144	-3.84446	-3.36016	4	49	Malaria	3.84446	0.000436354	4
hsa	5332	-2.84961	-2.42309	3	41	Graft-versus-host disease	2.84961	0.00377494	3
hsa	4060	-2.44951	-2.05129	6	270	Cytokine-cytokine receptor interaction	2.44951	0.00888597	6
hsa	4020	-10.6511	-9.898	13	182	Calcium signaling pathway	10.6511	1.26474e-10	13
hsa	330	-5.12675	-4.60406	5	50	Arginine and proline metabolism	5.12675	2.48854e-05	5
ko0	220	-3.7192	-3.24153	3	21	Arginine biosynthesis	3.7192	0.000573412	3
hsa	4310	-9.43361	-8.73299	11	143	Wnt signaling pathway	9.43361	1.8493e-09	11
hsa	4530	-6.41388	-5.83267	9	170	Tight junction	6.41388	1.47005e-06	9
ko0	4137	-5.84703	-5.28621	6	65	Mitophagy - animal	5.84703	5.17356e-06	6
hsa	4215	-4.52949	-4.02467	4	33	Apoptosis - multiple species	4.52949	9.44788e-05	4
hsa	5010	-8.60665	-7.9301	11	171	Alzheimer's disease	8.60665	1.17464e-08	11
ko0	5202	-8.37232	-7.69835	11	180	Transcriptional misregulation in cancer	8.37232	2.00284e-08	11
hsa	1523	-7.83136	-7.19216	6	31	Antifolate resistance	7.83136	6.42458e-08	6
hsa	4623	-2.316	-1.92458	3	63	Cytosolic DNA-sensing pathway	2.316	0.0118966	3
