# Supplementary material for: Antioxidant Activity and the Potential Mechanism of the Fruit From Ailanthus altissima Swingle
Source: Front Vet Sci. 2021 Dec 13;8:784898. doi: 10.3389/fvets.2021.784898 (PMC8710717; doi:10.3389/fvets.2021.784898)
Supplement: Supplementary file 7 [file Table_7.XLSX]

## Sheet: Sheet1
group	Normal group	H2O2 group	30	50	70	blank
OD450	0.985	0.853	0.903	0.925	0.856	0.437
	0.975	0.851	0.914	0.956	0.853	0.434
	0.961	0.849	0.925	0.935	0.862	0.435
