# Supplementary material for: Antioxidant Activity and the Potential Mechanism of the Fruit From Ailanthus altissima Swingle
Source: Front Vet Sci. 2021 Dec 13;8:784898. doi: 10.3389/fvets.2021.784898 (PMC8710717; doi:10.3389/fvets.2021.784898)
Supplement: Supplementary file 8 [file Table_8.XLSX]

## Sheet: Sheet1
group	0	30	50	70	100	150	200	blank
OD450	0.724	0.787	0.82	0.731	0.684	0.634	0.621	0.432
	0.748	0.799	0.836	0.755	0.675	0.638	0.649	0.423
	0.732	0.774	0.814	0.746	0.681	0.664	0.602	0.426
