# Supplementary material for: Antioxidant Activity and the Potential Mechanism of the Fruit From Ailanthus altissima Swingle
Source: Front Vet Sci. 2021 Dec 13;8:784898. doi: 10.3389/fvets.2021.784898 (PMC8710717; doi:10.3389/fvets.2021.784898)
Supplement: Supplementary file 9 [file Table_9.XLSX]

## Sheet: Sheet1
group	0	100	200	400	500	600	800	blank
OD450	0.812	0.742	0.696	0.589	0.592	0.512	0.404	0.413
	0.818	0.773	0.706	0.634	0.588	0.484	0.405	0.41
	0.804	0.799	0.694	0.638	0.599	0.498	0.425	0.41
