# Supplementary material for: Antioxidant Activity and the Potential Mechanism of the Fruit From Ailanthus altissima Swingle
Source: Front Vet Sci. 2021 Dec 13;8:784898. doi: 10.3389/fvets.2021.784898 (PMC8710717; doi:10.3389/fvets.2021.784898)
Supplement: Supplementary file 10 [file Table_10.XLSX]

## Sheet: AKT1
GROUP	SIRT1	GAPDH	Δct		ΔΔct	2-ΔΔct	mean
0	24.341	11.976	12.365		-0.118333	1.08548	1.00171
	24.524	11.978	12.546		0.0626667	0.957493
	24.531	11.992	12.539		0.0556667	0.96215
H2O2	24.071	12.255	11.816		-0.667333	1.58814	1.64199
	24.062	12.333	11.729		-0.754333	1.68685
	24.047	12.287	11.76		-0.723333	1.65099
30	23.786	12.319	11.467		-1.01633	2.02277	2.21243
	23.652	12.3	11.352		-1.13133	2.19061
	23.502	12.296	11.206		-1.27733	2.4239
50	23.773	12.193	11.58		-0.903333	1.87038	1.99389
	23.868	12.451	11.417		-1.06633	2.0941
	23.648	12.177	11.471		-1.01233	2.01717
70	24.142	12.26	11.882		-0.601333	1.51712	1.57568
	24.076	12.215	11.861		-0.622333	1.53936
	24.07	12.327	11.743		-0.740333	1.67056

## Sheet: MAPK1
GROUP	MAPK1	GAPDH	Δct		ΔΔct	2-ΔΔct	mean
0	25.155	11.844	13.3109		0.0867844	0.941619	1.00099
	25.146	11.99	13.1569		-0.0672111	1.04769
	25.061	11.856	13.2046		-0.0195732	1.01366
H2O2	25.177	12.184	12.993		-0.231104	1.17373	1.25839
	25.123	12.277	12.8462		-0.377957	1.2995
	25.113	12.269	12.8435		-0.380646	1.30192
30	24.876	12.342	12.5347		-0.689437	1.61265	1.52605
	24.971	12.262	12.7087		-0.515419	1.42941
	24.914	12.31	12.6049		-0.619256	1.53608
50	24.777	12.221	12.5557		-0.668403	1.58931	1.53673
	24.761	12.127	12.6342		-0.589921	1.50516
	24.718	12.094	12.6241		-0.60001	1.51573
70	24.44	12.018	12.422		-0.802125	1.74367	1.76002
	24.628	12.291	12.337		-0.887141	1.84951
	24.801	12.331	12.4698		-0.754348	1.68687

## Sheet: SIRT1
GROUP	SIRT1	GAPDH	Δct		ΔΔct	2-ΔΔct	mean
0	23.404	11.844	11.5598		0.101794	0.931874	1.00283
	23.298	11.99	11.3088		-0.149186	1.10894
	23.361	11.856	11.5054		0.0473925	0.967684
H2O2	23.297	12.184	11.1124		-0.345636	1.27071	1.30307
	23.343	12.277	11.066		-0.392037	1.31225
	23.32	12.269	11.0507		-0.407348	1.32625
30	23.393	12.342	11.0513		-0.406655	1.32561	1.34379
	23.252	12.262	10.9896		-0.46837	1.38355
	23.365	12.31	11.0551		-0.402951	1.32221
50	22.909	12.221	10.6874		-0.770565	1.70594	1.58687
	22.965	12.127	10.8382		-0.619829	1.53669
	22.95	12.094	10.8559		-0.602147	1.51797
70	23.367	12.018	11.2257		-0.232348	1.17474	1.30308
	23.269	12.291	10.9787		-0.479336	1.3941
	23.367	12.331	11.0353		-0.422661	1.3404

## Sheet: MTOR
GROUP	MTOR	GAPDH	Δct		ΔΔct	2-ΔΔct	mean
0	27.262	11.976	15.2862		-0.010279	1.00715	1.00014
	27.251	11.978	15.273		-0.0235217	1.01644
	27.323	11.992	15.3303		0.0338008	0.976843
H2O2	27.081	12.255	14.8257		-0.470834	1.38591	1.42852
	27.17	12.333	14.8372		-0.459264	1.37484
	26.975	12.287	14.6879		-0.608636	1.52482
30	27.016	12.319	14.6973		-0.599181	1.51486	1.53428
	26.926	12.3	14.6259		-0.670563	1.59169
	27.011	12.296	14.7151		-0.581387	1.49629
50	26.506	12.193	14.313		-0.983549	1.97732	1.96719
	26.62	12.451	14.1686		-1.12789	2.18539
	26.676	12.177	14.4984		-0.798136	1.73885
70	26.647	12.26	14.3877		-0.908772	1.87745	1.99989
	26.609	12.215	14.3943		-0.902175	1.86888
	26.452	12.327	14.1244		-1.17207	2.25335
