# Supplementary material for: Antioxidant Activity and the Potential Mechanism of the Fruit From Ailanthus altissima Swingle
Source: Front Vet Sci. 2021 Dec 13;8:784898. doi: 10.3389/fvets.2021.784898 (PMC8710717; doi:10.3389/fvets.2021.784898)
Supplement: Supplementary file 12 [file Data_Sheet_1.CSV]

	ONTOLOGY	ID	Description	GeneRatio	BgRatio	pvalue	p.adjust	qvalue	geneID	Count
GO:0062197	BP	GO:0062197	cellular response to chemical stress	51/173	396/21081	1.1196057917918e-46	4.75720500932334e-43	1.85265295231232e-43	G6PD/FABP1/MAPK3/ALOX5/ALOX5/TNF/TNF/TNF/TNF/TNF/TNF/TNF/TNF/MAPK8/MDM2/PPARG/PTGS2/IL6/SRC/CDK2/NQO1/MAPK1/NOS3/CCNA2/CHUK/AKT1/PARP1/TLR4/LRRK2/EGFR/AKR1B1/HSPA1A/HSPA1A/HSPA1A/HSPA1A/HSPA1A/GSR/SNCA/MMP3/MMP9/MPO/MAPK10/SIRT1/ABL1/MMP2/NOX4/CYP1B1/CDK1/MAPT/MAPT/MAPT	51
GO:0034599	BP	GO:0034599	cellular response to oxidative stress	47/173	344/21081	4.00532975213215e-44	8.50932305840475e-41	3.3138833528167e-41	G6PD/FABP1/MAPK3/ALOX5/ALOX5/TNF/TNF/TNF/TNF/TNF/TNF/TNF/TNF/MAPK8/MDM2/IL6/SRC/CDK2/NQO1/MAPK1/NOS3/CCNA2/CHUK/AKT1/PARP1/TLR4/LRRK2/EGFR/HSPA1A/HSPA1A/HSPA1A/HSPA1A/HSPA1A/GSR/SNCA/MMP3/MMP9/MPO/SIRT1/ABL1/MMP2/NOX4/CYP1B1/CDK1/MAPT/MAPT/MAPT	47
GO:0062012	BP	GO:0062012	regulation of small molecule metabolic process	47/173	494/21081	1.11962774266219e-36	1.58576609285721e-33	6.17563091742092e-34	NR1H4/FABP5/PPARA/HMGCR/FABP1/NOS2/CES1/CES1/RORA/NR1H3/TNF/TNF/TNF/TNF/TNF/TNF/TNF/TNF/SREBF2/CNR1/PPARG/PTGS2/NR1H2/SRC/GSK3B/HTR2A/MTOR/NQO1/NOS3/AKT1/PARP1/NOS1/HDAC4/INSR/SNCA/PPP1CA/SIRT1/STAT3/APP/PFKFB3/FASN/ACACA/ACACA/OGT/VCP/EP300/PSEN1	47
GO:0034614	BP	GO:0034614	cellular response to reactive oxygen species	34/173	183/21081	1.57791601142709e-36	1.67614128313842e-33	6.52758939464048e-34	FABP1/MAPK3/TNF/TNF/TNF/TNF/TNF/TNF/TNF/TNF/MAPK8/MDM2/IL6/SRC/CDK2/NQO1/MAPK1/NOS3/CCNA2/CHUK/AKT1/LRRK2/EGFR/MMP3/MMP9/MPO/SIRT1/ABL1/MMP2/CYP1B1/CDK1/MAPT/MAPT/MAPT	34
GO:0072593	BP	GO:0072593	reactive oxygen species metabolic process	39/173	321/21081	1.91825238751354e-34	1.630130878909e-31	6.34840579615006e-32	G6PD/NOS2/ALOX5/ALOX5/RORA/TNF/TNF/TNF/TNF/TNF/TNF/TNF/TNF/PTGS2/AGTR1/MTOR/NQO1/NOS3/AKT1/TLR4/NOS1/LRRK2/EGFR/HDAC4/XDH/INSR/SNCA/F2/MMP3/RHOA/MPO/MAOB/STAT3/MAPK14/NOX4/CYP1B1/MAPT/MAPT/MAPT	39
GO:0062013	BP	GO:0062013	positive regulation of small molecule metabolic process	31/173	161/21081	7.74715215055191e-34	5.48627491461584e-31	2.13658301415221e-31	NR1H4/PPARA/FABP1/NOS2/CES1/CES1/NR1H3/TNF/TNF/TNF/TNF/TNF/TNF/TNF/TNF/PPARG/PTGS2/NR1H2/SRC/HTR2A/NOS3/AKT1/NOS1/INSR/SNCA/SIRT1/STAT3/APP/PFKFB3/VCP/PSEN1	31
GO:0032496	BP	GO:0032496	response to lipopolysaccharide	40/173	396/21081	4.0037185534802e-32	2.43025716196248e-29	9.46442942266297e-30	NR1H4/MAPK3/NOS2/IDO1/SERPINE1/NR1H3/TNF/TNF/TNF/TNF/TNF/TNF/TNF/TNF/MAPK8/CNR1/PTGS2/IL6/SRC/PRKCA/CDK4/MAPK1/NOS3/CHUK/AKT1/TLR4/NOS1/MIF/MIF/SNCA/RHOA/CXCL8/MPO/CTSG/MAOB/ABL1/MAPK14/C5AR1/ELANE/ELANE	40
GO:0000302	BP	GO:0000302	response to reactive oxygen species	34/173	251/21081	1.19158595865073e-31	6.32881092288367e-29	2.46470148289334e-29	FABP1/MAPK3/TNF/TNF/TNF/TNF/TNF/TNF/TNF/TNF/MAPK8/MDM2/IL6/SRC/CDK2/NQO1/MAPK1/NOS3/CCNA2/CHUK/AKT1/LRRK2/EGFR/MMP3/MMP9/MPO/SIRT1/ABL1/MMP2/CYP1B1/CDK1/MAPT/MAPT/MAPT	34
GO:0002237	BP	GO:0002237	response to molecule of bacterial origin	40/173	424/21081	5.93300167777087e-31	2.80103601431649e-28	1.09083960671998e-28	NR1H4/MAPK3/NOS2/IDO1/SERPINE1/NR1H3/TNF/TNF/TNF/TNF/TNF/TNF/TNF/TNF/MAPK8/CNR1/PTGS2/IL6/SRC/PRKCA/CDK4/MAPK1/NOS3/CHUK/AKT1/TLR4/NOS1/MIF/MIF/SNCA/RHOA/CXCL8/MPO/CTSG/MAOB/ABL1/MAPK14/C5AR1/ELANE/ELANE	40
GO:1903409	BP	GO:1903409	reactive oxygen species biosynthetic process	28/173	150/21081	3.34497143577149e-30	1.42127836305931e-27	5.53504747056083e-28	NOS2/ALOX5/ALOX5/RORA/TNF/TNF/TNF/TNF/TNF/TNF/TNF/TNF/PTGS2/MTOR/NQO1/NOS3/AKT1/TLR4/NOS1/HDAC4/INSR/SNCA/RHOA/MPO/MAOB/STAT3/NOX4/CYP1B1	28
GO:0018209	BP	GO:0018209	peptidyl-serine modification	36/173	350/21081	3.58360805255678e-29	1.38425005593761e-26	5.39084388384618e-27	MAPK3/TNF/TNF/TNF/TNF/TNF/TNF/TNF/TNF/MAPK8/PTGS2/IL6/PRKCB/SRC/GSK3B/PRKCA/CDK2/CSNK2A1/CSNK2A2/IKBKB/CHEK2/MTOR/PIK3CA/MAPK1/CHUK/AKT1/PARP1/NOS1/LRRK2/EGFR/MIF/MIF/SNCA/MAPK14/CDK1/APP	36
GO:2000377	BP	GO:2000377	regulation of reactive oxygen species metabolic process	31/173	227/21081	5.43022731859794e-29	1.89337316373977e-26	7.37358044220663e-27	G6PD/ALOX5/ALOX5/TNF/TNF/TNF/TNF/TNF/TNF/TNF/TNF/PTGS2/AGTR1/MTOR/AKT1/TLR4/EGFR/HDAC4/XDH/INSR/SNCA/F2/MMP3/RHOA/STAT3/MAPK14/NOX4/CYP1B1/MAPT/MAPT/MAPT	31
GO:0018105	BP	GO:0018105	peptidyl-serine phosphorylation	35/173	327/21081	5.79285740847658e-29	1.89337316373977e-26	7.37358044220663e-27	MAPK3/TNF/TNF/TNF/TNF/TNF/TNF/TNF/TNF/MAPK8/PTGS2/IL6/PRKCB/SRC/GSK3B/PRKCA/CDK2/CSNK2A1/CSNK2A2/IKBKB/CHEK2/MTOR/PIK3CA/MAPK1/CHUK/AKT1/NOS1/LRRK2/EGFR/MIF/MIF/SNCA/MAPK14/CDK1/APP	35
GO:0010876	BP	GO:0010876	lipid localization	40/173	484/21081	1.03180746538689e-28	3.13153565744922e-26	1.2195498763821e-26	NPC1L1/CYP19A1/NR1H4/FABP4/FABP5/PPARA/FABP1/PTPN11/NOS2/CES1/CES1/NR1H3/TNF/TNF/TNF/TNF/TNF/TNF/TNF/TNF/SREBF2/DRD2/PPARG/IL6/AGTR1/NR1H2/DRD3/AKT1/MIF/MIF/AKR1C1/ACE/SIRT1/STAT5B/ABCC1/ABCC1/CFTR/ACACA/ACACA/CETP	40
GO:0071902	BP	GO:0071902	positive regulation of protein serine/threonine kinase activity	36/173	383/21081	8.76514114563293e-28	2.48287231518629e-25	9.6693346532877e-26	MAPK3/PTPN11/TNF/TNF/TNF/TNF/TNF/TNF/TNF/TNF/SRC/ERBB2/HTR2A/CSK/PIK3CG/MAPK1/AKT1/TLR4/LRRK2/EGFR/CCND1/INSR/MIF/MIF/SNCA/RHOA/MAPK10/SIRT1/MAPK14/NOX4/CDK1/PPP2CA/C5AR1/ELANE/ELANE/PSEN1	36
GO:0010001	BP	GO:0010001	glial cell differentiation	31/173	253/21081	1.66007188123655e-27	4.4085283896088e-25	1.71686381401569e-25	MAPK3/PTPN11/TNF/TNF/TNF/TNF/TNF/TNF/TNF/TNF/PPARG/IL6/DRD3/ERBB2/CSK/MTOR/MAPK1/AKT1/TLR4/EGFR/F2/RHOA/ABL1/STAT3/CDK1/APP/MAPT/MAPT/MAPT/C5AR1/PSEN1	31
GO:0048708	BP	GO:0048708	astrocyte differentiation	23/173	101/21081	4.38186205135704e-27	1.095207756248e-24	4.26519327847261e-25	MAPK3/PTPN11/TNF/TNF/TNF/TNF/TNF/TNF/TNF/TNF/IL6/MAPK1/TLR4/EGFR/F2/ABL1/STAT3/APP/MAPT/MAPT/MAPT/C5AR1/PSEN1	23
GO:0019216	BP	GO:0019216	regulation of lipid metabolic process	37/173	452/21081	2.13596335918481e-26	5.04206017398681e-24	1.96358736879446e-24	NR1H4/FABP5/PPARA/HMGCR/FABP1/CES1/CES1/RORA/NR1H3/TNF/TNF/TNF/TNF/TNF/TNF/TNF/TNF/SREBF2/CNR1/PPARG/PTGS2/AGTR1/NR1H2/DRD3/SRC/HTR2A/MTOR/PIK3CG/CDK4/AKT1/PTK2/F2/SIRT1/STAT5B/FASN/ACACA/ACACA	37
GO:0009636	BP	GO:0009636	response to toxic substance	31/173	277/21081	2.79430734283177e-26	6.24895363141695e-24	2.43360174123631e-24	AKR1B10/SRD5A1/FABP1/MAPK3/PTGS1/CES1/CES1/TNF/TNF/TNF/TNF/TNF/TNF/TNF/TNF/DRD2/MDM2/PTGS2/CDK4/NQO1/MAPK1/NOS3/PIM1/CHUK/GSR/MPO/MAOB/EPHX1/CYP1B1/ABCG2/CDK1	31
GO:2000379	BP	GO:2000379	positive regulation of reactive oxygen species metabolic process	24/173	127/21081	4.01688511180714e-26	8.53387242003426e-24	3.32344389250569e-24	TNF/TNF/TNF/TNF/TNF/TNF/TNF/TNF/PTGS2/AGTR1/MTOR/AKT1/TLR4/EGFR/HDAC4/XDH/INSR/SNCA/F2/MAPK14/NOX4/MAPT/MAPT/MAPT	24
GO:2001234	BP	GO:2001234	negative regulation of apoptotic signaling pathway	30/173	263/21081	1.0749787828104e-25	2.17504040388637e-23	8.47050950665636e-24	SERPINE1/BCL2L1/TNF/TNF/TNF/TNF/TNF/TNF/TNF/TNF/TERT/MDM2/PTGS2/SRC/GSK3B/CSNK2A1/CSNK2A2/NOS3/AKT1/LRRK2/HSPA1A/HSPA1A/HSPA1A/HSPA1A/HSPA1A/MIF/MIF/MMP9/SIRT1/PSEN1	30
GO:0045862	BP	GO:0045862	positive regulation of proteolysis	35/173	423/21081	3.95013698336337e-25	7.62915092832316e-23	2.97110781715178e-23	CTSD/MAPK3/TNF/TNF/TNF/TNF/TNF/TNF/TNF/TNF/MDM2/PPARG/SRC/GSK3B/AKT1/LRRK2/XDH/HSPA1A/HSPA1A/HSPA1A/HSPA1A/HSPA1A/PTK2/SNCA/RHOA/SIRT1/STAT3/MAPK14/APP/MAPT/MAPT/MAPT/OGT/VCP/PSEN1	35
GO:0008202	BP	GO:0008202	steroid metabolic process	33/173	369/21081	8.74628558221626e-25	1.61578119299291e-22	6.29252216715971e-23	NPC1L1/CYP19A1/G6PD/NR1H4/HMGCR/SRD5A1/NR1I2/ESR1/CES1/CES1/RORA/TNF/TNF/TNF/TNF/TNF/TNF/TNF/TNF/SREBF2/AGTR1/CYP26A1/AKR1B1/AKR1C1/SIRT1/STAT5B/CYP1B1/APP/CFTR/FASN/ACACA/ACACA/CETP	33
GO:0071222	BP	GO:0071222	cellular response to lipopolysaccharide	29/173	257/21081	1.01704909175408e-24	1.80060066285962e-22	7.01228584314654e-23	NR1H4/MAPK3/NOS2/SERPINE1/NR1H3/TNF/TNF/TNF/TNF/TNF/TNF/TNF/TNF/MAPK8/IL6/SRC/PRKCA/CDK4/MAPK1/NOS3/AKT1/TLR4/MIF/MIF/RHOA/CXCL8/CTSG/ABL1/MAPK14	29
GO:0042063	BP	GO:0042063	gliogenesis	32/173	351/21081	2.64744763471057e-24	4.49960199995409e-22	1.75233165548001e-22	MAPK3/PTPN11/TNF/TNF/TNF/TNF/TNF/TNF/TNF/TNF/TERT/PPARG/IL6/DRD3/ERBB2/CSK/MTOR/MAPK1/AKT1/TLR4/EGFR/F2/RHOA/ABL1/STAT3/CDK1/APP/MAPT/MAPT/MAPT/C5AR1/PSEN1	32
GO:0071216	BP	GO:0071216	cellular response to biotic stimulus	30/173	296/21081	3.64971796129405e-24	5.81860267403446e-22	2.26600522812356e-22	NR1H4/MAPK3/NOS2/SERPINE1/NR1H3/TNF/TNF/TNF/TNF/TNF/TNF/TNF/TNF/MAPK8/IL6/SRC/GSK3B/PRKCA/CDK4/MAPK1/NOS3/AKT1/TLR4/MIF/MIF/RHOA/CXCL8/CTSG/ABL1/MAPK14	30
GO:0043405	BP	GO:0043405	regulation of MAP kinase activity	33/173	386/21081	3.69739402680467e-24	5.81860267403446e-22	2.26600522812356e-22	HMGCR/MAPK3/PTPN11/IGF1R/TNF/TNF/TNF/TNF/TNF/TNF/TNF/TNF/SRC/ERBB2/HTR2A/CSK/PIK3CG/MAPK1/TLR4/LRRK2/EGFR/INSR/MIF/MIF/MAPK10/MAPK14/NOX4/CDK1/PPP2CA/C5AR1/ELANE/ELANE/PSEN1	33
GO:0010888	BP	GO:0010888	negative regulation of lipid storage	15/173	30/21081	3.87165551484602e-24	5.87523724377883e-22	2.28806107869847e-22	PPARA/CES1/CES1/NR1H3/TNF/TNF/TNF/TNF/TNF/TNF/TNF/TNF/PPARG/IL6/NR1H2	15
GO:0033002	BP	GO:0033002	muscle cell proliferation	29/173	270/21081	4.23317331947489e-24	6.2023287704996e-22	2.41544408646626e-22	HMGCR/TNF/TNF/TNF/TNF/TNF/TNF/TNF/TNF/TERT/MDM2/PPARG/PTGS2/IL6/MTOR/MAPK1/NOS3/PIM1/AKT1/EGFR/HDAC4/AKR1B1/MMP9/MMP2/STAT3/MAPK14/CDK1/ELANE/ELANE	29
GO:0071219	BP	GO:0071219	cellular response to molecule of bacterial origin	29/173	272/21081	5.23560149702067e-24	7.41535692028027e-22	2.88784756256719e-22	NR1H4/MAPK3/NOS2/SERPINE1/NR1H3/TNF/TNF/TNF/TNF/TNF/TNF/TNF/TNF/MAPK8/IL6/SRC/PRKCA/CDK4/MAPK1/NOS3/AKT1/TLR4/MIF/MIF/RHOA/CXCL8/CTSG/ABL1/MAPK14	29
GO:0043406	BP	GO:0043406	positive regulation of MAP kinase activity	30/173	302/21081	6.6058732073583e-24	9.05430814776303e-22	3.52612315177156e-22	MAPK3/PTPN11/TNF/TNF/TNF/TNF/TNF/TNF/TNF/TNF/SRC/ERBB2/HTR2A/CSK/PIK3CG/MAPK1/TLR4/LRRK2/EGFR/INSR/MIF/MIF/MAPK10/MAPK14/NOX4/CDK1/C5AR1/ELANE/ELANE/PSEN1	30
GO:0032757	BP	GO:0032757	positive regulation of interleukin-8 production	19/173	72/21081	6.87761024892165e-24	9.13217685864628e-22	3.55644845766607e-22	SERPINE1/TNF/TNF/TNF/TNF/TNF/TNF/TNF/TNF/IL6/TLR4/HSPA1A/HSPA1A/HSPA1A/HSPA1A/HSPA1A/STAT3/ELANE/ELANE	19
GO:0150076	BP	GO:0150076	neuroinflammatory response	21/173	102/21081	8.32003723032855e-24	1.07126782398988e-21	4.171961252337e-22	TNF/TNF/TNF/TNF/TNF/TNF/TNF/TNF/PTGS2/IL6/LRRK2/EGFR/SNCA/MMP3/MMP9/APP/MAPT/MAPT/MAPT/C5AR1/PSEN1	21
GO:0070997	BP	GO:0070997	neuron death	34/173	440/21081	1.89757874678844e-23	2.37141532208944e-21	9.23527489149051e-22	G6PD/PPARA/BACE1/BCL2L1/TNF/TNF/TNF/TNF/TNF/TNF/TNF/TNF/TERT/XIAP/GSK3B/MTOR/PIK3CA/NQO1/AKT1/PARP1/TLR4/LRRK2/HDAC4/SNCA/RHOA/SIRT1/ABL1/STAT3/APP/MAPT/MAPT/MAPT/C5AR1/PSEN1	34
GO:0045834	BP	GO:0045834	positive regulation of lipid metabolic process	24/173	163/21081	2.15125926070938e-23	2.61162874250119e-21	1.01707655874741e-21	NR1H4/PPARA/FABP1/CES1/CES1/NR1H3/TNF/TNF/TNF/TNF/TNF/TNF/TNF/TNF/PPARG/PTGS2/AGTR1/NR1H2/SRC/HTR2A/MTOR/AKT1/PTK2/F2	24
GO:0048661	BP	GO:0048661	positive regulation of smooth muscle cell proliferation	22/173	127/21081	3.89468695016442e-23	4.59681245868017e-21	1.79018944025101e-21	HMGCR/TNF/TNF/TNF/TNF/TNF/TNF/TNF/TNF/TERT/MDM2/PTGS2/IL6/MTOR/AKT1/EGFR/HDAC4/AKR1B1/MMP9/MMP2/ELANE/ELANE	22
GO:0048143	BP	GO:0048143	astrocyte activation	16/173	43/21081	4.56312889382805e-23	5.24019855942577e-21	2.04075067456549e-21	TNF/TNF/TNF/TNF/TNF/TNF/TNF/TNF/IL6/EGFR/APP/MAPT/MAPT/MAPT/C5AR1/PSEN1	16
GO:0050729	BP	GO:0050729	positive regulation of inflammatory response	25/173	194/21081	7.44775079134663e-23	8.3277613453768e-21	3.24317569085787e-21	FABP4/IDO1/SERPINE1/TNF/TNF/TNF/TNF/TNF/TNF/TNF/TNF/CNR1/PTGS2/IL6/AGTR1/PIK3CG/TLR4/LRRK2/EGFR/SNCA/STAT5B/STAT3/ABCC1/ABCC1/IL2	25
GO:1901216	BP	GO:1901216	positive regulation of neuron death	21/173	113/21081	8.338177242061e-23	9.08433720551723e-21	3.53781771242103e-21	BACE1/TNF/TNF/TNF/TNF/TNF/TNF/TNF/TNF/GSK3B/MTOR/NQO1/PARP1/TLR4/HDAC4/SNCA/RHOA/ABL1/MAPT/MAPT/MAPT	21
GO:1901214	BP	GO:1901214	regulation of neuron death	32/173	402/21081	1.75553023442839e-22	1.86481199152155e-20	7.26235139084585e-21	G6PD/PPARA/BACE1/BCL2L1/TNF/TNF/TNF/TNF/TNF/TNF/TNF/TNF/TERT/GSK3B/MTOR/PIK3CA/NQO1/AKT1/PARP1/TLR4/LRRK2/HDAC4/SNCA/RHOA/SIRT1/ABL1/STAT3/MAPT/MAPT/MAPT/C5AR1/PSEN1	32
GO:0018108	BP	GO:0018108	peptidyl-tyrosine phosphorylation	32/173	410/21081	3.20852656232426e-22	3.32512911300385e-20	1.29494319793934e-20	MAPK3/PTPN11/IGF1R/TNF/TNF/TNF/TNF/TNF/TNF/TNF/TNF/IL6/SRC/ERBB2/HTR2A/CSK/MTOR/WEE1/EGFR/INSR/PTK2/MIF/MIF/ACE/ABL1/STAT3/TYK2/NOX4/APP/IL2/PPP2CA/PSEN1	32
GO:0018212	BP	GO:0018212	peptidyl-tyrosine modification	32/173	413/21081	4.00891356366737e-22	4.05568422191016e-20	1.57945165967045e-20	MAPK3/PTPN11/IGF1R/TNF/TNF/TNF/TNF/TNF/TNF/TNF/TNF/IL6/SRC/ERBB2/HTR2A/CSK/MTOR/WEE1/EGFR/INSR/PTK2/MIF/MIF/ACE/ABL1/STAT3/TYK2/NOX4/APP/IL2/PPP2CA/PSEN1	32
GO:1905953	BP	GO:1905953	negative regulation of lipid localization	18/173	75/21081	7.36929195585729e-22	7.28188872568317e-20	2.83586951153187e-20	PPARA/PTPN11/CES1/CES1/NR1H3/TNF/TNF/TNF/TNF/TNF/TNF/TNF/TNF/SREBF2/PPARG/IL6/NR1H2/AKT1	18
GO:1905952	BP	GO:1905952	regulation of lipid localization	24/173	189/21081	8.11233381344914e-22	7.72540089231399e-20	3.00859154543301e-20	CYP19A1/PPARA/PTPN11/CES1/CES1/NR1H3/TNF/TNF/TNF/TNF/TNF/TNF/TNF/TNF/SREBF2/PPARG/IL6/AGTR1/NR1H2/AKT1/MIF/MIF/SIRT1/CETP	24
GO:0010883	BP	GO:0010883	regulation of lipid storage	17/173	62/21081	8.36357827833476e-22	7.72540089231399e-20	3.00859154543301e-20	PPARA/CES1/CES1/NR1H3/TNF/TNF/TNF/TNF/TNF/TNF/TNF/TNF/SREBF2/PPARG/IL6/NR1H2/SIRT1	17
GO:0014002	BP	GO:0014002	astrocyte development	17/173	62/21081	8.36357827833476e-22	7.72540089231399e-20	3.00859154543301e-20	TNF/TNF/TNF/TNF/TNF/TNF/TNF/TNF/IL6/TLR4/EGFR/APP/MAPT/MAPT/MAPT/C5AR1/PSEN1	17
GO:0043281	BP	GO:0043281	regulation of cysteine-type endopeptidase activity involved in apoptotic process	26/173	240/21081	9.03435940317746e-22	8.05050692197233e-20	3.13520131828926e-20	FABP1/CTSD/TNF/TNF/TNF/TNF/TNF/TNF/TNF/TNF/MDM2/XIAP/PPARG/PTGS2/SRC/CSNK2A1/AKT1/XDH/SNCA/MMP9/RHOA/SIRT1/MAPT/MAPT/MAPT/VCP	26
GO:0038034	BP	GO:0038034	signal transduction in absence of ligand	19/173	91/21081	9.28394537953976e-22	8.05050692197233e-20	3.13520131828926e-20	BCL2L1/TNF/TNF/TNF/TNF/TNF/TNF/TNF/TNF/TERT/GSK3B/AKT1/HSPA1A/HSPA1A/HSPA1A/HSPA1A/HSPA1A/PPP1CA/IL2	19
GO:0097192	BP	GO:0097192	extrinsic apoptotic signaling pathway in absence of ligand	19/173	91/21081	9.28394537953976e-22	8.05050692197233e-20	3.13520131828926e-20	BCL2L1/TNF/TNF/TNF/TNF/TNF/TNF/TNF/TNF/TERT/GSK3B/AKT1/HSPA1A/HSPA1A/HSPA1A/HSPA1A/HSPA1A/PPP1CA/IL2	19
GO:2001233	BP	GO:2001233	regulation of apoptotic signaling pathway	33/173	462/21081	1.07051754213504e-21	9.09725807306355e-20	3.54284963418164e-20	SERPINE1/BCL2L1/TNF/TNF/TNF/TNF/TNF/TNF/TNF/TNF/TERT/MAPK8/MDM2/PTGS2/SRC/GSK3B/CSNK2A1/CSNK2A2/NOS3/AKT1/PARP1/LRRK2/HSPA1A/HSPA1A/HSPA1A/HSPA1A/HSPA1A/MIF/MIF/PPP1CA/MMP9/SIRT1/PSEN1	33
GO:2001239	BP	GO:2001239	regulation of extrinsic apoptotic signaling pathway in absence of ligand	17/173	63/21081	1.137426482064e-21	9.3551271427086e-20	3.64327454592113e-20	BCL2L1/TNF/TNF/TNF/TNF/TNF/TNF/TNF/TNF/TERT/AKT1/HSPA1A/HSPA1A/HSPA1A/HSPA1A/HSPA1A/PPP1CA	17
GO:1901099	BP	GO:1901099	negative regulation of signal transduction in absence of ligand	16/173	51/21081	1.16691395284433e-21	9.3551271427086e-20	3.64327454592113e-20	BCL2L1/TNF/TNF/TNF/TNF/TNF/TNF/TNF/TNF/TERT/AKT1/HSPA1A/HSPA1A/HSPA1A/HSPA1A/HSPA1A	16
GO:2001240	BP	GO:2001240	negative regulation of extrinsic apoptotic signaling pathway in absence of ligand	16/173	51/21081	1.16691395284433e-21	9.3551271427086e-20	3.64327454592113e-20	BCL2L1/TNF/TNF/TNF/TNF/TNF/TNF/TNF/TNF/TERT/AKT1/HSPA1A/HSPA1A/HSPA1A/HSPA1A/HSPA1A	16
GO:0051222	BP	GO:0051222	positive regulation of protein transport	31/173	394/21081	1.21248622229498e-21	9.54047029357659e-20	3.71545485662321e-20	NR1H4/TNF/TNF/TNF/TNF/TNF/TNF/TNF/TNF/SREBF2/MAPK8/DRD2/MDM2/PTGS2/IL6/NR1H2/SRC/GSK3B/ERBB2/CSNK2A2/MAPK1/TLR4/EGFR/MIF/MIF/MAPK14/CDK1/CD38/CFTR/IL2/PSEN1	31
GO:0050708	BP	GO:0050708	regulation of protein secretion	31/173	397/21081	1.51781354121702e-21	1.15789258088657e-19	4.50931398633409e-20	NR1H4/HMGCR/PTPN11/NOS2/ALOX5/ALOX5/NR1H3/TNF/TNF/TNF/TNF/TNF/TNF/TNF/TNF/DRD2/CNR1/IL6/NR1H2/DRD3/SRC/PRKCA/TLR4/EGFR/MIF/MIF/GLP1R/CD38/CFTR/DPP4/IL2	31
GO:1904996	BP	GO:1904996	positive regulation of leukocyte adhesion to vascular endothelial cell	14/173	32/21081	1.52605282489169e-21	1.15789258088657e-19	4.50931398633409e-20	ALOX5/ALOX5/TNF/TNF/TNF/TNF/TNF/TNF/TNF/TNF/IL6/RHOA/ELANE/ELANE	14
GO:0042116	BP	GO:0042116	macrophage activation	21/173	130/21081	1.85041734689542e-21	1.37937250999274e-19	5.37184869680443e-20	RORA/NR1H3/TNF/TNF/TNF/TNF/TNF/TNF/TNF/TNF/IL6/TLR4/LRRK2/MIF/MIF/SNCA/APP/MAPT/MAPT/MAPT/C5AR1	21
GO:0046890	BP	GO:0046890	regulation of lipid biosynthetic process	25/173	221/21081	1.97665201536551e-21	1.44806800229104e-19	5.63937743766712e-20	NR1H4/FABP5/HMGCR/CES1/CES1/NR1H3/TNF/TNF/TNF/TNF/TNF/TNF/TNF/TNF/SREBF2/PTGS2/NR1H2/HTR2A/MTOR/CDK4/AKT1/SIRT1/FASN/ACACA/ACACA	25
GO:1901617	BP	GO:1901617	organic hydroxy compound biosynthetic process	27/173	277/21081	2.33814246438044e-21	1.68385886968686e-19	6.55764487779848e-20	NPC1L1/CYP19A1/G6PD/NR1H4/HMGCR/SLC6A3/SLC6A3/CES1/CES1/TNF/TNF/TNF/TNF/TNF/TNF/TNF/TNF/SREBF2/AKR1B1/SNCA/MC1R/SIRT1/TYR/CFTR/FASN/ACACA/ACACA	27
GO:0048660	BP	GO:0048660	regulation of smooth muscle cell proliferation	24/173	198/21081	2.50396756523034e-21	1.77322636411062e-19	6.9056789693721e-20	HMGCR/TNF/TNF/TNF/TNF/TNF/TNF/TNF/TNF/TERT/MDM2/PPARG/PTGS2/IL6/MTOR/NOS3/AKT1/EGFR/HDAC4/AKR1B1/MMP9/MMP2/ELANE/ELANE	24
GO:0006809	BP	GO:0006809	nitric oxide biosynthetic process	19/173	96/21081	2.77357059725999e-21	1.93195106028815e-19	7.5238187728951e-20	NOS2/RORA/TNF/TNF/TNF/TNF/TNF/TNF/TNF/TNF/PTGS2/MTOR/NQO1/NOS3/AKT1/TLR4/NOS1/INSR/CYP1B1	19
GO:0048659	BP	GO:0048659	smooth muscle cell proliferation	24/173	200/21081	3.19157490537354e-21	2.18725835047293e-19	8.51809125848423e-20	HMGCR/TNF/TNF/TNF/TNF/TNF/TNF/TNF/TNF/TERT/MDM2/PPARG/PTGS2/IL6/MTOR/NOS3/AKT1/EGFR/HDAC4/AKR1B1/MMP9/MMP2/ELANE/ELANE	24
GO:0002685	BP	GO:0002685	regulation of leukocyte migration	26/173	254/21081	3.88664338204665e-21	2.62132503655813e-19	1.02085269784082e-19	CYP19A1/MAPK3/SERPINE1/TNF/TNF/TNF/TNF/TNF/TNF/TNF/TNF/CXCR3/IL6/MAPK1/AKT1/PTK2/MIF/MIF/RHOA/CXCL8/MAPK14/APP/DPP4/C5AR1/ELANE/ELANE	26
GO:1904951	BP	GO:1904951	positive regulation of establishment of protein localization	31/173	411/21081	4.22286774090087e-21	2.80358828610747e-19	1.09183356721977e-19	NR1H4/TNF/TNF/TNF/TNF/TNF/TNF/TNF/TNF/SREBF2/MAPK8/DRD2/MDM2/PTGS2/IL6/NR1H2/SRC/GSK3B/ERBB2/CSNK2A2/MAPK1/TLR4/EGFR/MIF/MIF/MAPK14/CDK1/CD38/CFTR/IL2/PSEN1	31
GO:0046209	BP	GO:0046209	nitric oxide metabolic process	19/173	101/21081	7.77524990980158e-21	5.0826210564226e-19	1.97938345881912e-19	NOS2/RORA/TNF/TNF/TNF/TNF/TNF/TNF/TNF/TNF/PTGS2/MTOR/NQO1/NOS3/AKT1/TLR4/NOS1/INSR/CYP1B1	19
GO:0010038	BP	GO:0010038	response to metal ion	30/173	386/21081	8.28637995254662e-21	5.3346709724804e-19	2.07754215078202e-19	G6PD/FABP4/MAPK3/SLC6A3/SLC6A3/BACE1/TERT/MAPK8/DRD2/MDM2/PTGS2/CDK4/NQO1/MAPK1/CHUK/AKT1/PARP1/LRRK2/EGFR/CCND1/SNCA/PPP1CA/MMP9/MAOB/CDK1/APP/MAPT/MAPT/MAPT/PPP2CA	30
GO:0061900	BP	GO:0061900	glial cell activation	18/173	85/21081	8.66924297284605e-21	5.49785274501834e-19	2.14109190154187e-19	TNF/TNF/TNF/TNF/TNF/TNF/TNF/TNF/IL6/LRRK2/EGFR/SNCA/APP/MAPT/MAPT/MAPT/C5AR1/PSEN1	18
GO:0097193	BP	GO:0097193	intrinsic apoptotic signaling pathway	28/173	322/21081	9.00940360352795e-21	5.62955233991033e-19	2.19238118649318e-19	BCL2L1/TNF/TNF/TNF/TNF/TNF/TNF/TNF/TNF/MDM2/PTGS2/SRC/CHEK2/AKT1/PARP1/LRRK2/HSPA1A/HSPA1A/HSPA1A/HSPA1A/HSPA1A/MIF/MIF/MMP9/SIRT1/ABL1/CYP1B1/EP300	28
GO:0061044	BP	GO:0061044	negative regulation of vascular wound healing	11/173	15/21081	1.09327994537628e-20	6.73238621435336e-19	2.62187044108545e-19	ALOX5/ALOX5/SERPINE1/TNF/TNF/TNF/TNF/TNF/TNF/TNF/TNF	11
GO:0002791	BP	GO:0002791	regulation of peptide secretion	31/173	427/21081	1.2967968621877e-20	7.87155695347932e-19	3.06551077798355e-19	NR1H4/HMGCR/PTPN11/NOS2/ALOX5/ALOX5/NR1H3/TNF/TNF/TNF/TNF/TNF/TNF/TNF/TNF/DRD2/CNR1/IL6/NR1H2/DRD3/SRC/PRKCA/TLR4/EGFR/MIF/MIF/GLP1R/CD38/CFTR/DPP4/IL2	31
GO:2001057	BP	GO:2001057	reactive nitrogen species metabolic process	19/173	104/21081	1.40380439379071e-20	8.40107728058693e-19	3.271727957063e-19	NOS2/RORA/TNF/TNF/TNF/TNF/TNF/TNF/TNF/TNF/PTGS2/MTOR/NQO1/NOS3/AKT1/TLR4/NOS1/INSR/CYP1B1	19
GO:0032637	BP	GO:0032637	interleukin-8 production	20/173	123/21081	1.52253763513896e-20	8.86200330370609e-19	3.45123166898118e-19	NOS2/SERPINE1/TNF/TNF/TNF/TNF/TNF/TNF/TNF/TNF/IL6/TLR4/HSPA1A/HSPA1A/HSPA1A/HSPA1A/HSPA1A/STAT3/ELANE/ELANE	20
GO:2001237	BP	GO:2001237	negative regulation of extrinsic apoptotic signaling pathway	20/173	123/21081	1.52253763513896e-20	8.86200330370609e-19	3.45123166898118e-19	SERPINE1/BCL2L1/TNF/TNF/TNF/TNF/TNF/TNF/TNF/TNF/TERT/SRC/GSK3B/NOS3/AKT1/HSPA1A/HSPA1A/HSPA1A/HSPA1A/HSPA1A	20
GO:0048015	BP	GO:0048015	phosphatidylinositol-mediated signaling	24/173	215/21081	1.81299108849396e-20	1.04099988310957e-18	4.05408533586416e-19	MAPK3/IGF1R/TNF/TNF/TNF/TNF/TNF/TNF/TNF/TNF/SRC/ERBB2/HTR2A/PIK3CA/PIK3CG/MAPK1/AKT1/EGFR/INSR/PTK2/F2/RHOA/SIRT1/OGT	24
GO:1901653	BP	GO:1901653	cellular response to peptide	31/173	434/21081	2.08713356275427e-20	1.18243073441905e-18	4.60487573424521e-19	NR1H4/SRD5A1/PTPN11/BACE1/IGF1R/MDM2/PPARG/AGTR1/PRKCB/SRC/GSK3B/CSK/PIK3CA/CDK4/CCNA2/AKT1/PARP1/TLR4/AKR1B1/INSR/PTK2/SIRT1/STAT5B/GLP1R/STAT3/ABCC1/ABCC1/ESRRA/APP/OGT/PSEN1	31
GO:0031334	BP	GO:0031334	positive regulation of protein-containing complex assembly	27/173	302/21081	2.27561598413808e-20	1.27224898902667e-18	4.9546652729433e-19	ESR1/TNF/TNF/TNF/TNF/TNF/TNF/TNF/TNF/NR1H2/SRC/GSK3B/MTOR/PARP1/TLR4/HSPA1A/HSPA1A/HSPA1A/HSPA1A/HSPA1A/SNCA/MMP3/RHOA/MAPT/MAPT/MAPT/VCP	27
GO:0051896	BP	GO:0051896	regulation of protein kinase B signaling	26/173	273/21081	2.45106147435936e-20	1.33520002622473e-18	5.19982272293241e-19	PTPN11/ESR1/IGF1R/TNF/TNF/TNF/TNF/TNF/TNF/TNF/TNF/DRD2/DRD3/SRC/ERBB2/MTOR/PIK3CA/PIK3CG/AKT1/EGFR/XDH/INSR/PTK2/MC1R/SIRT1/NOX4	26
GO:2000116	BP	GO:2000116	regulation of cysteine-type endopeptidase activity	26/173	273/21081	2.45106147435936e-20	1.33520002622473e-18	5.19982272293241e-19	FABP1/CTSD/TNF/TNF/TNF/TNF/TNF/TNF/TNF/TNF/MDM2/XIAP/PPARG/PTGS2/SRC/CSNK2A1/AKT1/XDH/SNCA/MMP9/RHOA/SIRT1/MAPT/MAPT/MAPT/VCP	26
GO:0048017	BP	GO:0048017	inositol lipid-mediated signaling	24/173	219/21081	2.81575991166485e-20	1.51445112210936e-18	5.89790084095556e-19	MAPK3/IGF1R/TNF/TNF/TNF/TNF/TNF/TNF/TNF/TNF/SRC/ERBB2/HTR2A/PIK3CA/PIK3CG/MAPK1/AKT1/EGFR/INSR/PTK2/F2/RHOA/SIRT1/OGT	24
GO:0019915	BP	GO:0019915	lipid storage	18/173	93/21081	4.94781889774664e-20	2.59681745408196e-18	1.01130842868708e-18	PPARA/CES1/CES1/NR1H3/TNF/TNF/TNF/TNF/TNF/TNF/TNF/TNF/SREBF2/PPARG/IL6/NR1H2/SIRT1/STAT5B	18
GO:0014065	BP	GO:0014065	phosphatidylinositol 3-kinase signaling	22/173	174/21081	4.95039335798161e-20	2.59681745408196e-18	1.01130842868708e-18	MAPK3/IGF1R/TNF/TNF/TNF/TNF/TNF/TNF/TNF/TNF/SRC/ERBB2/HTR2A/PIK3CA/PIK3CG/MAPK1/AKT1/EGFR/INSR/PTK2/F2/SIRT1	22
GO:0032677	BP	GO:0032677	regulation of interleukin-8 production	19/173	112/21081	6.19795393436505e-20	3.21159832525818e-18	1.2507296001055e-18	SERPINE1/TNF/TNF/TNF/TNF/TNF/TNF/TNF/TNF/IL6/TLR4/HSPA1A/HSPA1A/HSPA1A/HSPA1A/HSPA1A/STAT3/ELANE/ELANE	19
GO:1904999	BP	GO:1904999	positive regulation of leukocyte adhesion to arterial endothelial cell	10/173	12/21081	6.93101889594321e-20	3.54818063721237e-18	1.38180871330662e-18	ALOX5/ALOX5/TNF/TNF/TNF/TNF/TNF/TNF/TNF/TNF	10
GO:0031663	BP	GO:0031663	lipopolysaccharide-mediated signaling pathway	17/173	79/21081	8.01980937305316e-20	4.05668690786939e-18	1.57984214717288e-18	MAPK3/TNF/TNF/TNF/TNF/TNF/TNF/TNF/TNF/PRKCA/MAPK1/NOS3/AKT1/TLR4/MIF/MIF/MAPK14	17
GO:2000343	BP	GO:2000343	positive regulation of chemokine (C-X-C motif) ligand 2 production	11/173	17/21081	9.77317695567842e-20	4.88543869231501e-18	1.90259246740885e-18	TNF/TNF/TNF/TNF/TNF/TNF/TNF/TNF/TLR4/MIF/MIF	11
GO:0006869	BP	GO:0006869	lipid transport	30/173	427/21081	1.4582035334585e-19	7.17929524853445e-18	2.7959153561076e-18	NPC1L1/CYP19A1/NR1H4/FABP4/FABP5/PPARA/FABP1/PTPN11/NOS2/CES1/CES1/NR1H3/SREBF2/DRD2/PPARG/AGTR1/NR1H2/DRD3/AKT1/MIF/MIF/AKR1C1/ACE/SIRT1/ABCC1/ABCC1/CFTR/ACACA/ACACA/CETP	30
GO:0070920	BP	GO:0070920	regulation of production of small RNA involved in gene silencing by RNA	13/173	32/21081	1.46998984848787e-19	7.17929524853445e-18	2.7959153561076e-18	ESR1/TNF/TNF/TNF/TNF/TNF/TNF/TNF/TNF/TERT/IL6/EGFR/STAT3	13
GO:0046883	BP	GO:0046883	regulation of hormone secretion	26/173	298/21081	2.24371430069004e-19	1.08335705268545e-17	4.21904172330711e-18	CYP19A1/NR1H4/HMGCR/PTPN11/NOS2/ALOX5/ALOX5/TNF/TNF/TNF/TNF/TNF/TNF/TNF/TNF/DRD2/CNR1/IL6/AGTR1/PRKCA/HTR1A/EGFR/GLP1R/CD38/CFTR/DPP4	26
GO:0006801	BP	GO:0006801	superoxide metabolic process	17/173	84/21081	2.47510515364456e-19	1.18165413458828e-17	4.60185133238231e-18	NOS2/TNF/TNF/TNF/TNF/TNF/TNF/TNF/TNF/NQO1/NOS3/EGFR/MPO/NOX4/MAPT/MAPT/MAPT	17
GO:1903829	BP	GO:1903829	positive regulation of cellular protein localization	28/173	366/21081	2.80521422000492e-19	1.32437280231121e-17	5.15765702204413e-18	TNF/TNF/TNF/TNF/TNF/TNF/TNF/TNF/SREBF2/TERT/MAPK8/MDM2/PTGS2/SRC/GSK3B/ERBB2/CSNK2A2/MAPK1/AKT1/PARP1/EGFR/F2/MAPK14/CDK1/MAPT/MAPT/MAPT/PSEN1	28
GO:0043491	BP	GO:0043491	protein kinase B signaling	26/173	301/21081	2.88539088481012e-19	1.34725559006134e-17	5.24677208897802e-18	PTPN11/ESR1/IGF1R/TNF/TNF/TNF/TNF/TNF/TNF/TNF/TNF/DRD2/DRD3/SRC/ERBB2/MTOR/PIK3CA/PIK3CG/AKT1/EGFR/XDH/INSR/PTK2/MC1R/SIRT1/NOX4	26
GO:1904997	BP	GO:1904997	regulation of leukocyte adhesion to arterial endothelial cell	10/173	13/21081	2.98232047563762e-19	1.37538143572161e-17	5.35630579815529e-18	ALOX5/ALOX5/TNF/TNF/TNF/TNF/TNF/TNF/TNF/TNF	10
GO:0019318	BP	GO:0019318	hexose metabolic process	25/173	271/21081	3.01036652205484e-19	1.37538143572161e-17	5.35630579815529e-18	G6PD/FABP5/PPARA/RORA/TNF/TNF/TNF/TNF/TNF/TNF/TNF/TNF/SRC/GSK3B/MTOR/PIK3CA/AKT1/AKR1B1/INSR/PPP1CA/SIRT1/MAPK14/PFKFB3/OGT/EP300	25
GO:0030522	BP	GO:0030522	intracellular receptor signaling pathway	26/173	302/21081	3.13576610744165e-19	1.41743299899145e-17	5.52007202788162e-18	NR1H4/FABP5/PPARA/NR1I3/NR1I2/ESR1/ESR2/RORA/NR1H3/XIAP/PPARG/NR1H2/SRC/PIM1/CYP26A1/PARP1/TLR4/HSPA1A/HSPA1A/HSPA1A/HSPA1A/HSPA1A/RHOA/SIRT1/STAT3/EP300	26
GO:0031331	BP	GO:0031331	positive regulation of cellular catabolic process	30/173	441/21081	3.61510653021486e-19	1.61690396282978e-17	6.29689469861247e-18	PPARA/FABP1/MAPK3/TNF/TNF/TNF/TNF/TNF/TNF/TNF/TNF/MDM2/IL6/GSK3B/HTR2A/AKT1/LRRK2/INSR/HSPA1A/HSPA1A/HSPA1A/HSPA1A/HSPA1A/PTK2/SNCA/SIRT1/APP/PFKFB3/VCP/PSEN1	30
GO:0019218	BP	GO:0019218	regulation of steroid metabolic process	20/173	144/21081	3.95193464879813e-19	1.74914274195242e-17	6.8118873551652e-18	NR1H4/HMGCR/CES1/CES1/RORA/TNF/TNF/TNF/TNF/TNF/TNF/TNF/TNF/SREBF2/AGTR1/SIRT1/STAT5B/FASN/ACACA/ACACA	20
GO:0035094	BP	GO:0035094	response to nicotine	15/173	57/21081	4.55010290981321e-19	1.99313270760787e-17	7.76208548478174e-18	PPARA/SLC6A3/SLC6A3/TNF/TNF/TNF/TNF/TNF/TNF/TNF/TNF/DRD2/CNR1/MAPK1/CHRNA3	15
GO:0060149	BP	GO:0060149	negative regulation of posttranscriptional gene silencing	13/173	35/21081	6.11619602869031e-19	2.62502191170759e-17	1.02229241436482e-17	ESR1/TNF/TNF/TNF/TNF/TNF/TNF/TNF/TNF/TERT/PPARG/IL6/STAT3	13
GO:0060967	BP	GO:0060967	negative regulation of gene silencing by RNA	13/173	35/21081	6.11619602869031e-19	2.62502191170759e-17	1.02229241436482e-17	ESR1/TNF/TNF/TNF/TNF/TNF/TNF/TNF/TNF/TERT/PPARG/IL6/STAT3	13
GO:0006694	BP	GO:0006694	steroid biosynthetic process	23/173	222/21081	6.50564422398388e-19	2.76424823077075e-17	1.07651291790554e-17	NPC1L1/CYP19A1/G6PD/NR1H4/HMGCR/SRD5A1/CES1/CES1/TNF/TNF/TNF/TNF/TNF/TNF/TNF/TNF/SREBF2/AKR1B1/SIRT1/CFTR/FASN/ACACA/ACACA	23
GO:1904994	BP	GO:1904994	regulation of leukocyte adhesion to vascular endothelial cell	14/173	46/21081	7.03303050512143e-19	2.95874718972881e-17	1.15225888004699e-17	ALOX5/ALOX5/TNF/TNF/TNF/TNF/TNF/TNF/TNF/TNF/IL6/RHOA/ELANE/ELANE	14
GO:0048511	BP	GO:0048511	rhythmic process	26/173	315/21081	8.99881182240755e-19	3.74862268954997e-17	1.45986916252061e-17	PPARA/SRD5A1/ESR1/NOS2/SERPINE1/RORA/NR1H3/MAPK8/DRD2/PPARG/DRD3/SRC/GSK3B/CSNK2A1/MTOR/CDK4/NOS3/EGFR/PPP1CA/MAPK10/SIRT1/STAT5B/MTNR1A/CDK1/OGT/EP300	26
GO:0007252	BP	GO:0007252	I-kappaB phosphorylation	12/173	27/21081	9.90302318513384e-19	4.08523742850812e-17	1.59096090414209e-17	TNF/TNF/TNF/TNF/TNF/TNF/TNF/TNF/IKBKB/CHUK/AKT1/TLR4	12
GO:1903426	BP	GO:1903426	regulation of reactive oxygen species biosynthetic process	19/173	129/21081	1.00987125558659e-18	4.12590669710329e-17	1.60679920423292e-17	ALOX5/ALOX5/TNF/TNF/TNF/TNF/TNF/TNF/TNF/TNF/PTGS2/MTOR/AKT1/TLR4/HDAC4/INSR/SNCA/RHOA/STAT3	19
GO:0031622	BP	GO:0031622	positive regulation of fever generation	10/173	14/21081	1.0364719007013e-18	4.15468783592435e-17	1.61800777348802e-17	TNF/TNF/TNF/TNF/TNF/TNF/TNF/TNF/CNR1/PTGS2	10
GO:0061757	BP	GO:0061757	leukocyte adhesion to arterial endothelial cell	10/173	14/21081	1.0364719007013e-18	4.15468783592435e-17	1.61800777348802e-17	ALOX5/ALOX5/TNF/TNF/TNF/TNF/TNF/TNF/TNF/TNF	10
GO:0001774	BP	GO:0001774	microglial cell activation	16/173	75/21081	1.17428713631155e-18	4.61995003906275e-17	1.79920017376389e-17	TNF/TNF/TNF/TNF/TNF/TNF/TNF/TNF/IL6/LRRK2/SNCA/APP/MAPT/MAPT/MAPT/C5AR1	16
GO:0002269	BP	GO:0002269	leukocyte activation involved in inflammatory response	16/173	75/21081	1.17428713631155e-18	4.61995003906275e-17	1.79920017376389e-17	TNF/TNF/TNF/TNF/TNF/TNF/TNF/TNF/IL6/LRRK2/SNCA/APP/MAPT/MAPT/MAPT/C5AR1	16
GO:0060759	BP	GO:0060759	regulation of response to cytokine stimulus	23/173	230/21081	1.45012227393832e-18	5.65281609354487e-17	2.20144105710385e-17	NR1H4/PTPN11/NR1H3/TNF/TNF/TNF/TNF/TNF/TNF/TNF/TNF/PPARG/IL6/NR1H2/IKBKB/CHUK/TLR4/HSPA1A/HSPA1A/HSPA1A/HSPA1A/HSPA1A/MMP12	23
GO:0002534	BP	GO:0002534	cytokine production involved in inflammatory response	17/173	93/21081	1.56856259595329e-18	6.05892951836867e-17	2.35959846970199e-17	NOS2/ALOX5/ALOX5/IDO1/TNF/TNF/TNF/TNF/TNF/TNF/TNF/TNF/IL6/TLR4/F2/STAT3/MAPK14	17
GO:0006006	BP	GO:0006006	glucose metabolic process	23/173	231/21081	1.59940342300039e-18	6.12240103092671e-17	2.3843169093946e-17	G6PD/FABP5/PPARA/RORA/TNF/TNF/TNF/TNF/TNF/TNF/TNF/TNF/SRC/GSK3B/MTOR/PIK3CA/AKT1/INSR/PPP1CA/SIRT1/MAPK14/OGT/EP300	23
GO:0009914	BP	GO:0009914	hormone transport	27/173	356/21081	1.61410307744089e-18	6.12350355004136e-17	2.38474627606868e-17	CYP19A1/NR1H4/HMGCR/PTPN11/NOS2/ALOX5/ALOX5/TTR/TNF/TNF/TNF/TNF/TNF/TNF/TNF/TNF/DRD2/CNR1/IL6/AGTR1/PRKCA/HTR1A/EGFR/GLP1R/CD38/CFTR/DPP4	27
GO:0050796	BP	GO:0050796	regulation of insulin secretion	22/173	204/21081	1.64493303453491e-18	6.18523934844145e-17	2.40878875667339e-17	NR1H4/HMGCR/PTPN11/NOS2/ALOX5/ALOX5/TNF/TNF/TNF/TNF/TNF/TNF/TNF/TNF/DRD2/CNR1/IL6/PRKCA/GLP1R/CD38/CFTR/DPP4	22
GO:2001236	BP	GO:2001236	regulation of extrinsic apoptotic signaling pathway	21/173	181/21081	2.23637968264743e-18	8.33541865927098e-17	3.24615776650208e-17	SERPINE1/BCL2L1/TNF/TNF/TNF/TNF/TNF/TNF/TNF/TNF/TERT/SRC/GSK3B/NOS3/AKT1/HSPA1A/HSPA1A/HSPA1A/HSPA1A/HSPA1A/PPP1CA	21
GO:0061043	BP	GO:0061043	regulation of vascular wound healing	11/173	21/21081	2.70766114418299e-18	9.91797603589099e-17	3.8624712510487e-17	ALOX5/ALOX5/SERPINE1/TNF/TNF/TNF/TNF/TNF/TNF/TNF/TNF	11
GO:1903799	BP	GO:1903799	negative regulation of production of miRNAs involved in gene silencing by miRNA	11/173	21/21081	2.70766114418299e-18	9.91797603589099e-17	3.8624712510487e-17	ESR1/TNF/TNF/TNF/TNF/TNF/TNF/TNF/TNF/IL6/STAT3	11
GO:0043154	BP	GO:0043154	negative regulation of cysteine-type endopeptidase activity involved in apoptotic process	17/173	96/21081	2.7749240401968e-18	1.00774805528173e-16	3.92458892594635e-17	FABP1/TNF/TNF/TNF/TNF/TNF/TNF/TNF/TNF/MDM2/XIAP/PTGS2/SRC/CSNK2A1/AKT1/SNCA/MMP9	17
GO:0090276	BP	GO:0090276	regulation of peptide hormone secretion	23/173	237/21081	2.85098681028596e-18	1.02659686075467e-16	3.99799399265793e-17	NR1H4/HMGCR/PTPN11/NOS2/ALOX5/ALOX5/TNF/TNF/TNF/TNF/TNF/TNF/TNF/TNF/DRD2/CNR1/IL6/PRKCA/EGFR/GLP1R/CD38/CFTR/DPP4	23
GO:0015850	BP	GO:0015850	organic hydroxy compound transport	25/173	298/21081	2.99080546643224e-18	1.06789348124963e-16	4.15882016208003e-17	NPC1L1/CYP19A1/NR1H4/PTPN11/SLC6A3/SLC6A3/CES1/CES1/NR1H3/SREBF2/DRD2/CNR1/PPARG/AGTR1/NR1H2/DRD3/HTR1A/HTR2A/NOS1/AKR1C1/SNCA/SIRT1/MAOB/CFTR/CETP	25
GO:0031620	BP	GO:0031620	regulation of fever generation	10/173	15/21081	3.08755010319638e-18	1.09325003237345e-16	4.2575690896708e-17	TNF/TNF/TNF/TNF/TNF/TNF/TNF/TNF/CNR1/PTGS2	10
GO:0002532	BP	GO:0002532	production of molecular mediator involved in inflammatory response	18/173	116/21081	3.25068471265417e-18	1.14150077223699e-16	4.44547748437787e-17	NOS2/ALOX5/ALOX5/IDO1/SERPINE1/TNF/TNF/TNF/TNF/TNF/TNF/TNF/TNF/IL6/TLR4/F2/STAT3/MAPK14	18
GO:0032147	BP	GO:0032147	activation of protein kinase activity	27/173	366/21081	3.27776854702304e-18	1.14157693084434e-16	4.44577407758431e-17	MAPK3/PTPN11/TNF/TNF/TNF/TNF/TNF/TNF/TNF/TNF/DRD2/SRC/MTOR/PIK3CA/MAPK1/AKT1/CHRNA3/TLR4/LRRK2/EGFR/INSR/MAPK10/ABL1/MAPK14/CDK1/C5AR1/PSEN1	27
GO:0010803	BP	GO:0010803	regulation of tumor necrosis factor-mediated signaling pathway	16/173	80/21081	3.57431371618517e-18	1.23473650244478e-16	4.8085760905803e-17	NR1H4/TNF/TNF/TNF/TNF/TNF/TNF/TNF/TNF/IKBKB/CHUK/HSPA1A/HSPA1A/HSPA1A/HSPA1A/HSPA1A	16
GO:0009895	BP	GO:0009895	negative regulation of catabolic process	27/173	368/21081	3.76667398974665e-18	1.29069336955109e-16	5.02649534115597e-17	PPARA/HMGCR/NOS2/TNF/TNF/TNF/TNF/TNF/TNF/TNF/TNF/CNR1/CSNK2A1/CSNK2A2/MTOR/PIK3CA/PIK3CG/AKT1/LRRK2/EGFR/HDAC4/PTK2/SNCA/STAT3/MAPK14/OGT/PSEN1	27
GO:0033138	BP	GO:0033138	positive regulation of peptidyl-serine phosphorylation	18/173	117/21081	3.8148701097221e-18	1.29675064769674e-16	5.05008489472264e-17	TNF/TNF/TNF/TNF/TNF/TNF/TNF/TNF/PTGS2/IL6/PIK3CA/AKT1/NOS1/EGFR/MIF/MIF/SNCA/APP	18
GO:1904645	BP	GO:1904645	response to amyloid-beta	15/173	65/21081	4.04274903063257e-18	1.36330481199665e-16	5.30927441616909e-17	BACE1/IGF1R/GSK3B/PARP1/TLR4/MMP3/MMP9/MMP2/ABCC1/ABCC1/MMP13/APP/MMP12/CACNA1B/PSEN1	15
GO:0051091	BP	GO:0051091	positive regulation of DNA-binding transcription factor activity	26/173	335/21081	4.15230567796268e-18	1.38922415950106e-16	5.41021510630529e-17	ESR1/ESR2/TNF/TNF/TNF/TNF/TNF/TNF/TNF/TNF/PPARG/IL6/PRKCB/IKBKB/CHUK/AKT1/TLR4/HDAC4/HSPA1A/HSPA1A/HSPA1A/HSPA1A/HSPA1A/STAT3/APP/EP300	26
GO:0045598	BP	GO:0045598	regulation of fat cell differentiation	20/173	162/21081	4.31576561708214e-18	1.43263188335797e-16	5.57926278787264e-17	ALOX5/ALOX5/RORA/TNF/TNF/TNF/TNF/TNF/TNF/TNF/TNF/PPARG/PTGS2/IL6/HTR2A/MTOR/PIM1/AKT1/SIRT1/MAPK14	20
GO:1903798	BP	GO:1903798	regulation of production of miRNAs involved in gene silencing by miRNA	12/173	30/21081	4.82370435996113e-18	1.58883099422286e-16	6.18756691461355e-17	ESR1/TNF/TNF/TNF/TNF/TNF/TNF/TNF/TNF/IL6/EGFR/STAT3	12
GO:0051897	BP	GO:0051897	positive regulation of protein kinase B signaling	21/173	189/21081	5.53226308944603e-18	1.80819891285047e-16	7.04187658025033e-17	PTPN11/ESR1/IGF1R/TNF/TNF/TNF/TNF/TNF/TNF/TNF/TNF/SRC/ERBB2/MTOR/PIK3CA/PIK3CG/EGFR/INSR/PTK2/MC1R/NOX4	21
GO:0001959	BP	GO:0001959	regulation of cytokine-mediated signaling pathway	22/173	216/21081	5.69546319190604e-18	1.84733000781746e-16	7.19426929503921e-17	NR1H4/PTPN11/NR1H3/TNF/TNF/TNF/TNF/TNF/TNF/TNF/TNF/PPARG/IL6/NR1H2/IKBKB/CHUK/HSPA1A/HSPA1A/HSPA1A/HSPA1A/HSPA1A/MMP12	22
GO:0043467	BP	GO:0043467	regulation of generation of precursor metabolites and energy	20/173	165/21081	6.24343784872947e-18	2.00972480448875e-16	7.82670199218719e-17	PPARA/NOS2/GSK3B/HTR2A/MTOR/PIK3CA/AKT1/HDAC4/INSR/SNCA/PPP1CA/RHOA/STAT3/CDK1/APP/PFKFB3/OGT/VCP/EP300/PSEN1	20
GO:0051966	BP	GO:0051966	regulation of synaptic transmission, glutamatergic	16/173	83/21081	6.71203533633146e-18	2.14431865744905e-16	8.35086628311282e-17	TNF/TNF/TNF/TNF/TNF/TNF/TNF/TNF/DRD2/CNR1/PTGS2/DRD3/HTR2A/LRRK2/EGFR/PSEN1	16
GO:1903347	BP	GO:1903347	negative regulation of bicellular tight junction assembly	9/173	11/21081	7.42168006538415e-18	2.35333720879233e-16	9.1648712197831e-17	TNF/TNF/TNF/TNF/TNF/TNF/TNF/TNF/IKBKB	9
GO:0045639	BP	GO:0045639	positive regulation of myeloid cell differentiation	18/173	122/21081	8.30258161339182e-18	2.6131606870594e-16	1.01767316150113e-16	TNF/TNF/TNF/TNF/TNF/TNF/TNF/TNF/PRKCA/PRMT1/HSPA1A/HSPA1A/HSPA1A/HSPA1A/HSPA1A/STAT5B/STAT3/MAPK14	18
GO:0019932	BP	GO:0019932	second-messenger-mediated signaling	30/173	494/21081	8.51845714743898e-18	2.64196528609257e-16	1.02889086713593e-16	NOS2/TNF/TNF/TNF/TNF/TNF/TNF/TNF/TNF/DRD2/CNR1/PDE4A/CXCR3/AGTR1/DRD3/GSK3B/PRKCA/MTOR/NOS3/NOS1/LRRK2/EGFR/HDAC4/MC1R/CXCL8/GLP1R/MAPT/MAPT/MAPT/PPP2CA	30
GO:0048732	BP	GO:0048732	gland development	30/173	494/21081	8.51845714743898e-18	2.64196528609257e-16	1.02889086713593e-16	CYP19A1/SRD5A1/MAPK3/ESR1/SLC6A3/SLC6A3/TNF/TNF/TNF/TNF/TNF/TNF/TNF/TNF/DRD2/IL6/SRC/CSNK2A2/PIK3CA/MAPK1/AKT1/EGFR/XDH/CCND1/INSR/STAT5B/ABL1/TYR/FASN/PSEN1	30
GO:0097305	BP	GO:0097305	response to alcohol	23/173	250/21081	9.44396306972071e-18	2.90778254226401e-16	1.13241113238756e-16	G6PD/HMGCR/SLC6A3/SLC6A3/CES1/CES1/BCL2L1/DRD2/CNR1/PPARG/CDK4/NQO1/AKT1/PARP1/CCND1/RHOA/MAOB/STAT3/CDK1/CFTR/IL2/ACACA/ACACA	23
GO:0046879	BP	GO:0046879	hormone secretion	26/173	347/21081	9.89635756234898e-18	3.02515275413099e-16	1.17811996122776e-16	CYP19A1/NR1H4/HMGCR/PTPN11/NOS2/ALOX5/ALOX5/TNF/TNF/TNF/TNF/TNF/TNF/TNF/TNF/DRD2/CNR1/IL6/AGTR1/PRKCA/HTR1A/EGFR/GLP1R/CD38/CFTR/DPP4	26
GO:0072567	BP	GO:0072567	chemokine (C-X-C motif) ligand 2 production	11/173	23/21081	1.02335863913836e-17	3.08386585652403e-16	1.20098527863046e-16	TNF/TNF/TNF/TNF/TNF/TNF/TNF/TNF/TLR4/MIF/MIF	11
GO:2000341	BP	GO:2000341	regulation of chemokine (C-X-C motif) ligand 2 production	11/173	23/21081	1.02335863913836e-17	3.08386585652403e-16	1.20098527863046e-16	TNF/TNF/TNF/TNF/TNF/TNF/TNF/TNF/TLR4/MIF/MIF	11
GO:0050994	BP	GO:0050994	regulation of lipid catabolic process	15/173	69/21081	1.07434061015529e-17	3.21469947362663e-16	1.25193731591113e-16	PPARA/FABP1/TNF/TNF/TNF/TNF/TNF/TNF/TNF/TNF/CNR1/MTOR/PIK3CG/CDK4/AKT1	15
GO:0014066	BP	GO:0014066	regulation of phosphatidylinositol 3-kinase signaling	19/173	146/21081	1.1165896432692e-17	3.31775482115443e-16	1.29207134281869e-16	MAPK3/IGF1R/TNF/TNF/TNF/TNF/TNF/TNF/TNF/TNF/SRC/PIK3CA/PIK3CG/MAPK1/EGFR/INSR/PTK2/F2/SIRT1	19
GO:0005996	BP	GO:0005996	monosaccharide metabolic process	25/173	315/21081	1.12853861376087e-17	3.32997261796522e-16	1.29682945967257e-16	G6PD/FABP5/PPARA/RORA/TNF/TNF/TNF/TNF/TNF/TNF/TNF/TNF/SRC/GSK3B/MTOR/PIK3CA/AKT1/AKR1B1/INSR/PPP1CA/SIRT1/MAPK14/PFKFB3/OGT/EP300	25
GO:0050890	BP	GO:0050890	cognition	26/173	349/21081	1.13997213043831e-17	3.34051143602234e-16	1.30093371255828e-16	HMGCR/TNF/TNF/TNF/TNF/TNF/TNF/TNF/TNF/DRD2/CNR1/PTGS2/DRD3/HTR2A/MTOR/MAPK1/EGFR/INSR/GLP1R/APP/MAPT/MAPT/MAPT/C5AR1/EP300/PSEN1	26
GO:0060965	BP	GO:0060965	negative regulation of gene silencing by miRNA	12/173	32/21081	1.24153819046046e-17	3.61321628168937e-16	1.40713629084631e-16	ESR1/TNF/TNF/TNF/TNF/TNF/TNF/TNF/TNF/PPARG/IL6/STAT3	12
GO:2000117	BP	GO:2000117	negative regulation of cysteine-type endopeptidase activity	17/173	105/21081	1.36997703958935e-17	3.95988601443207e-16	1.54214386411347e-16	FABP1/TNF/TNF/TNF/TNF/TNF/TNF/TNF/TNF/MDM2/XIAP/PTGS2/SRC/CSNK2A1/AKT1/SNCA/MMP9	17
GO:0050730	BP	GO:0050730	regulation of peptidyl-tyrosine phosphorylation	24/173	286/21081	1.47496511990423e-17	4.23454513140072e-16	1.64910751670658e-16	PTPN11/TNF/TNF/TNF/TNF/TNF/TNF/TNF/TNF/IL6/SRC/HTR2A/MTOR/EGFR/MIF/MIF/ACE/ABL1/STAT3/NOX4/APP/IL2/PPP2CA/PSEN1	24
GO:0042180	BP	GO:0042180	cellular ketone metabolic process	24/173	287/21081	1.59853131291064e-17	4.55849634131362e-16	1.77526755485378e-16	CYP19A1/AKR1B10/NR1H4/FABP5/PPARA/HMGCR/SRD5A1/FABP1/CES1/CES1/IDO1/NR1H3/CNR1/PPARG/PTGS2/NR1H2/MTOR/NQO1/AKT1/AKR1B1/AKR1C1/SIRT1/STAT5B/GLO1	24
GO:0002687	BP	GO:0002687	positive regulation of leukocyte migration	20/173	174/21081	1.80932966558688e-17	5.1252278327191e-16	1.99597630477374e-16	MAPK3/SERPINE1/TNF/TNF/TNF/TNF/TNF/TNF/TNF/TNF/IL6/MAPK1/PTK2/RHOA/CXCL8/MAPK14/APP/C5AR1/ELANE/ELANE	20
GO:0001660	BP	GO:0001660	fever generation	10/173	17/21081	1.97153379807618e-17	5.5477133165733e-16	2.16050967624661e-16	TNF/TNF/TNF/TNF/TNF/TNF/TNF/TNF/CNR1/PTGS2	10
GO:0006631	BP	GO:0006631	fatty acid metabolic process	28/173	433/21081	2.3339068065567e-17	6.52419080332856e-16	2.54079051240106e-16	FABP5/PPARA/FABP1/MAPK3/PTGS1/CES1/CES1/ALOX5/ALOX5/NR1H3/CNR1/PPARG/PTGS2/NR1H2/MTOR/AKT1/MIF/MIF/AKR1C1/CBR1/SIRT1/MAPK14/EPHX1/CYP1B1/FASN/MGLL/ACACA/ACACA	28
GO:0010952	BP	GO:0010952	positive regulation of peptidase activity	22/173	231/21081	2.42179170156368e-17	6.72561630061704e-16	2.61923395587073e-16	CTSD/MAPK3/TNF/TNF/TNF/TNF/TNF/TNF/TNF/TNF/PPARG/XDH/SNCA/RHOA/SIRT1/STAT3/MAPK14/APP/MAPT/MAPT/MAPT/VCP	22
GO:0042493	BP	GO:0042493	response to drug	28/173	434/21081	2.47802283343165e-17	6.83709027224097e-16	2.66264654419314e-16	NPC1L1/SRD5A1/NR1I2/SLC6A3/SLC6A3/NOS2/DRD2/MDM2/PDE4A/PPARG/PTGS2/DRD3/SRC/HTR2A/CHEK2/CDK4/CHUK/NOS1/EGFR/HDAC4/CCND1/RHOA/MAOB/STAT3/ABCC1/ABCC1/CDK1/CD38	28
GO:0046165	BP	GO:0046165	alcohol biosynthetic process	20/173	177/21081	2.54448425282302e-17	6.97517005822259e-16	2.71642054019544e-16	NPC1L1/G6PD/HMGCR/CES1/CES1/TNF/TNF/TNF/TNF/TNF/TNF/TNF/TNF/SREBF2/AKR1B1/SNCA/CFTR/FASN/ACACA/ACACA	20
GO:0050810	BP	GO:0050810	regulation of steroid biosynthetic process	17/173	109/21081	2.65199937813731e-17	7.17862406598113e-16	2.79565396978171e-16	NR1H4/HMGCR/CES1/CES1/TNF/TNF/TNF/TNF/TNF/TNF/TNF/TNF/SREBF2/SIRT1/FASN/ACACA/ACACA	17
GO:1900015	BP	GO:1900015	regulation of cytokine production involved in inflammatory response	16/173	90/21081	2.65249230020955e-17	7.17862406598113e-16	2.79565396978171e-16	NOS2/ALOX5/ALOX5/TNF/TNF/TNF/TNF/TNF/TNF/TNF/TNF/IL6/TLR4/F2/STAT3/MAPK14	16
GO:0045444	BP	GO:0045444	fat cell differentiation	23/173	263/21081	2.92167142242104e-17	7.85707713535887e-16	3.05987173620645e-16	FABP4/ALOX5/ALOX5/RORA/TNF/TNF/TNF/TNF/TNF/TNF/TNF/TNF/PPARG/PTGS2/IL6/HTR2A/MTOR/PIM1/AKT1/CCND1/SIRT1/MAPK14/EP300	23
GO:0035509	BP	GO:0035509	negative regulation of myosin-light-chain-phosphatase activity	9/173	12/21081	2.94787896946585e-17	7.87769669261659e-16	3.06790184707071e-16	TNF/TNF/TNF/TNF/TNF/TNF/TNF/TNF/IKBKB	9
GO:0031098	BP	GO:0031098	stress-activated protein kinase signaling cascade	25/173	329/21081	3.17347836512777e-17	8.42756848339243e-16	3.28204473025056e-16	HMGCR/MAPK3/IGF1R/TNF/TNF/TNF/TNF/TNF/TNF/TNF/TNF/MAPK8/PRMT1/IKBKB/MAPK1/CHUK/AKT1/TLR4/EGFR/XDH/AKR1B1/RHOA/MAPK10/MAPK14/APP	25
GO:0070374	BP	GO:0070374	positive regulation of ERK1 and ERK2 cascade	23/173	266/21081	3.75775579950524e-17	9.91720769695514e-16	3.86217202799754e-16	HMGCR/MAPK3/PTPN11/TNF/TNF/TNF/TNF/TNF/TNF/TNF/TNF/DRD2/SRC/PRKCA/HTR2A/TLR4/EGFR/MIF/MIF/ABL1/NOX4/APP/C5AR1	23
GO:0031652	BP	GO:0031652	positive regulation of heat generation	10/173	18/21081	4.40475865696095e-17	1.1552975020634e-15	4.49920767299715e-16	TNF/TNF/TNF/TNF/TNF/TNF/TNF/TNF/CNR1/PTGS2	10
GO:0030073	BP	GO:0030073	insulin secretion	22/173	238/21081	4.59108283475317e-17	1.19677981379547e-15	4.66075700111849e-16	NR1H4/HMGCR/PTPN11/NOS2/ALOX5/ALOX5/TNF/TNF/TNF/TNF/TNF/TNF/TNF/TNF/DRD2/CNR1/IL6/PRKCA/GLP1R/CD38/CFTR/DPP4	22
GO:1990748	BP	GO:1990748	cellular detoxification	18/173	134/21081	4.67528025874447e-17	1.2112966963052e-15	4.71729176299506e-16	AKR1B10/FABP1/PTGS1/TNF/TNF/TNF/TNF/TNF/TNF/TNF/TNF/PTGS2/NQO1/NOS3/PIM1/GSR/MPO/ABCG2	18
GO:0042176	BP	GO:0042176	regulation of protein catabolic process	28/173	451/21081	6.70170262837088e-17	1.72578996775442e-15	6.72094196605998e-16	HMGCR/NOS2/TNF/TNF/TNF/TNF/TNF/TNF/TNF/TNF/MDM2/GSK3B/CSNK2A1/CSNK2A2/CHEK2/AKT1/LRRK2/EGFR/HSPA1A/HSPA1A/HSPA1A/HSPA1A/HSPA1A/PTK2/SNCA/OGT/VCP/PSEN1	28
GO:0070371	BP	GO:0070371	ERK1 and ERK2 cascade	26/173	376/21081	7.05891321669901e-17	1.80682664203338e-15	7.03653238849134e-16	HMGCR/MAPK3/PTPN11/TNF/TNF/TNF/TNF/TNF/TNF/TNF/TNF/DRD2/SRC/ERBB2/PRKCA/HTR2A/CSK/MAPK1/TLR4/EGFR/MIF/MIF/ABL1/NOX4/APP/C5AR1	26
GO:0060969	BP	GO:0060969	negative regulation of gene silencing	13/173	48/21081	7.29000462776847e-17	1.85480417146037e-15	7.22337678843495e-16	ESR1/TNF/TNF/TNF/TNF/TNF/TNF/TNF/TNF/TERT/PPARG/IL6/STAT3	13
GO:0061756	BP	GO:0061756	leukocyte adhesion to vascular endothelial cell	14/173	62/21081	7.61354688106463e-17	1.92559289866926e-15	7.49905745428171e-16	ALOX5/ALOX5/TNF/TNF/TNF/TNF/TNF/TNF/TNF/TNF/IL6/RHOA/ELANE/ELANE	14
GO:0048545	BP	GO:0048545	response to steroid hormone	26/173	378/21081	8.03133538195455e-17	2.0192392921849e-15	7.86375535374186e-16	PPARA/SRD5A1/ESR1/ESR2/NR1H3/TNF/TNF/TNF/TNF/TNF/TNF/TNF/TNF/MDM2/PTGS2/IL6/SRC/PARP1/EGFR/CCND1/RHOA/SIRT1/MAOB/ESRRA/CD38/EP300	26
GO:0051235	BP	GO:0051235	maintenance of location	25/173	344/21081	9.10109883218862e-17	2.27473934929232e-15	8.85877855368453e-16	PPARA/CES1/CES1/NR1H3/TNF/TNF/TNF/TNF/TNF/TNF/TNF/TNF/SREBF2/DRD2/PPARG/IL6/NR1H2/HTR2A/AKT1/NOS1/SNCA/F2/SIRT1/STAT5B/ABL1	25
GO:0071803	BP	GO:0071803	positive regulation of podosome assembly	10/173	19/21081	9.23354843531111e-17	2.29434779541736e-15	8.93514197618286e-16	TNF/TNF/TNF/TNF/TNF/TNF/TNF/TNF/SRC/RHOA	10
GO:1903721	BP	GO:1903721	positive regulation of I-kappaB phosphorylation	9/173	13/21081	9.51350444006224e-17	2.35016746312933e-15	9.15252691540872e-16	TNF/TNF/TNF/TNF/TNF/TNF/TNF/TNF/AKT1	9
GO:0006066	BP	GO:0006066	alcohol metabolic process	27/173	423/21081	1.26830640859817e-16	3.1150485145281e-15	1.21312909906682e-15	NPC1L1/AKR1B10/G6PD/NR1H4/HMGCR/CES1/CES1/TTR/TNF/TNF/TNF/TNF/TNF/TNF/TNF/TNF/SREBF2/AKR1B1/AKR1C1/SNCA/CYP1B1/APP/CFTR/FASN/ACACA/ACACA/CETP	27
GO:0007568	BP	GO:0007568	aging	26/173	386/21081	1.33547104803907e-16	3.26115889834368e-15	1.27003054296274e-15	HMGCR/MAPK3/SLC6A3/SLC6A3/SERPINE1/TERT/CNR1/PTGS2/HTR2A/CHEK2/MTOR/NQO1/MAPK1/AKT1/LRRK2/MIF/MIF/MPO/SIRT1/ABL1/STAT3/MAPK14/NOX4/CDK1/APP/PSEN1	26
GO:0097237	BP	GO:0097237	cellular response to toxic substance	18/173	142/21081	1.34673921707479e-16	3.26988281905758e-15	1.2734279995438e-15	AKR1B10/FABP1/PTGS1/TNF/TNF/TNF/TNF/TNF/TNF/TNF/TNF/PTGS2/NQO1/NOS3/PIM1/GSR/MPO/ABCG2	18
GO:0021782	BP	GO:0021782	glial cell development	18/173	143/21081	1.52989585384396e-16	3.69348152442215e-15	1.43839490564755e-15	TNF/TNF/TNF/TNF/TNF/TNF/TNF/TNF/IL6/AKT1/TLR4/EGFR/APP/MAPT/MAPT/MAPT/C5AR1/PSEN1	18
GO:0014068	BP	GO:0014068	positive regulation of phosphatidylinositol 3-kinase signaling	16/173	100/21081	1.54977865357244e-16	3.6994435387805e-15	1.44071676133405e-15	IGF1R/TNF/TNF/TNF/TNF/TNF/TNF/TNF/TNF/SRC/PIK3CA/PIK3CG/INSR/PTK2/F2/SIRT1	16
GO:1900407	BP	GO:1900407	regulation of cellular response to oxidative stress	16/173	100/21081	1.54977865357244e-16	3.6994435387805e-15	1.44071676133405e-15	ALOX5/ALOX5/TNF/TNF/TNF/TNF/TNF/TNF/TNF/TNF/AKT1/PARP1/TLR4/LRRK2/MMP3/SIRT1	16
GO:0001659	BP	GO:0001659	temperature homeostasis	20/173	195/21081	1.73221707025379e-16	4.11183817402702e-15	1.60132033780592e-15	FABP4/FABP5/IGF1R/NR1H3/TNF/TNF/TNF/TNF/TNF/TNF/TNF/TNF/DRD2/CNR1/PTGS2/NR1H2/HTR2A/TLR4/STAT3/OGT	20
GO:0031650	BP	GO:0031650	regulation of heat generation	10/173	20/21081	1.83372454915115e-16	4.32860867185736e-15	1.68573976097404e-15	TNF/TNF/TNF/TNF/TNF/TNF/TNF/TNF/CNR1/PTGS2	10
GO:0030072	BP	GO:0030072	peptide hormone secretion	23/173	287/21081	2.00870137289458e-16	4.71545421736413e-15	1.83639346216358e-15	NR1H4/HMGCR/PTPN11/NOS2/ALOX5/ALOX5/TNF/TNF/TNF/TNF/TNF/TNF/TNF/TNF/DRD2/CNR1/IL6/PRKCA/EGFR/GLP1R/CD38/CFTR/DPP4	23
GO:0061041	BP	GO:0061041	regulation of wound healing	19/173	170/21081	2.03607763861951e-16	4.75345817939248e-15	1.85119378132439e-15	PLG/HMGCR/ALOX5/ALOX5/SERPINE1/TNF/TNF/TNF/TNF/TNF/TNF/TNF/TNF/PRKCA/MTOR/NOS3/TLR4/PTK2/F2	19
GO:0070372	BP	GO:0070372	regulation of ERK1 and ERK2 cascade	25/173	357/21081	2.17562656102569e-16	5.05149576928861e-15	1.96726198097923e-15	HMGCR/MAPK3/PTPN11/TNF/TNF/TNF/TNF/TNF/TNF/TNF/TNF/DRD2/SRC/ERBB2/PRKCA/HTR2A/CSK/TLR4/EGFR/MIF/MIF/ABL1/NOX4/APP/C5AR1	25
GO:0002573	BP	GO:0002573	myeloid leukocyte differentiation	22/173	257/21081	2.35316884882556e-16	5.43402958622817e-15	2.1162365162207e-15	TNF/TNF/TNF/TNF/TNF/TNF/TNF/TNF/PPARG/SRC/PRKCA/MTOR/PARP1/TLR4/MMP9/SIRT1/MAPK14/ESRRA/GLO1/APP/FASN/PSEN1	22
GO:0007623	BP	GO:0007623	circadian rhythm	21/173	227/21081	2.42983583007035e-16	5.58074186052374e-15	2.17337236123504e-15	PPARA/SRD5A1/NOS2/SERPINE1/RORA/NR1H3/MAPK8/DRD2/PPARG/DRD3/GSK3B/MTOR/CDK4/EGFR/PPP1CA/MAPK10/SIRT1/MTNR1A/CDK1/OGT/EP300	21
GO:0097191	BP	GO:0097191	extrinsic apoptotic signaling pathway	22/173	258/21081	2.55475709029207e-16	5.83610907346828e-15	2.27282294620211e-15	SERPINE1/BCL2L1/TNF/TNF/TNF/TNF/TNF/TNF/TNF/TNF/TERT/SRC/GSK3B/NOS3/AKT1/HSPA1A/HSPA1A/HSPA1A/HSPA1A/HSPA1A/PPP1CA/IL2	22
GO:0050714	BP	GO:0050714	positive regulation of protein secretion	20/173	199/21081	2.58203456880783e-16	5.86687961650507e-15	2.28480627197631e-15	NR1H4/TNF/TNF/TNF/TNF/TNF/TNF/TNF/TNF/DRD2/IL6/NR1H2/SRC/TLR4/EGFR/MIF/MIF/CD38/CFTR/IL2	20
GO:0035507	BP	GO:0035507	regulation of myosin-light-chain-phosphatase activity	9/173	14/21081	2.64512474900477e-16	5.97826332900067e-15	2.32818370965033e-15	TNF/TNF/TNF/TNF/TNF/TNF/TNF/TNF/IKBKB	9
GO:0043434	BP	GO:0043434	response to peptide hormone	28/173	478/21081	2.98615417549758e-16	6.71331697972975e-15	2.61444409015996e-15	NR1H4/PPARA/SRD5A1/PTPN11/IGF1R/MDM2/PPARG/PTGS2/AGTR1/PRKCB/SRC/GSK3B/CSK/MTOR/PIK3CA/CDK4/CCNA2/CHUK/AKT1/PARP1/INSR/PTK2/SIRT1/STAT5B/GLP1R/STAT3/ESRRA/OGT	28
GO:0045765	BP	GO:0045765	regulation of angiogenesis	27/173	438/21081	3.02239161205803e-16	6.75902208401818e-15	2.6322435535486e-15	ALOX5/ALOX5/SERPINE1/TNF/TNF/TNF/TNF/TNF/TNF/TNF/TNF/TERT/PPARG/PTGS2/IL6/AGTR1/PRKCB/ERBB2/PRKCA/NOS3/RHOA/CXCL8/SIRT1/ABL1/STAT3/CYP1B1/C5AR1	27
GO:0050673	BP	GO:0050673	epithelial cell proliferation	28/173	479/21081	3.15010080053843e-16	6.97123869869155e-15	2.7148895057272e-15	ESR1/ALOX5/ALOX5/TNF/TNF/TNF/TNF/TNF/TNF/TNF/TNF/PPARG/IL6/AGTR1/ERBB2/PRKCA/MTOR/MAPK1/AKT1/TLR4/EGFR/XDH/CCND1/SIRT1/STAT3/MMP12/C5AR1/PSEN1	28
GO:1901342	BP	GO:1901342	regulation of vasculature development	28/173	479/21081	3.15010080053843e-16	6.97123869869155e-15	2.7148895057272e-15	ALOX5/ALOX5/SERPINE1/TNF/TNF/TNF/TNF/TNF/TNF/TNF/TNF/TERT/PPARG/PTGS2/IL6/AGTR1/PRKCB/ERBB2/PRKCA/NOS3/XDH/RHOA/CXCL8/SIRT1/ABL1/STAT3/CYP1B1/C5AR1	28
GO:0034612	BP	GO:0034612	response to tumor necrosis factor	26/173	403/21081	3.78403005250849e-16	8.3307480275174e-15	3.24433882876648e-15	NR1H4/FABP4/MAPK3/RORA/TNF/TNF/TNF/TNF/TNF/TNF/TNF/TNF/PTGS2/IKBKB/MAPK1/CHUK/AKT1/HDAC4/HSPA1A/HSPA1A/HSPA1A/HSPA1A/HSPA1A/CXCL8/SIRT1/MAPK14	26
GO:1902893	BP	GO:1902893	regulation of pri-miRNA transcription by RNA polymerase II	14/173	69/21081	3.85231579058e-16	8.43736587328579e-15	3.28586024025598e-15	PPARA/TNF/TNF/TNF/TNF/TNF/TNF/TNF/TNF/SREBF2/TERT/PPARG/HDAC4/STAT3	14
GO:0061042	BP	GO:0061042	vascular wound healing	11/173	30/21081	3.93491949272743e-16	8.57408867928147e-15	3.33910577196628e-15	ALOX5/ALOX5/SERPINE1/TNF/TNF/TNF/TNF/TNF/TNF/TNF/TNF	11
GO:0150077	BP	GO:0150077	regulation of neuroinflammatory response	13/173	54/21081	4.01323697495807e-16	8.70012444214125e-15	3.38818932579704e-15	TNF/TNF/TNF/TNF/TNF/TNF/TNF/TNF/PTGS2/IL6/LRRK2/MMP3/MMP9	13
GO:1901889	BP	GO:1901889	negative regulation of cell junction assembly	12/173	41/21081	4.07505894316917e-16	8.78930225864254e-15	3.42291886650384e-15	TNF/TNF/TNF/TNF/TNF/TNF/TNF/TNF/SRC/IKBKB/PTK2/ACE	12
GO:0002526	BP	GO:0002526	acute inflammatory response	17/173	128/21081	4.37202772524691e-16	9.38219485079502e-15	3.65381583417764e-15	TNF/TNF/TNF/TNF/TNF/TNF/TNF/TNF/CNR1/PPARG/PTGS2/IL6/PIK3CG/F2/STAT3/ELANE/ELANE	17
GO:0035249	BP	GO:0035249	synaptic transmission, glutamatergic	16/173	107/21081	4.75237771347388e-16	1.01471622635932e-14	3.95172587441467e-15	TNF/TNF/TNF/TNF/TNF/TNF/TNF/TNF/DRD2/CNR1/PTGS2/DRD3/HTR2A/LRRK2/EGFR/PSEN1	16
GO:0010827	BP	GO:0010827	regulation of glucose transmembrane transport	15/173	88/21081	5.25838448500463e-16	1.11714378383923e-14	4.35062126864593e-15	FABP5/PTPN11/TNF/TNF/TNF/TNF/TNF/TNF/TNF/TNF/TERT/PRKCB/AKT1/INSR/MAPK14	15
GO:0071356	BP	GO:0071356	cellular response to tumor necrosis factor	25/173	372/21081	5.69062600499065e-16	1.20295870125399e-14	4.6848201517912e-15	NR1H4/FABP4/MAPK3/RORA/TNF/TNF/TNF/TNF/TNF/TNF/TNF/TNF/IKBKB/MAPK1/CHUK/AKT1/HDAC4/HSPA1A/HSPA1A/HSPA1A/HSPA1A/HSPA1A/CXCL8/SIRT1/MAPK14	25
GO:0061614	BP	GO:0061614	pri-miRNA transcription by RNA polymerase II	14/173	71/21081	5.91386108848547e-16	1.24396018638489e-14	4.84449694168794e-15	PPARA/TNF/TNF/TNF/TNF/TNF/TNF/TNF/TNF/SREBF2/TERT/PPARG/HDAC4/STAT3	14
GO:0050995	BP	GO:0050995	negative regulation of lipid catabolic process	11/173	31/21081	6.05614415302417e-16	1.26761362099506e-14	4.93661322714753e-15	TNF/TNF/TNF/TNF/TNF/TNF/TNF/TNF/CNR1/PIK3CG/AKT1	11
GO:0051341	BP	GO:0051341	regulation of oxidoreductase activity	17/173	131/21081	6.51805465436982e-16	1.35442003109107e-14	5.27467339404976e-15	TNF/TNF/TNF/TNF/TNF/TNF/TNF/TNF/TERT/CNR1/AGTR1/NOS3/AKT1/LRRK2/EGFR/SNCA/ABL1	17
GO:0043280	BP	GO:0043280	positive regulation of cysteine-type endopeptidase activity involved in apoptotic process	18/173	155/21081	6.56260643274132e-16	1.35442003109107e-14	5.27467339404976e-15	CTSD/TNF/TNF/TNF/TNF/TNF/TNF/TNF/TNF/PPARG/XDH/SNCA/RHOA/SIRT1/MAPT/MAPT/MAPT/VCP	18
GO:1903719	BP	GO:1903719	regulation of I-kappaB phosphorylation	9/173	15/21081	6.56649862096398e-16	1.35442003109107e-14	5.27467339404976e-15	TNF/TNF/TNF/TNF/TNF/TNF/TNF/TNF/AKT1	9
GO:0045637	BP	GO:0045637	regulation of myeloid cell differentiation	23/173	304/21081	7.06743404708664e-16	1.45070180029329e-14	5.64963453954752e-15	TNF/TNF/TNF/TNF/TNF/TNF/TNF/TNF/PRKCB/PRKCA/PRMT1/MTOR/TLR4/HSPA1A/HSPA1A/HSPA1A/HSPA1A/HSPA1A/STAT5B/STAT3/MAPK14/ESRRA/EP300	23
GO:0071675	BP	GO:0071675	regulation of mononuclear cell migration	14/173	72/21081	7.28959560942344e-16	1.48911018002116e-14	5.79921270142392e-15	MAPK3/SERPINE1/TNF/TNF/TNF/TNF/TNF/TNF/TNF/TNF/MAPK1/PTK2/MAPK14/C5AR1	14
GO:0033135	BP	GO:0033135	regulation of peptidyl-serine phosphorylation	18/173	156/21081	7.36670482241497e-16	1.49766166461441e-14	5.83251572945672e-15	TNF/TNF/TNF/TNF/TNF/TNF/TNF/TNF/PTGS2/IL6/PIK3CA/AKT1/NOS1/EGFR/MIF/MIF/SNCA/APP	18
GO:1902882	BP	GO:1902882	regulation of response to oxidative stress	16/173	110/21081	7.4914745769041e-16	1.51577502272693e-14	5.90305665909436e-15	ALOX5/ALOX5/TNF/TNF/TNF/TNF/TNF/TNF/TNF/TNF/AKT1/PARP1/TLR4/LRRK2/MMP3/SIRT1	16
GO:0006447	BP	GO:0006447	regulation of translational initiation by iron	8/173	10/21081	7.75592423683248e-16	1.52723312613498e-14	5.94767926641363e-15	TNF/TNF/TNF/TNF/TNF/TNF/TNF/TNF	8
GO:0010693	BP	GO:0010693	negative regulation of alkaline phosphatase activity	8/173	10/21081	7.75592423683248e-16	1.52723312613498e-14	5.94767926641363e-15	TNF/TNF/TNF/TNF/TNF/TNF/TNF/TNF	8
GO:0032603	BP	GO:0032603	fractalkine production	8/173	10/21081	7.75592423683248e-16	1.52723312613498e-14	5.94767926641363e-15	TNF/TNF/TNF/TNF/TNF/TNF/TNF/TNF	8
GO:0060557	BP	GO:0060557	positive regulation of vitamin D biosynthetic process	8/173	10/21081	7.75592423683248e-16	1.52723312613498e-14	5.94767926641363e-15	TNF/TNF/TNF/TNF/TNF/TNF/TNF/TNF	8
GO:0060559	BP	GO:0060559	positive regulation of calcidiol 1-monooxygenase activity	8/173	10/21081	7.75592423683248e-16	1.52723312613498e-14	5.94767926641363e-15	TNF/TNF/TNF/TNF/TNF/TNF/TNF/TNF	8
GO:0051047	BP	GO:0051047	positive regulation of secretion	25/173	377/21081	7.76376453860099e-16	1.52723312613498e-14	5.94767926641363e-15	CYP19A1/NR1H4/PTPN11/TNF/TNF/TNF/TNF/TNF/TNF/TNF/TNF/DRD2/CNR1/IL6/NR1H2/DRD3/SRC/TLR4/EGFR/MIF/MIF/SNCA/CD38/CFTR/IL2	25
GO:0050715	BP	GO:0050715	positive regulation of cytokine secretion	12/173	43/21081	7.8022519059736e-16	1.5277312602987e-14	5.94961920746568e-15	TNF/TNF/TNF/TNF/TNF/TNF/TNF/TNF/DRD2/SRC/MIF/MIF	12
GO:0006953	BP	GO:0006953	acute-phase response	13/173	57/21081	8.68013955516461e-16	1.69183087017864e-14	6.58869115437893e-15	TNF/TNF/TNF/TNF/TNF/TNF/TNF/TNF/CNR1/PTGS2/IL6/F2/STAT3	13
GO:0019430	BP	GO:0019430	removal of superoxide radicals	11/173	32/21081	9.16337718510798e-16	1.77786254153077e-14	6.92373416726256e-15	TNF/TNF/TNF/TNF/TNF/TNF/TNF/TNF/NQO1/NOS3/MPO	11
GO:0098754	BP	GO:0098754	detoxification	18/173	158/21081	9.25954718563768e-16	1.78835527235339e-14	6.96459721331217e-15	AKR1B10/FABP1/PTGS1/TNF/TNF/TNF/TNF/TNF/TNF/TNF/TNF/PTGS2/NQO1/NOS3/PIM1/GSR/MPO/ABCG2	18
GO:0016042	BP	GO:0016042	lipid catabolic process	25/173	380/21081	9.33331184482734e-16	1.79444534066386e-14	6.98831446538156e-15	CYP19A1/AKR1B10/FABP4/FABP5/PPARA/SRD5A1/FABP1/CES1/CES1/TNF/TNF/TNF/TNF/TNF/TNF/TNF/TNF/CNR1/MTOR/PIK3CG/CDK4/CYP26A1/AKT1/CYP1B1/MGLL	25
GO:0002675	BP	GO:0002675	positive regulation of acute inflammatory response	12/173	44/21081	1.06524205034976e-15	2.02969213988167e-14	7.90446307835647e-15	TNF/TNF/TNF/TNF/TNF/TNF/TNF/TNF/CNR1/PTGS2/IL6/PIK3CG	12
GO:0097242	BP	GO:0097242	amyloid-beta clearance	12/173	44/21081	1.06524205034976e-15	2.02969213988167e-14	7.90446307835647e-15	HMGCR/IGF1R/TNF/TNF/TNF/TNF/TNF/TNF/TNF/TNF/INSR/C5AR1	12
GO:0071801	BP	GO:0071801	regulation of podosome assembly	10/173	23/21081	1.11171468376202e-15	2.10878379076108e-14	8.21247877290365e-15	TNF/TNF/TNF/TNF/TNF/TNF/TNF/TNF/SRC/RHOA	10
GO:0050731	BP	GO:0050731	positive regulation of peptidyl-tyrosine phosphorylation	20/173	215/21081	1.16981240133697e-15	2.20912573034702e-14	8.60325190597298e-15	PTPN11/TNF/TNF/TNF/TNF/TNF/TNF/TNF/TNF/IL6/SRC/HTR2A/MTOR/MIF/MIF/ACE/ABL1/STAT3/NOX4/IL2	20
GO:0015718	BP	GO:0015718	monocarboxylic acid transport	19/173	187/21081	1.21975014206809e-15	2.29323820957845e-14	8.9308207886867e-15	NR1H4/FABP4/FABP5/PPARA/FABP1/NOS2/CES1/CES1/DRD2/PPARG/DRD3/AKT1/MIF/MIF/AKR1C1/ACE/ABCG2/ACACA/ACACA	19
GO:1903532	BP	GO:1903532	positive regulation of secretion by cell	24/173	348/21081	1.2798274916426e-15	2.39558899206582e-14	9.32941718925188e-15	CYP19A1/NR1H4/PTPN11/TNF/TNF/TNF/TNF/TNF/TNF/TNF/TNF/DRD2/CNR1/IL6/NR1H2/SRC/TLR4/EGFR/MIF/MIF/SNCA/CD38/CFTR/IL2	24
GO:0061045	BP	GO:0061045	negative regulation of wound healing	15/173	94/21081	1.47637441774478e-15	2.75136618464806e-14	1.07149611481754e-14	PLG/HMGCR/ALOX5/ALOX5/SERPINE1/TNF/TNF/TNF/TNF/TNF/TNF/TNF/TNF/NOS3/F2	15
GO:0051403	BP	GO:0051403	stress-activated MAPK cascade	23/173	315/21081	1.52950148781188e-15	2.83792655969985e-14	1.10520631525639e-14	HMGCR/MAPK3/IGF1R/TNF/TNF/TNF/TNF/TNF/TNF/TNF/TNF/MAPK8/PRMT1/IKBKB/MAPK1/CHUK/AKT1/TLR4/EGFR/XDH/MAPK10/MAPK14/APP	23
GO:0050435	BP	GO:0050435	amyloid-beta metabolic process	13/173	60/21081	1.79335528798223e-15	3.31302896462457e-14	1.29023089826456e-14	BACE1/TNF/TNF/TNF/TNF/TNF/TNF/TNF/TNF/ACE/APP/PSEN2/PSEN1	13
GO:0002676	BP	GO:0002676	regulation of chronic inflammatory response	10/173	24/21081	1.89239686527295e-15	3.46585960368308e-14	1.34974948829813e-14	CYP19A1/IDO1/TNF/TNF/TNF/TNF/TNF/TNF/TNF/TNF	10
GO:0031649	BP	GO:0031649	heat generation	10/173	24/21081	1.89239686527295e-15	3.46585960368308e-14	1.34974948829813e-14	TNF/TNF/TNF/TNF/TNF/TNF/TNF/TNF/CNR1/PTGS2	10
GO:0090322	BP	GO:0090322	regulation of superoxide metabolic process	12/173	46/21081	1.93765769902152e-15	3.53352255928861e-14	1.37610024976817e-14	TNF/TNF/TNF/TNF/TNF/TNF/TNF/TNF/EGFR/MAPT/MAPT/MAPT	12
GO:0002793	BP	GO:0002793	positive regulation of peptide secretion	20/173	221/21081	1.99565453231908e-15	3.60686633056987e-14	1.404663356494e-14	NR1H4/TNF/TNF/TNF/TNF/TNF/TNF/TNF/TNF/DRD2/IL6/NR1H2/SRC/TLR4/EGFR/MIF/MIF/CD38/CFTR/IL2	20
GO:0071450	BP	GO:0071450	cellular response to oxygen radical	11/173	34/21081	2.00334303133558e-15	3.60686633056987e-14	1.404663356494e-14	TNF/TNF/TNF/TNF/TNF/TNF/TNF/TNF/NQO1/NOS3/MPO	11
GO:0071451	BP	GO:0071451	cellular response to superoxide	11/173	34/21081	2.00334303133558e-15	3.60686633056987e-14	1.404663356494e-14	TNF/TNF/TNF/TNF/TNF/TNF/TNF/TNF/NQO1/NOS3/MPO	11
GO:0006919	BP	GO:0006919	activation of cysteine-type endopeptidase activity involved in apoptotic process	15/173	96/21081	2.04870542753204e-15	3.65754174856455e-14	1.42439846620096e-14	TNF/TNF/TNF/TNF/TNF/TNF/TNF/TNF/PPARG/XDH/SNCA/MAPT/MAPT/MAPT/VCP	15
GO:0046889	BP	GO:0046889	positive regulation of lipid biosynthetic process	15/173	96/21081	2.04870542753204e-15	3.65754174856455e-14	1.42439846620096e-14	NR1H4/NR1H3/TNF/TNF/TNF/TNF/TNF/TNF/TNF/TNF/PTGS2/NR1H2/HTR2A/MTOR/AKT1	15
GO:0031050	BP	GO:0031050	dsRNA processing	13/173	61/21081	2.26297847431813e-15	4.00641480724073e-14	1.56026410597724e-14	ESR1/TNF/TNF/TNF/TNF/TNF/TNF/TNF/TNF/TERT/IL6/EGFR/STAT3	13
GO:0070918	BP	GO:0070918	production of small RNA involved in gene silencing by RNA	13/173	61/21081	2.26297847431813e-15	4.00641480724073e-14	1.56026410597724e-14	ESR1/TNF/TNF/TNF/TNF/TNF/TNF/TNF/TNF/TERT/IL6/EGFR/STAT3	13
GO:1903428	BP	GO:1903428	positive regulation of reactive oxygen species biosynthetic process	14/173	78/21081	2.39353102264358e-15	4.21996403120854e-14	1.64342903148972e-14	TNF/TNF/TNF/TNF/TNF/TNF/TNF/TNF/PTGS2/MTOR/AKT1/TLR4/HDAC4/INSR	14
GO:0071375	BP	GO:0071375	cellular response to peptide hormone stimulus	24/173	359/21081	2.56824124304836e-15	4.50927976930269e-14	1.75610058028361e-14	NR1H4/SRD5A1/PTPN11/IGF1R/MDM2/PPARG/AGTR1/PRKCB/SRC/GSK3B/CSK/PIK3CA/CDK4/CCNA2/AKT1/PARP1/INSR/PTK2/SIRT1/STAT5B/GLP1R/STAT3/ESRRA/OGT	24
GO:1902895	BP	GO:1902895	positive regulation of pri-miRNA transcription by RNA polymerase II	12/173	47/21081	2.58364300227679e-15	4.51765395747905e-14	1.75936183650817e-14	TNF/TNF/TNF/TNF/TNF/TNF/TNF/TNF/SREBF2/TERT/PPARG/STAT3	12
GO:0002941	BP	GO:0002941	synoviocyte proliferation	8/173	11/21081	2.82404773999757e-15	4.8322369667488e-14	1.88187350874611e-14	TNF/TNF/TNF/TNF/TNF/TNF/TNF/TNF	8
GO:1901645	BP	GO:1901645	regulation of synoviocyte proliferation	8/173	11/21081	2.82404773999757e-15	4.8322369667488e-14	1.88187350874611e-14	TNF/TNF/TNF/TNF/TNF/TNF/TNF/TNF	8
GO:1901671	BP	GO:1901671	positive regulation of superoxide dismutase activity	8/173	11/21081	2.82404773999757e-15	4.8322369667488e-14	1.88187350874611e-14	TNF/TNF/TNF/TNF/TNF/TNF/TNF/TNF	8
GO:1904833	BP	GO:1904833	positive regulation of removal of superoxide radicals	8/173	11/21081	2.82404773999757e-15	4.8322369667488e-14	1.88187350874611e-14	TNF/TNF/TNF/TNF/TNF/TNF/TNF/TNF	8
GO:0002673	BP	GO:0002673	regulation of acute inflammatory response	13/173	62/21081	2.843161312514e-15	4.8322369667488e-14	1.88187350874611e-14	TNF/TNF/TNF/TNF/TNF/TNF/TNF/TNF/CNR1/PPARG/PTGS2/IL6/PIK3CG	13
GO:0045429	BP	GO:0045429	positive regulation of nitric oxide biosynthetic process	13/173	62/21081	2.843161312514e-15	4.8322369667488e-14	1.88187350874611e-14	TNF/TNF/TNF/TNF/TNF/TNF/TNF/TNF/PTGS2/MTOR/AKT1/TLR4/INSR	13
GO:0051353	BP	GO:0051353	positive regulation of oxidoreductase activity	13/173	62/21081	2.843161312514e-15	4.8322369667488e-14	1.88187350874611e-14	TNF/TNF/TNF/TNF/TNF/TNF/TNF/TNF/TERT/AGTR1/AKT1/SNCA/ABL1	13
GO:0032768	BP	GO:0032768	regulation of monooxygenase activity	14/173	79/21081	2.8885532099342e-15	4.88982573267348e-14	1.90430096289225e-14	TNF/TNF/TNF/TNF/TNF/TNF/TNF/TNF/TERT/CNR1/NOS3/AKT1/EGFR/SNCA	14
GO:0032800	BP	GO:0032800	receptor biosynthetic process	11/173	35/21081	2.90095413764955e-15	4.89133100431466e-14	1.90488717810572e-14	PPARA/NR1H3/TNF/TNF/TNF/TNF/TNF/TNF/TNF/TNF/PPARG	11
GO:0030730	BP	GO:0030730	sequestering of triglyceride	10/173	25/21081	3.13181927116087e-15	5.24030937576214e-14	2.04079383104336e-14	PPARA/TNF/TNF/TNF/TNF/TNF/TNF/TNF/TNF/PPARG	10
GO:0002678	BP	GO:0002678	positive regulation of chronic inflammatory response	9/173	17/21081	3.14492560795327e-15	5.24030937576214e-14	2.04079383104336e-14	IDO1/TNF/TNF/TNF/TNF/TNF/TNF/TNF/TNF	9
GO:1900222	BP	GO:1900222	negative regulation of amyloid-beta clearance	9/173	17/21081	3.14492560795327e-15	5.24030937576214e-14	2.04079383104336e-14	HMGCR/TNF/TNF/TNF/TNF/TNF/TNF/TNF/TNF	9
GO:1904407	BP	GO:1904407	positive regulation of nitric oxide metabolic process	13/173	63/21081	3.5571116402741e-15	5.90397162481431e-14	2.29925143853243e-14	TNF/TNF/TNF/TNF/TNF/TNF/TNF/TNF/PTGS2/MTOR/AKT1/TLR4/INSR	13
GO:0045732	BP	GO:0045732	positive regulation of protein catabolic process	21/173	261/21081	4.08508462004383e-15	6.75390060333316e-14	2.63024903653856e-14	TNF/TNF/TNF/TNF/TNF/TNF/TNF/TNF/MDM2/GSK3B/CSNK2A1/AKT1/LRRK2/HSPA1A/HSPA1A/HSPA1A/HSPA1A/HSPA1A/PTK2/VCP/PSEN1	21
GO:0000303	BP	GO:0000303	response to superoxide	11/173	36/21081	4.14793667504216e-15	6.8048582750016e-14	2.65009406753354e-14	TNF/TNF/TNF/TNF/TNF/TNF/TNF/TNF/NQO1/NOS3/MPO	11
GO:1900017	BP	GO:1900017	positive regulation of cytokine production involved in inflammatory response	11/173	36/21081	4.14793667504216e-15	6.8048582750016e-14	2.65009406753354e-14	TNF/TNF/TNF/TNF/TNF/TNF/TNF/TNF/IL6/TLR4/STAT3	11
GO:0051402	BP	GO:0051402	neuron apoptotic process	21/173	262/21081	4.41022961085528e-15	7.20733292943234e-14	2.80683439200992e-14	G6PD/BACE1/BCL2L1/TNF/TNF/TNF/TNF/TNF/TNF/TNF/TNF/TERT/XIAP/PIK3CA/NQO1/PARP1/HDAC4/RHOA/APP/C5AR1/PSEN1	21
GO:0009408	BP	GO:0009408	response to heat	19/173	201/21081	4.66643700274337e-15	7.57009098162516e-14	2.94810742419015e-14	MAPK3/PTGS2/GSK3B/MTOR/MAPK1/NOS3/AKT1/NOS1/HSPA1A/HSPA1A/HSPA1A/HSPA1A/HSPA1A/SIRT1/MAPT/MAPT/MAPT/VCP/EP300	19
GO:2001056	BP	GO:2001056	positive regulation of cysteine-type endopeptidase activity	18/173	173/21081	4.66783675496774e-15	7.57009098162516e-14	2.94810742419015e-14	CTSD/TNF/TNF/TNF/TNF/TNF/TNF/TNF/TNF/PPARG/XDH/SNCA/RHOA/SIRT1/MAPT/MAPT/MAPT/VCP	18
GO:0050999	BP	GO:0050999	regulation of nitric-oxide synthase activity	13/173	65/21081	5.50133573497139e-15	8.88789944406594e-14	3.46131670017011e-14	TNF/TNF/TNF/TNF/TNF/TNF/TNF/TNF/TERT/CNR1/NOS3/AKT1/EGFR	13
GO:1903034	BP	GO:1903034	regulation of response to wounding	19/173	203/21081	5.60376624106416e-15	9.01909195389455e-14	3.51240850516462e-14	PLG/HMGCR/ALOX5/ALOX5/SERPINE1/TNF/TNF/TNF/TNF/TNF/TNF/TNF/TNF/PRKCA/MTOR/NOS3/TLR4/PTK2/F2	19
GO:0000305	BP	GO:0000305	response to oxygen radical	11/173	37/21081	5.8612369433707e-15	9.39788519712533e-14	3.65992630585054e-14	TNF/TNF/TNF/TNF/TNF/TNF/TNF/TNF/NQO1/NOS3/MPO	11
GO:0051092	BP	GO:0051092	positive regulation of NF-kappaB transcription factor activity	19/173	205/21081	6.71575998658106e-15	1.07275429259334e-13	4.17775017764362e-14	TNF/TNF/TNF/TNF/TNF/TNF/TNF/TNF/PRKCB/IKBKB/CHUK/TLR4/HSPA1A/HSPA1A/HSPA1A/HSPA1A/HSPA1A/STAT3/APP	19
GO:0009266	BP	GO:0009266	response to temperature stimulus	21/173	269/21081	7.46989089530852e-15	1.188747805774e-13	4.62947703032722e-14	MAPK3/PPARG/PTGS2/GSK3B/HTR2A/MTOR/MAPK1/NOS3/AKT1/NOS1/HSPA1A/HSPA1A/HSPA1A/HSPA1A/HSPA1A/SIRT1/MAPT/MAPT/MAPT/VCP/EP300	21
GO:0048638	BP	GO:0048638	regulation of developmental growth	24/173	377/21081	7.62623976509443e-15	1.20910047618979e-13	4.7087387709067e-14	G6PD/PPARA/SLC6A3/SLC6A3/DRD2/DRD3/GSK3B/MTOR/PIK3CA/CDK4/MAPK1/PIM1/AKT1/INSR/PTK2/STAT5B/ABL1/STAT3/MAPK14/CDK1/APP/MAPT/MAPT/MAPT	24
GO:0071800	BP	GO:0071800	podosome assembly	10/173	27/21081	7.96959951402837e-15	1.24955086107404e-13	4.86626934785496e-14	TNF/TNF/TNF/TNF/TNF/TNF/TNF/TNF/SRC/RHOA	10
GO:0150078	BP	GO:0150078	positive regulation of neuroinflammatory response	10/173	27/21081	7.96959951402837e-15	1.24955086107404e-13	4.86626934785496e-14	TNF/TNF/TNF/TNF/TNF/TNF/TNF/TNF/IL6/LRRK2	10
GO:1900409	BP	GO:1900409	positive regulation of cellular response to oxidative stress	10/173	27/21081	7.96959951402837e-15	1.24955086107404e-13	4.86626934785496e-14	TNF/TNF/TNF/TNF/TNF/TNF/TNF/TNF/TLR4/MMP3	10
GO:0046136	BP	GO:0046136	positive regulation of vitamin metabolic process	8/173	12/21081	8.41318564060336e-15	1.30943684201186e-13	5.0994901974276e-14	TNF/TNF/TNF/TNF/TNF/TNF/TNF/TNF	8
GO:0060664	BP	GO:0060664	epithelial cell proliferation involved in salivary gland morphogenesis	8/173	12/21081	8.41318564060336e-15	1.30943684201186e-13	5.0994901974276e-14	TNF/TNF/TNF/TNF/TNF/TNF/TNF/TNF	8
GO:0045861	BP	GO:0045861	negative regulation of proteolysis	25/173	420/21081	9.36228657041042e-15	1.4518377969954e-13	5.6540585818998e-14	FABP1/SERPINE1/TNF/TNF/TNF/TNF/TNF/TNF/TNF/TNF/MDM2/XIAP/PTGS2/NR1H2/SRC/CSNK2A1/CSNK2A2/AKT1/LRRK2/SNCA/F2/MMP9/APP/OGT/PSEN1	25
GO:0045940	BP	GO:0045940	positive regulation of steroid metabolic process	11/173	39/21081	1.13285238348289e-14	1.74401803529667e-13	6.79192962179674e-14	CES1/CES1/TNF/TNF/TNF/TNF/TNF/TNF/TNF/TNF/AGTR1	11
GO:0060055	BP	GO:0060055	angiogenesis involved in wound healing	11/173	39/21081	1.13285238348289e-14	1.74401803529667e-13	6.79192962179674e-14	ALOX5/ALOX5/SERPINE1/TNF/TNF/TNF/TNF/TNF/TNF/TNF/TNF	11
GO:0010950	BP	GO:0010950	positive regulation of endopeptidase activity	19/173	211/21081	1.1424578832939e-14	1.74532835103669e-13	6.79703253478757e-14	CTSD/TNF/TNF/TNF/TNF/TNF/TNF/TNF/TNF/PPARG/XDH/SNCA/RHOA/SIRT1/STAT3/MAPT/MAPT/MAPT/VCP	19
GO:0000187	BP	GO:0000187	activation of MAPK activity	18/173	182/21081	1.14409484941882e-14	1.74532835103669e-13	6.79703253478757e-14	MAPK3/PTPN11/TNF/TNF/TNF/TNF/TNF/TNF/TNF/TNF/MAPK1/TLR4/LRRK2/INSR/MAPK10/MAPK14/CDK1/C5AR1	18
GO:0019722	BP	GO:0019722	calcium-mediated signaling	20/173	242/21081	1.14602638253527e-14	1.74532835103669e-13	6.79703253478757e-14	TNF/TNF/TNF/TNF/TNF/TNF/TNF/TNF/CXCR3/AGTR1/GSK3B/MTOR/NOS1/LRRK2/EGFR/HDAC4/CXCL8/MAPT/MAPT/MAPT	20
GO:0010829	BP	GO:0010829	negative regulation of glucose transmembrane transport	10/173	28/21081	1.23099956561847e-14	1.86139400509355e-13	7.24904033396604e-14	FABP5/TNF/TNF/TNF/TNF/TNF/TNF/TNF/TNF/PRKCB	10
GO:0051000	BP	GO:0051000	positive regulation of nitric-oxide synthase activity	10/173	28/21081	1.23099956561847e-14	1.86139400509355e-13	7.24904033396604e-14	TNF/TNF/TNF/TNF/TNF/TNF/TNF/TNF/TERT/AKT1	10
GO:2001243	BP	GO:2001243	negative regulation of intrinsic apoptotic signaling pathway	15/173	108/21081	1.25993264411689e-14	1.89838787406123e-13	7.39310980422453e-14	BCL2L1/MDM2/PTGS2/SRC/AKT1/LRRK2/HSPA1A/HSPA1A/HSPA1A/HSPA1A/HSPA1A/MIF/MIF/MMP9/SIRT1	15
GO:1901568	BP	GO:1901568	fatty acid derivative metabolic process	19/173	213/21081	1.3586612628752e-14	2.03991226358894e-13	7.94426447922562e-14	FABP5/MAPK3/PTGS1/ALOX5/ALOX5/PTGS2/MIF/MIF/AKR1C1/CBR1/SIRT1/EPHX1/ABCC1/ABCC1/CYP1B1/FASN/MGLL/ACACA/ACACA	19
GO:1903039	BP	GO:1903039	positive regulation of leukocyte cell-cell adhesion	22/173	313/21081	1.44522747092294e-14	2.16224349434915e-13	8.42067303295354e-14	PTPN11/ALOX5/ALOX5/TNF/TNF/TNF/TNF/TNF/TNF/TNF/TNF/IL6/SRC/CSK/PIK3CA/AKT1/RHOA/STAT5B/DPP4/IL2/ELANE/ELANE	22
GO:1903035	BP	GO:1903035	negative regulation of response to wounding	15/173	109/21081	1.45069778165639e-14	2.16281223658176e-13	8.422887951113e-14	PLG/HMGCR/ALOX5/ALOX5/SERPINE1/TNF/TNF/TNF/TNF/TNF/TNF/TNF/TNF/NOS3/F2	15
GO:1903037	BP	GO:1903037	regulation of leukocyte cell-cell adhesion	25/173	429/21081	1.51871224676049e-14	2.25629662114871e-13	8.78695492052811e-14	PPARA/PTPN11/ALOX5/ALOX5/IDO1/TNF/TNF/TNF/TNF/TNF/TNF/TNF/TNF/IL6/SRC/ERBB2/CSK/PIK3CA/AKT1/RHOA/STAT5B/DPP4/IL2/ELANE/ELANE	25
GO:0046324	BP	GO:0046324	regulation of glucose import	13/173	70/21081	1.53488031205077e-14	2.27237158393857e-13	8.84955749328372e-14	PTPN11/TNF/TNF/TNF/TNF/TNF/TNF/TNF/TNF/TERT/AKT1/INSR/MAPK14	13
GO:0010631	BP	GO:0010631	epithelial cell migration	24/173	392/21081	1.80602611320977e-14	2.66451560938483e-13	1.0376728983793e-13	PTPN11/TNF/TNF/TNF/TNF/TNF/TNF/TNF/TNF/PPARG/PTGS2/SRC/PRKCA/MTOR/PIK3CA/NOS3/AKT1/PTK2/MMP9/RHOA/SIRT1/ABL1/CYP1B1/DPP4	24
GO:1903708	BP	GO:1903708	positive regulation of hemopoiesis	20/173	248/21081	1.82990838283603e-14	2.69040855317311e-13	1.04775668469067e-13	TNF/TNF/TNF/TNF/TNF/TNF/TNF/TNF/PRKCA/PRMT1/HSPA1A/HSPA1A/HSPA1A/HSPA1A/HSPA1A/RHOA/STAT5B/STAT3/MAPK14/IL2	20
GO:0071674	BP	GO:0071674	mononuclear cell migration	16/173	134/21081	1.84218374973494e-14	2.69911681124957e-13	1.05114804159104e-13	PLG/MAPK3/SERPINE1/TNF/TNF/TNF/TNF/TNF/TNF/TNF/TNF/IL6/MAPK1/PTK2/MAPK14/C5AR1	16
GO:1902884	BP	GO:1902884	positive regulation of response to oxidative stress	10/173	29/21081	1.86568458649812e-14	2.72415594777681e-13	1.06089931994033e-13	TNF/TNF/TNF/TNF/TNF/TNF/TNF/TNF/TLR4/MMP3	10
GO:0001558	BP	GO:0001558	regulation of cell growth	26/173	477/21081	2.07983132850855e-14	3.0264394913811e-13	1.17862107008487e-13	G6PD/PPARA/ESR2/PPARG/AGTR1/GSK3B/ERBB2/CSNK2A1/MTOR/AKT1/EGFR/HSPA1A/HSPA1A/HSPA1A/HSPA1A/HSPA1A/F2/RHOA/SIRT1/ABL1/CD38/MAPT/MAPT/MAPT/IL2/PPP2CA	26
GO:0042635	BP	GO:0042635	positive regulation of hair cycle	9/173	20/21081	2.12752861002012e-14	3.08527954401894e-13	1.2015358271786e-13	TNF/TNF/TNF/TNF/TNF/TNF/TNF/TNF/TERT	9
GO:0090132	BP	GO:0090132	epithelium migration	24/173	395/21081	2.1360731727804e-14	3.08713432351834e-13	1.20225815524912e-13	PTPN11/TNF/TNF/TNF/TNF/TNF/TNF/TNF/TNF/PPARG/PTGS2/SRC/PRKCA/MTOR/PIK3CA/NOS3/AKT1/PTK2/MMP9/RHOA/SIRT1/ABL1/CYP1B1/DPP4	24
GO:0061046	BP	GO:0061046	regulation of branching involved in lung morphogenesis	8/173	13/21081	2.17220665945278e-14	3.11814395135638e-13	1.2143345905618e-13	TNF/TNF/TNF/TNF/TNF/TNF/TNF/TNF	8
GO:1901668	BP	GO:1901668	regulation of superoxide dismutase activity	8/173	13/21081	2.17220665945278e-14	3.11814395135638e-13	1.2143345905618e-13	TNF/TNF/TNF/TNF/TNF/TNF/TNF/TNF	8
GO:0035196	BP	GO:0035196	production of miRNAs involved in gene silencing by miRNA	12/173	56/21081	2.59058392227186e-14	3.70619228475864e-13	1.44334500294573e-13	ESR1/TNF/TNF/TNF/TNF/TNF/TNF/TNF/TNF/IL6/EGFR/STAT3	12
GO:1902930	BP	GO:1902930	regulation of alcohol biosynthetic process	14/173	92/21081	2.66798098717686e-14	3.80411114581023e-13	1.48147866896575e-13	HMGCR/TNF/TNF/TNF/TNF/TNF/TNF/TNF/TNF/SREBF2/SNCA/FASN/ACACA/ACACA	14
GO:0010573	BP	GO:0010573	vascular endothelial growth factor production	13/173	73/21081	2.73106992604582e-14	3.88104217918685e-13	1.51143880434572e-13	RORA/TNF/TNF/TNF/TNF/TNF/TNF/TNF/TNF/PTGS2/IL6/CYP1B1/C5AR1	13
GO:0050848	BP	GO:0050848	regulation of calcium-mediated signaling	15/173	114/21081	2.87422184561027e-14	4.07085620733268e-13	1.58536026010503e-13	TNF/TNF/TNF/TNF/TNF/TNF/TNF/TNF/GSK3B/MTOR/NOS1/LRRK2/MAPT/MAPT/MAPT	15
GO:0090130	BP	GO:0090130	tissue migration	24/173	401/21081	2.975035530738e-14	4.19964317943714e-13	1.63551524893168e-13	PTPN11/TNF/TNF/TNF/TNF/TNF/TNF/TNF/TNF/PPARG/PTGS2/SRC/PRKCA/MTOR/PIK3CA/NOS3/AKT1/PTK2/MMP9/RHOA/SIRT1/ABL1/CYP1B1/DPP4	24
GO:0030198	BP	GO:0030198	extracellular matrix organization	25/173	442/21081	2.99258703075527e-14	4.21043122307257e-13	1.63971656059508e-13	PLG/TTR/SERPINE1/TNF/TNF/TNF/TNF/TNF/TNF/TNF/TNF/IL6/PTK2/MMP3/MMP9/CTSG/ABL1/MMP2/CYP1B1/MMP13/APP/MMP12/DPP4/ELANE/ELANE	25
GO:0043062	BP	GO:0043062	extracellular structure organization	25/173	443/21081	3.1498233137094e-14	4.41702945872979e-13	1.72017448294292e-13	PLG/TTR/SERPINE1/TNF/TNF/TNF/TNF/TNF/TNF/TNF/TNF/IL6/PTK2/MMP3/MMP9/CTSG/ABL1/MMP2/CYP1B1/MMP13/APP/MMP12/DPP4/ELANE/ELANE	25
GO:0008217	BP	GO:0008217	regulation of blood pressure	18/173	193/21081	3.20517185140838e-14	4.47986026205072e-13	1.74464340388295e-13	PPARA/PTGS1/NOS2/CES1/CES1/DRD2/CNR1/PPARG/PTGS2/AGTR1/DRD3/NOS3/NOS1/ACE/RHOA/CTSG/GLP1R/CACNA1B	18
GO:0001503	BP	GO:0001503	ossification	25/173	448/21081	4.06078169883241e-14	5.65713489781604e-13	2.20312297862452e-13	MAPK3/PTPN11/ALOX5/ALOX5/TNF/TNF/TNF/TNF/TNF/TNF/TNF/TNF/PTGS2/IL6/MAPK1/AKT1/EGFR/HDAC4/PTK2/RHOA/MMP2/MAPK14/ESRRA/MMP13/FASN	25
GO:0046942	BP	GO:0046942	carboxylic acid transport	23/173	368/21081	4.27730669424939e-14	5.93930592936787e-13	2.3130120823392e-13	NR1H4/FABP4/FABP5/SLC22A6/PPARA/FABP1/NOS2/CES1/CES1/DRD2/PPARG/DRD3/AKT1/MIF/MIF/AKR1C1/ACE/ABCC1/ABCC1/ABCG2/ACACA/ACACA/PSEN1	23
GO:0001936	BP	GO:0001936	regulation of endothelial cell proliferation	18/173	197/21081	4.58611942215142e-14	6.34736854225452e-13	2.47192858961839e-13	ALOX5/ALOX5/TNF/TNF/TNF/TNF/TNF/TNF/TNF/TNF/PPARG/AGTR1/PRKCA/MTOR/AKT1/XDH/SIRT1/STAT3	18
GO:0001101	BP	GO:0001101	response to acid chemical	16/173	142/21081	4.65008096317335e-14	6.41499805601415e-13	2.49826632744652e-13	BCL2L1/TNF/TNF/TNF/TNF/TNF/TNF/TNF/TNF/MTOR/CHUK/EGFR/AKR1B1/RHOA/MAPK10/MMP2	16
GO:1900034	BP	GO:1900034	regulation of cellular response to heat	14/173	96/21081	4.92584439406079e-14	6.77343457293343e-13	2.63785637454048e-13	MAPK3/GSK3B/MTOR/MAPK1/HSPA1A/HSPA1A/HSPA1A/HSPA1A/HSPA1A/SIRT1/MAPT/MAPT/MAPT/EP300	14
GO:0060558	BP	GO:0060558	regulation of calcidiol 1-monooxygenase activity	8/173	14/21081	5.03321387540308e-14	6.89875024406054e-13	2.68665949478222e-13	TNF/TNF/TNF/TNF/TNF/TNF/TNF/TNF	8
GO:0015849	BP	GO:0015849	organic acid transport	23/173	371/21081	5.07881173017372e-14	6.92457868814452e-13	2.69671816223339e-13	NR1H4/FABP4/FABP5/SLC22A6/PPARA/FABP1/NOS2/CES1/CES1/DRD2/PPARG/DRD3/AKT1/MIF/MIF/AKR1C1/ACE/ABCC1/ABCC1/ABCG2/ACACA/ACACA/PSEN1	23
GO:0032722	BP	GO:0032722	positive regulation of chemokine production	12/173	59/21081	5.08465180207364e-14	6.92457868814452e-13	2.69671816223339e-13	TNF/TNF/TNF/TNF/TNF/TNF/TNF/TNF/IL6/TLR4/MIF/MIF	12
GO:0010721	BP	GO:0010721	negative regulation of cell development	23/173	372/21081	5.37614474615835e-14	7.29815943336321e-13	2.84220599998686e-13	G6PD/PPARA/TNF/TNF/TNF/TNF/TNF/TNF/TNF/TNF/TERT/MDM2/IL6/DRD3/GSK3B/LRRK2/PTK2/F2/RHOA/STAT3/APP/CD38/PSEN1	23
GO:0072521	BP	GO:0072521	purine-containing compound metabolic process	26/173	497/21081	5.42744857555005e-14	7.34434044506757e-13	2.86019080146319e-13	PPARA/HMGCR/NOS2/TTR/RORA/PDE4A/HTR2A/NOS3/PARP1/NOS1/LRRK2/HDAC4/XDH/INSR/RHOA/STAT3/ABCG2/APP/PFKFB3/FASN/ACACA/ACACA/OGT/VCP/EP300/PSEN1	26
GO:0051023	BP	GO:0051023	regulation of immunoglobulin secretion	10/173	32/21081	5.88311409230927e-14	7.91055436019687e-13	3.08069798571292e-13	TNF/TNF/TNF/TNF/TNF/TNF/TNF/TNF/IL6/IL2	10
GO:0060252	BP	GO:0060252	positive regulation of glial cell proliferation	10/173	32/21081	5.88311409230927e-14	7.91055436019687e-13	3.08069798571292e-13	TNF/TNF/TNF/TNF/TNF/TNF/TNF/TNF/IL6/MTOR	10
GO:1901550	BP	GO:1901550	regulation of endothelial cell development	9/173	22/21081	6.2128277593517e-14	8.30135382059288e-13	3.23289150536275e-13	TNF/TNF/TNF/TNF/TNF/TNF/TNF/TNF/IKBKB	9
GO:1903140	BP	GO:1903140	regulation of establishment of endothelial barrier	9/173	22/21081	6.2128277593517e-14	8.30135382059288e-13	3.23289150536275e-13	TNF/TNF/TNF/TNF/TNF/TNF/TNF/TNF/IKBKB	9
GO:0043523	BP	GO:0043523	regulation of neuron apoptotic process	19/173	232/21081	6.46531006421442e-14	8.60729409438499e-13	3.35203733791807e-13	G6PD/BACE1/BCL2L1/TNF/TNF/TNF/TNF/TNF/TNF/TNF/TNF/TERT/PIK3CA/NQO1/PARP1/HDAC4/RHOA/C5AR1/PSEN1	19
GO:0006690	BP	GO:0006690	icosanoid metabolic process	16/173	145/21081	6.48231139139373e-14	8.60729409438499e-13	3.35203733791807e-13	FABP5/MAPK3/PTGS1/ALOX5/ALOX5/PTGS2/MIF/MIF/AKR1C1/CBR1/SIRT1/EPHX1/ABCC1/ABCC1/CYP1B1/MGLL	16
GO:1900542	BP	GO:1900542	regulation of purine nucleotide metabolic process	15/173	121/21081	7.08735694913409e-14	9.38136438531799e-13	3.65349241647444e-13	PPARA/NOS2/HTR2A/NOS3/PARP1/NOS1/HDAC4/INSR/STAT3/APP/PFKFB3/OGT/VCP/EP300/PSEN1	15
GO:0045927	BP	GO:0045927	positive regulation of growth	21/173	302/21081	7.37440525563207e-14	9.73100867427971e-13	3.78965840531337e-13	SLC6A3/SLC6A3/DRD2/ERBB2/CSNK2A1/MTOR/MAPK1/PIM1/AKT1/EGFR/INSR/F2/RHOA/STAT5B/MAPK14/CDK1/CD38/MAPT/MAPT/MAPT/IL2	21
GO:0050678	BP	GO:0050678	regulation of epithelial cell proliferation	24/173	419/21081	7.77210514902098e-14	1.02240479189443e-12	3.9816683377093e-13	ALOX5/ALOX5/TNF/TNF/TNF/TNF/TNF/TNF/TNF/TNF/PPARG/AGTR1/ERBB2/PRKCA/MTOR/AKT1/TLR4/EGFR/XDH/CCND1/SIRT1/STAT3/MMP12/C5AR1	24
GO:0008630	BP	GO:0008630	intrinsic apoptotic signaling pathway in response to DNA damage	15/173	122/21081	8.02399699150339e-14	1.05228281533636e-12	4.0980257539452e-13	BCL2L1/TNF/TNF/TNF/TNF/TNF/TNF/TNF/TNF/CHEK2/MIF/MIF/SIRT1/ABL1/EP300	15
GO:0034605	BP	GO:0034605	cellular response to heat	16/173	147/21081	8.05482281098509e-14	1.0530751422731e-12	4.10111140368212e-13	MAPK3/PTGS2/GSK3B/MTOR/MAPK1/HSPA1A/HSPA1A/HSPA1A/HSPA1A/HSPA1A/SIRT1/MAPT/MAPT/MAPT/VCP/EP300	16
GO:0046427	BP	GO:0046427	positive regulation of receptor signaling pathway via JAK-STAT	14/173	100/21081	8.84192228944755e-14	1.15243336833934e-12	4.48805354827625e-13	TNF/TNF/TNF/TNF/TNF/TNF/TNF/TNF/IL6/AKR1B1/F2/STAT3/CYP1B1/IL2	14
GO:0006140	BP	GO:0006140	regulation of nucleotide metabolic process	15/173	123/21081	9.07407714870717e-14	1.17548029892856e-12	4.57780785550952e-13	PPARA/NOS2/HTR2A/NOS3/PARP1/NOS1/HDAC4/INSR/STAT3/APP/PFKFB3/OGT/VCP/EP300/PSEN1	15
GO:0098869	BP	GO:0098869	cellular oxidant detoxification	15/173	123/21081	9.07407714870717e-14	1.17548029892856e-12	4.57780785550952e-13	FABP1/PTGS1/TNF/TNF/TNF/TNF/TNF/TNF/TNF/TNF/PTGS2/NQO1/NOS3/GSR/MPO	15
GO:0007159	BP	GO:0007159	leukocyte cell-cell adhesion	25/173	465/21081	9.40137729527197e-14	1.21417787621917e-12	4.72851227264999e-13	PPARA/PTPN11/ALOX5/ALOX5/IDO1/TNF/TNF/TNF/TNF/TNF/TNF/TNF/TNF/IL6/SRC/ERBB2/CSK/PIK3CA/AKT1/RHOA/STAT5B/DPP4/IL2/ELANE/ELANE	25
GO:0002876	BP	GO:0002876	positive regulation of chronic inflammatory response to antigenic stimulus	8/173	15/21081	1.07104126059098e-13	1.37904676250033e-12	5.37058010095384e-13	TNF/TNF/TNF/TNF/TNF/TNF/TNF/TNF	8
GO:1904659	BP	GO:1904659	glucose transmembrane transport	15/173	125/21081	1.15657968553009e-13	1.48468491958228e-12	5.78197890174367e-13	FABP5/PTPN11/TNF/TNF/TNF/TNF/TNF/TNF/TNF/TNF/TERT/PRKCB/AKT1/INSR/MAPK14	15
GO:0002544	BP	GO:0002544	chronic inflammatory response	10/173	34/21081	1.179053120779e-13	1.50897491270782e-12	5.87657421009699e-13	CYP19A1/IDO1/TNF/TNF/TNF/TNF/TNF/TNF/TNF/TNF	10
GO:1903578	BP	GO:1903578	regulation of ATP metabolic process	15/173	126/21081	1.30362700908575e-13	1.66339674522683e-12	6.47795687777082e-13	PPARA/HTR2A/PARP1/HDAC4/INSR/SNCA/RHOA/STAT3/CDK1/APP/PFKFB3/OGT/VCP/EP300/PSEN1	15
GO:0032642	BP	GO:0032642	regulation of chemokine production	13/173	82/21081	1.3250588054208e-13	1.68568109707575e-12	6.56474138708321e-13	NR1H4/TNF/TNF/TNF/TNF/TNF/TNF/TNF/TNF/IL6/TLR4/MIF/MIF	13
GO:1904894	BP	GO:1904894	positive regulation of receptor signaling pathway via STAT	14/173	103/21081	1.34801280522521e-13	1.70976310728415e-12	6.65852672368901e-13	TNF/TNF/TNF/TNF/TNF/TNF/TNF/TNF/IL6/AKR1B1/F2/STAT3/CYP1B1/IL2	14
GO:0031960	BP	GO:0031960	response to corticosteroid	17/173	180/21081	1.38917662508088e-13	1.75672960713353e-12	6.84143375509758e-13	SRD5A1/TNF/TNF/TNF/TNF/TNF/TNF/TNF/TNF/PTGS2/IL6/SRC/PARP1/EGFR/CCND1/RHOA/MAOB	17
GO:0060251	BP	GO:0060251	regulation of glial cell proliferation	11/173	48/21081	1.43305047084343e-13	1.80683425834235e-12	7.03656204955761e-13	TNF/TNF/TNF/TNF/TNF/TNF/TNF/TNF/TERT/IL6/MTOR	11
GO:0048305	BP	GO:0048305	immunoglobulin secretion	10/173	35/21081	1.63907055254e-13	2.05460027295931e-12	8.00146568007838e-13	TNF/TNF/TNF/TNF/TNF/TNF/TNF/TNF/IL6/IL2	10
GO:0001935	BP	GO:0001935	endothelial cell proliferation	18/173	212/21081	1.63923156632903e-13	2.05460027295931e-12	8.00146568007838e-13	ALOX5/ALOX5/TNF/TNF/TNF/TNF/TNF/TNF/TNF/TNF/PPARG/AGTR1/PRKCA/MTOR/AKT1/XDH/SIRT1/STAT3	18
GO:1904707	BP	GO:1904707	positive regulation of vascular associated smooth muscle cell proliferation	12/173	65/21081	1.75333530666043e-13	2.19115344647064e-12	8.53326037792632e-13	TNF/TNF/TNF/TNF/TNF/TNF/TNF/TNF/TERT/MDM2/MMP9/MMP2	12
GO:0050768	BP	GO:0050768	negative regulation of neurogenesis	21/173	316/21081	1.78903009596512e-13	2.2292049494885e-12	8.68144871386685e-13	TNF/TNF/TNF/TNF/TNF/TNF/TNF/TNF/TERT/MDM2/IL6/DRD3/GSK3B/LRRK2/PTK2/F2/RHOA/STAT3/APP/CD38/PSEN1	21
GO:0050808	BP	GO:0050808	synapse organization	25/173	479/21081	1.8275365681951e-13	2.27052715738625e-12	8.84237453124868e-13	IGF1R/TNF/TNF/TNF/TNF/TNF/TNF/TNF/TNF/DRD2/ERBB2/LRRK2/INSR/PTK2/SNCA/RHOA/ABL1/MAPK14/APP/MAPT/MAPT/MAPT/C5AR1/VCP/PSEN1	25
GO:0008645	BP	GO:0008645	hexose transmembrane transport	15/173	129/21081	1.85500824147021e-13	2.29793878076004e-12	8.94912676259376e-13	FABP5/PTPN11/TNF/TNF/TNF/TNF/TNF/TNF/TNF/TNF/TERT/PRKCB/AKT1/INSR/MAPK14	15
GO:0002874	BP	GO:0002874	regulation of chronic inflammatory response to antigenic stimulus	8/173	16/21081	2.12717849594348e-13	2.59061036888974e-12	1.00889113225271e-12	TNF/TNF/TNF/TNF/TNF/TNF/TNF/TNF	8
GO:0010692	BP	GO:0010692	regulation of alkaline phosphatase activity	8/173	16/21081	2.12717849594348e-13	2.59061036888974e-12	1.00889113225271e-12	TNF/TNF/TNF/TNF/TNF/TNF/TNF/TNF	8
GO:0060556	BP	GO:0060556	regulation of vitamin D biosynthetic process	8/173	16/21081	2.12717849594348e-13	2.59061036888974e-12	1.00889113225271e-12	TNF/TNF/TNF/TNF/TNF/TNF/TNF/TNF	8
GO:0071550	BP	GO:0071550	death-inducing signaling complex assembly	8/173	16/21081	2.12717849594348e-13	2.59061036888974e-12	1.00889113225271e-12	TNF/TNF/TNF/TNF/TNF/TNF/TNF/TNF	8
GO:0097527	BP	GO:0097527	necroptotic signaling pathway	8/173	16/21081	2.12717849594348e-13	2.59061036888974e-12	1.00889113225271e-12	TNF/TNF/TNF/TNF/TNF/TNF/TNF/TNF	8
GO:0042987	BP	GO:0042987	amyloid precursor protein catabolic process	12/173	66/21081	2.12784894973528e-13	2.59061036888974e-12	1.00889113225271e-12	BACE1/TNF/TNF/TNF/TNF/TNF/TNF/TNF/TNF/APP/PSEN2/PSEN1	12
GO:0045428	BP	GO:0045428	regulation of nitric oxide biosynthetic process	13/173	85/21081	2.14831426010602e-13	2.60805351176871e-12	1.01568421560501e-12	TNF/TNF/TNF/TNF/TNF/TNF/TNF/TNF/PTGS2/MTOR/AKT1/TLR4/INSR	13
GO:0009314	BP	GO:0009314	response to radiation	25/173	483/21081	2.20049898748568e-13	2.66379492815574e-12	1.03739223521592e-12	HMGCR/BACE1/BCL2L1/MAPK8/DRD2/MDM2/PTGS2/DRD3/CHEK2/MTOR/AKT1/PARP1/EGFR/CCND1/MC1R/PPP1CA/MAPK10/SIRT1/MAPK14/NOX4/TYR/APP/ELANE/ELANE/EP300	25
GO:0006109	BP	GO:0006109	regulation of carbohydrate metabolic process	18/173	216/21081	2.26304339205656e-13	2.73172482183191e-12	1.06384695344286e-12	PPARA/RORA/SRC/GSK3B/HTR2A/MTOR/AKT1/HDAC4/INSR/SNCA/PPP1CA/SIRT1/STAT3/APP/PFKFB3/OGT/EP300/PSEN1	18
GO:0015749	BP	GO:0015749	monosaccharide transmembrane transport	15/173	131/21081	2.334880829173e-13	2.8104557062765e-12	1.09450802548381e-12	FABP5/PTPN11/TNF/TNF/TNF/TNF/TNF/TNF/TNF/TNF/TERT/PRKCB/AKT1/INSR/MAPK14	15
GO:0010288	BP	GO:0010288	response to lead ion	9/173	25/21081	2.4984725683039e-13	2.99042533597838e-12	1.16459566415826e-12	BACE1/PTGS2/CDK4/PPP1CA/APP/MAPT/MAPT/MAPT/PPP2CA	9
GO:1900221	BP	GO:1900221	regulation of amyloid-beta clearance	9/173	25/21081	2.4984725683039e-13	2.99042533597838e-12	1.16459566415826e-12	HMGCR/TNF/TNF/TNF/TNF/TNF/TNF/TNF/TNF	9
GO:0015908	BP	GO:0015908	fatty acid transport	14/173	108/21081	2.64229340882424e-13	3.15368109384669e-12	1.22817422787454e-12	FABP4/FABP5/PPARA/FABP1/NOS2/DRD2/PPARG/DRD3/AKT1/MIF/MIF/ACE/ACACA/ACACA	14
GO:0034219	BP	GO:0034219	carbohydrate transmembrane transport	15/173	133/21081	2.92740161437418e-13	3.48188736690825e-12	1.35599136410543e-12	FABP5/PTPN11/TNF/TNF/TNF/TNF/TNF/TNF/TNF/TNF/TERT/PRKCB/AKT1/INSR/MAPK14	15
GO:0046323	BP	GO:0046323	glucose import	13/173	87/21081	2.93366833926372e-13	3.48188736690825e-12	1.35599136410543e-12	PTPN11/TNF/TNF/TNF/TNF/TNF/TNF/TNF/TNF/TERT/AKT1/INSR/MAPK14	13
GO:0006509	BP	GO:0006509	membrane protein ectodomain proteolysis	11/173	51/21081	2.9571735634858e-13	3.50000848781369e-12	1.36304848022275e-12	BACE1/TNF/TNF/TNF/TNF/TNF/TNF/TNF/TNF/PSEN2/PSEN1	11
GO:0032770	BP	GO:0032770	positive regulation of monooxygenase activity	10/173	37/21081	3.06646067554541e-13	3.60924969816966e-12	1.40559153869584e-12	TNF/TNF/TNF/TNF/TNF/TNF/TNF/TNF/TERT/AKT1	10
GO:0050901	BP	GO:0050901	leukocyte tethering or rolling	10/173	37/21081	3.06646067554541e-13	3.60924969816966e-12	1.40559153869584e-12	TNF/TNF/TNF/TNF/TNF/TNF/TNF/TNF/ELANE/ELANE	10
GO:0043525	BP	GO:0043525	positive regulation of neuron apoptotic process	12/173	68/21081	3.10330944215268e-13	3.64253088942175e-12	1.41855261502298e-12	BACE1/TNF/TNF/TNF/TNF/TNF/TNF/TNF/TNF/NQO1/HDAC4/RHOA	12
GO:1904019	BP	GO:1904019	epithelial cell apoptotic process	15/173	134/21081	3.27318101429866e-13	3.83133502197107e-12	1.49208077554806e-12	SERPINE1/BCL2L1/TNF/TNF/TNF/TNF/TNF/TNF/TNF/TNF/TERT/IL6/MTOR/PIK3CG/ABL1	15
GO:2000010	BP	GO:2000010	positive regulation of protein localization to cell surface	9/173	26/21081	3.79443991290281e-13	4.42927889833078e-12	1.7249449228118e-12	TNF/TNF/TNF/TNF/TNF/TNF/TNF/TNF/AKT1	9
GO:0002439	BP	GO:0002439	chronic inflammatory response to antigenic stimulus	8/173	17/21081	3.99004893137807e-13	4.61954166469357e-12	1.79904113584578e-12	TNF/TNF/TNF/TNF/TNF/TNF/TNF/TNF	8
GO:0060693	BP	GO:0060693	regulation of branching involved in salivary gland morphogenesis	8/173	17/21081	3.99004893137807e-13	4.61954166469357e-12	1.79904113584578e-12	TNF/TNF/TNF/TNF/TNF/TNF/TNF/TNF	8
GO:0071316	BP	GO:0071316	cellular response to nicotine	8/173	17/21081	3.99004893137807e-13	4.61954166469357e-12	1.79904113584578e-12	TNF/TNF/TNF/TNF/TNF/TNF/TNF/TNF	8
GO:0022409	BP	GO:0022409	positive regulation of cell-cell adhesion	22/173	369/21081	4.11427902630405e-13	4.75042706053422e-12	1.85001333791475e-12	PTPN11/ALOX5/ALOX5/TNF/TNF/TNF/TNF/TNF/TNF/TNF/TNF/IL6/SRC/CSK/PIK3CA/AKT1/RHOA/STAT5B/DPP4/IL2/ELANE/ELANE	22
GO:0032602	BP	GO:0032602	chemokine production	13/173	90/21081	4.61249193526764e-13	5.31124071353719e-12	2.06841743609777e-12	NR1H4/TNF/TNF/TNF/TNF/TNF/TNF/TNF/TNF/IL6/TLR4/MIF/MIF	13
GO:1901033	BP	GO:1901033	positive regulation of response to reactive oxygen species	8/173	18/21081	7.1321216474458e-13	8.19037429189114e-12	3.18967147362299e-12	TNF/TNF/TNF/TNF/TNF/TNF/TNF/TNF	8
GO:0006163	BP	GO:0006163	purine nucleotide metabolic process	24/173	466/21081	7.71775376931035e-13	8.83901233579506e-12	3.44227803244598e-12	PPARA/HMGCR/NOS2/RORA/PDE4A/HTR2A/NOS3/PARP1/NOS1/LRRK2/HDAC4/XDH/INSR/RHOA/STAT3/APP/PFKFB3/FASN/ACACA/ACACA/OGT/VCP/EP300/PSEN1	24
GO:0051961	BP	GO:0051961	negative regulation of nervous system development	21/173	341/21081	7.82291426163313e-13	8.93536631658043e-12	3.47980226918146e-12	TNF/TNF/TNF/TNF/TNF/TNF/TNF/TNF/TERT/MDM2/IL6/DRD3/GSK3B/LRRK2/PTK2/F2/RHOA/STAT3/APP/CD38/PSEN1	21
GO:0072330	BP	GO:0072330	monocarboxylic acid biosynthetic process	19/173	267/21081	8.08363728362722e-13	9.20841147939198e-12	3.58613738108142e-12	NR1H4/FABP5/PTGS1/CES1/CES1/ALOX5/ALOX5/IDO1/NR1H3/PTGS2/NR1H2/MIF/MIF/CBR1/SIRT1/FASN/MGLL/ACACA/ACACA	19
GO:0018958	BP	GO:0018958	phenol-containing compound metabolic process	14/173	117/21081	8.15864434551024e-13	9.26900530055429e-12	3.60973512838224e-12	SRD5A1/SLC6A3/SLC6A3/DRD2/DRD3/HTR1A/MAOA/AKR1B1/SNCA/MC1R/CTSB/CTSB/MAOB/TYR	14
GO:0071241	BP	GO:0071241	cellular response to inorganic substance	18/173	233/21081	8.29294991216247e-13	9.39646511380756e-12	3.65937326650369e-12	FABP4/MAPK3/BACE1/MAPK8/PTGS2/CDK2/NQO1/MAPK1/CCNA2/CHUK/AKT1/PARP1/LRRK2/EGFR/SNCA/MMP3/MMP9/APP	18
GO:0034763	BP	GO:0034763	negative regulation of transmembrane transport	15/173	145/21081	1.05415502642762e-12	1.19125125193909e-11	4.63922648808573e-12	FABP5/TNF/TNF/TNF/TNF/TNF/TNF/TNF/TNF/DRD2/PRKCB/DRD3/MTOR/AKT1/MMP9	15
GO:0050707	BP	GO:0050707	regulation of cytokine secretion	12/173	75/21081	1.05947399888199e-12	1.19408621253304e-11	4.65026700053746e-12	TNF/TNF/TNF/TNF/TNF/TNF/TNF/TNF/DRD2/SRC/MIF/MIF	12
GO:1902004	BP	GO:1902004	positive regulation of amyloid-beta formation	9/173	29/21081	1.19085235389393e-12	1.33860625706225e-11	5.21308799866681e-12	TNF/TNF/TNF/TNF/TNF/TNF/TNF/TNF/APP	9
GO:0002925	BP	GO:0002925	positive regulation of humoral immune response mediated by circulating immunoglobulin	8/173	19/21081	1.22334179367895e-12	1.35364043784945e-11	5.27163733460339e-12	TNF/TNF/TNF/TNF/TNF/TNF/TNF/TNF	8
GO:0042368	BP	GO:0042368	vitamin D biosynthetic process	8/173	19/21081	1.22334179367895e-12	1.35364043784945e-11	5.27163733460339e-12	TNF/TNF/TNF/TNF/TNF/TNF/TNF/TNF	8
GO:0051798	BP	GO:0051798	positive regulation of hair follicle development	8/173	19/21081	1.22334179367895e-12	1.35364043784945e-11	5.27163733460339e-12	TNF/TNF/TNF/TNF/TNF/TNF/TNF/TNF	8
GO:0090154	BP	GO:0090154	positive regulation of sphingolipid biosynthetic process	8/173	19/21081	1.22334179367895e-12	1.35364043784945e-11	5.27163733460339e-12	TNF/TNF/TNF/TNF/TNF/TNF/TNF/TNF	8
GO:2000121	BP	GO:2000121	regulation of removal of superoxide radicals	8/173	19/21081	1.22334179367895e-12	1.35364043784945e-11	5.27163733460339e-12	TNF/TNF/TNF/TNF/TNF/TNF/TNF/TNF	8
GO:2000304	BP	GO:2000304	positive regulation of ceramide biosynthetic process	8/173	19/21081	1.22334179367895e-12	1.35364043784945e-11	5.27163733460339e-12	TNF/TNF/TNF/TNF/TNF/TNF/TNF/TNF	8
GO:0070884	BP	GO:0070884	regulation of calcineurin-NFAT signaling cascade	10/173	42/21081	1.25046724774862e-12	1.38006112615166e-11	5.37453045375486e-12	TNF/TNF/TNF/TNF/TNF/TNF/TNF/TNF/GSK3B/MTOR	10
GO:0030278	BP	GO:0030278	regulation of ossification	18/173	239/21081	1.27841986510978e-12	1.40383095733911e-11	5.46710003576587e-12	MAPK3/PTPN11/ALOX5/ALOX5/TNF/TNF/TNF/TNF/TNF/TNF/TNF/TNF/IL6/MAPK1/HDAC4/PTK2/MAPK14/ESRRA	18
GO:0045787	BP	GO:0045787	positive regulation of cell cycle	23/173	433/21081	1.27861280416624e-12	1.40383095733911e-11	5.46710003576587e-12	PTPN11/TERT/DRD2/MDM2/DRD3/SRC/PRKCA/CDK2/PRMT1/CHEK2/CDK4/AKT1/EGFR/CCND1/INSR/MIF/MIF/RHOA/STAT5B/ABL1/CDK1/APP/EP300	23
GO:0043542	BP	GO:0043542	endothelial cell migration	20/173	311/21081	1.28236795384596e-12	1.40432511234317e-11	5.46902448031972e-12	TNF/TNF/TNF/TNF/TNF/TNF/TNF/TNF/PPARG/PTGS2/PRKCA/PIK3CA/NOS3/AKT1/PTK2/RHOA/SIRT1/ABL1/CYP1B1/DPP4	20
GO:1901224	BP	GO:1901224	positive regulation of NIK/NF-kappaB signaling	13/173	98/21081	1.42521620548061e-12	1.55674644141057e-11	6.06261635777439e-12	TNF/TNF/TNF/TNF/TNF/TNF/TNF/TNF/TLR4/EGFR/RHOA/APP/EP300	13
GO:0007259	BP	GO:0007259	receptor signaling pathway via JAK-STAT	16/173	177/21081	1.47517282576372e-12	1.6030714416036e-11	6.24302512343673e-12	TNF/TNF/TNF/TNF/TNF/TNF/TNF/TNF/IL6/AKR1B1/F2/STAT5B/STAT3/CYP1B1/IL2/PPP2CA	16
GO:0055088	BP	GO:0055088	lipid homeostasis	16/173	177/21081	1.47517282576372e-12	1.6030714416036e-11	6.24302512343673e-12	NR1H4/FABP4/NR1I3/NR1I2/CES1/CES1/RORA/NR1H3/SREBF2/PPARG/NR1H2/AKR1C1/SIRT1/ACACA/ACACA/CETP	16
GO:0014013	BP	GO:0014013	regulation of gliogenesis	15/173	149/21081	1.57375899794748e-12	1.70584234241808e-11	6.64325763902644e-12	TNF/TNF/TNF/TNF/TNF/TNF/TNF/TNF/TERT/PPARG/IL6/DRD3/MTOR/F2/CDK1	15
GO:2001242	BP	GO:2001242	regulation of intrinsic apoptotic signaling pathway	16/173	178/21081	1.60946489247579e-12	1.74010593591085e-11	6.77669428410861e-12	BCL2L1/MDM2/PTGS2/SRC/AKT1/PARP1/LRRK2/HSPA1A/HSPA1A/HSPA1A/HSPA1A/HSPA1A/MIF/MIF/MMP9/SIRT1	16
GO:0106056	BP	GO:0106056	regulation of calcineurin-mediated signaling	10/173	43/21081	1.61794407707696e-12	1.74483359987309e-11	6.79510576854122e-12	TNF/TNF/TNF/TNF/TNF/TNF/TNF/TNF/GSK3B/MTOR	10
GO:0070482	BP	GO:0070482	response to oxygen levels	23/173	440/21081	1.77830981690613e-12	1.91292111697067e-11	7.44970828028365e-12	PPARA/FABP1/NOS2/RORA/TERT/DRD2/MDM2/PPARG/PTGS2/SRC/MTOR/CDK4/CCNA2/AKT1/NOS1/RHOA/SIRT1/MMP2/NOX4/CD38/DPP4/PSEN2/EP300	23
GO:0043200	BP	GO:0043200	response to amino acid	14/173	124/21081	1.83665989096811e-12	1.97069895876856e-11	7.67471916162112e-12	BCL2L1/TNF/TNF/TNF/TNF/TNF/TNF/TNF/TNF/MTOR/CHUK/EGFR/RHOA/MMP2	14
GO:0071230	BP	GO:0071230	cellular response to amino acid stimulus	12/173	79/21081	2.01886339242996e-12	2.15614862367836e-11	8.39693707850113e-12	BCL2L1/TNF/TNF/TNF/TNF/TNF/TNF/TNF/TNF/MTOR/EGFR/MMP2	12
GO:0000185	BP	GO:0000185	activation of MAPKKK activity	8/173	20/21081	2.02471946539813e-12	2.15614862367836e-11	8.39693707850113e-12	TNF/TNF/TNF/TNF/TNF/TNF/TNF/TNF	8
GO:0030656	BP	GO:0030656	regulation of vitamin metabolic process	8/173	20/21081	2.02471946539813e-12	2.15614862367836e-11	8.39693707850113e-12	TNF/TNF/TNF/TNF/TNF/TNF/TNF/TNF	8
GO:0043535	BP	GO:0043535	regulation of blood vessel endothelial cell migration	16/173	182/21081	2.26812754075016e-12	2.40931848016185e-11	9.38288551068223e-12	TNF/TNF/TNF/TNF/TNF/TNF/TNF/TNF/PPARG/PTGS2/PRKCA/NOS3/AKT1/RHOA/SIRT1/ABL1	16
GO:0060968	BP	GO:0060968	regulation of gene silencing	15/173	153/21081	2.32159089265911e-12	2.45996002566298e-11	9.58010469421217e-12	ESR1/TNF/TNF/TNF/TNF/TNF/TNF/TNF/TNF/TERT/PPARG/IL6/CDK2/EGFR/STAT3	15
GO:0002863	BP	GO:0002863	positive regulation of inflammatory response to antigenic stimulus	9/173	31/21081	2.36372553827617e-12	2.49837557515808e-11	9.72971077813602e-12	TNF/TNF/TNF/TNF/TNF/TNF/TNF/TNF/CNR1	9
GO:0046425	BP	GO:0046425	regulation of receptor signaling pathway via JAK-STAT	15/173	154/21081	2.5539985806516e-12	2.69278907424035e-11	1.04868375833468e-11	TNF/TNF/TNF/TNF/TNF/TNF/TNF/TNF/IL6/AKR1B1/F2/STAT3/CYP1B1/IL2/PPP2CA	15
GO:1901654	BP	GO:1901654	response to ketone	17/173	216/21081	2.73292747805972e-12	2.86765311777178e-11	1.11678306998235e-11	SRD5A1/BCL2L1/NR1H3/PPARG/SRC/CDK4/AKT1/PARP1/EGFR/AKR1B1/CCND1/SIRT1/MAOB/CD38/CFTR/ACACA/ACACA	17
GO:1904705	BP	GO:1904705	regulation of vascular associated smooth muscle cell proliferation	13/173	103/21081	2.74009688353811e-12	2.86765311777178e-11	1.11678306998235e-11	TNF/TNF/TNF/TNF/TNF/TNF/TNF/TNF/TERT/MDM2/PPARG/MMP9/MMP2	13
GO:1990874	BP	GO:1990874	vascular associated smooth muscle cell proliferation	13/173	103/21081	2.74009688353811e-12	2.86765311777178e-11	1.11678306998235e-11	TNF/TNF/TNF/TNF/TNF/TNF/TNF/TNF/TERT/MDM2/PPARG/MMP9/MMP2	13
GO:0015909	BP	GO:0015909	long-chain fatty acid transport	12/173	81/21081	2.74900355486053e-12	2.86990567680648e-11	1.11766030990321e-11	FABP4/FABP5/FABP1/DRD2/PPARG/DRD3/AKT1/MIF/MIF/ACE/ACACA/ACACA	12
GO:0010632	BP	GO:0010632	regulation of epithelial cell migration	20/173	325/21081	2.88288279282517e-12	3.00229632027308e-11	1.16921871783312e-11	TNF/TNF/TNF/TNF/TNF/TNF/TNF/TNF/PPARG/PTGS2/SRC/PRKCA/MTOR/NOS3/AKT1/PTK2/MMP9/RHOA/SIRT1/ABL1	20
GO:1903573	BP	GO:1903573	negative regulation of response to endoplasmic reticulum stress	11/173	62/21081	2.91977956516786e-12	3.03328688811693e-11	1.18128773039348e-11	ALOX5/ALOX5/BCL2L1/NR1H3/NR1H2/LRRK2/HSPA1A/HSPA1A/HSPA1A/HSPA1A/HSPA1A	11
GO:0043122	BP	GO:0043122	regulation of I-kappaB kinase/NF-kappaB signaling	19/173	289/21081	3.28145808660132e-12	3.40071107560219e-11	1.32437794920084e-11	NR1H4/ESR1/RORA/TNF/TNF/TNF/TNF/TNF/TNF/TNF/TNF/PRKCB/IKBKB/CHUK/AKT1/TLR4/RHOA/SIRT1/ABL1	19
GO:0016125	BP	GO:0016125	sterol metabolic process	16/173	187/21081	3.44168768348853e-12	3.5494492638696e-11	1.38230276914767e-11	NPC1L1/CYP19A1/G6PD/NR1H4/HMGCR/CES1/CES1/SREBF2/CYP26A1/CYP1B1/APP/CFTR/FASN/ACACA/ACACA/CETP	16
GO:0097696	BP	GO:0097696	receptor signaling pathway via STAT	16/173	187/21081	3.44168768348853e-12	3.5494492638696e-11	1.38230276914767e-11	TNF/TNF/TNF/TNF/TNF/TNF/TNF/TNF/IL6/AKR1B1/F2/STAT5B/STAT3/CYP1B1/IL2/PPP2CA	16
GO:0014009	BP	GO:0014009	glial cell proliferation	11/173	63/21081	3.51250289620858e-12	3.60498183719571e-11	1.40392945660816e-11	TNF/TNF/TNF/TNF/TNF/TNF/TNF/TNF/TERT/IL6/MTOR	11
GO:0045599	BP	GO:0045599	negative regulation of fat cell differentiation	11/173	63/21081	3.51250289620858e-12	3.60498183719571e-11	1.40392945660816e-11	RORA/TNF/TNF/TNF/TNF/TNF/TNF/TNF/TNF/IL6/SIRT1	11
GO:0010951	BP	GO:0010951	negative regulation of endopeptidase activity	19/173	292/21081	3.93454070564886e-12	4.02840083332578e-11	1.56882637648193e-11	FABP1/SERPINE1/TNF/TNF/TNF/TNF/TNF/TNF/TNF/TNF/MDM2/XIAP/PTGS2/SRC/CSNK2A1/AKT1/SNCA/MMP9/APP	19
GO:0043243	BP	GO:0043243	positive regulation of protein-containing complex disassembly	10/173	47/21081	4.24796008854281e-12	4.32992323468508e-11	1.68625170626524e-11	IGF1R/TNF/TNF/TNF/TNF/TNF/TNF/TNF/TNF/INSR	10
GO:0010821	BP	GO:0010821	regulation of mitochondrion organization	17/173	222/21081	4.24941866054055e-12	4.32992323468508e-11	1.68625170626524e-11	BCL2L1/SREBF2/MAPK8/GSK3B/CSNK2A2/AKT1/LRRK2/HSPA1A/HSPA1A/HSPA1A/HSPA1A/HSPA1A/MMP9/MAPT/MAPT/MAPT/EP300	17
GO:0030316	BP	GO:0030316	osteoclast differentiation	14/173	132/21081	4.36879367959355e-12	4.44091013028541e-11	1.72947460698088e-11	TNF/TNF/TNF/TNF/TNF/TNF/TNF/TNF/SRC/MTOR/TLR4/MAPK14/ESRRA/GLO1	14
GO:2000810	BP	GO:2000810	regulation of bicellular tight junction assembly	9/173	33/21081	4.45882482708588e-12	4.52161018861287e-11	1.76090255701018e-11	TNF/TNF/TNF/TNF/TNF/TNF/TNF/TNF/IKBKB	9
GO:0042362	BP	GO:0042362	fat-soluble vitamin biosynthetic process	8/173	22/21081	5.06841840090467e-12	5.12754994891523e-11	1.99688063313838e-11	TNF/TNF/TNF/TNF/TNF/TNF/TNF/TNF	8
GO:0034205	BP	GO:0034205	amyloid-beta formation	10/173	48/21081	5.32813246787395e-12	5.37749046460722e-11	2.0942178371041e-11	TNF/TNF/TNF/TNF/TNF/TNF/TNF/TNF/APP/PSEN1	10
GO:0060147	BP	GO:0060147	regulation of posttranscriptional gene silencing	14/173	134/21081	5.37578070433322e-12	5.39992723704772e-11	2.10295564693588e-11	ESR1/TNF/TNF/TNF/TNF/TNF/TNF/TNF/TNF/TERT/PPARG/IL6/EGFR/STAT3	14
GO:0060966	BP	GO:0060966	regulation of gene silencing by RNA	14/173	134/21081	5.37578070433322e-12	5.39992723704772e-11	2.10295564693588e-11	ESR1/TNF/TNF/TNF/TNF/TNF/TNF/TNF/TNF/TERT/PPARG/IL6/EGFR/STAT3	14
GO:0043393	BP	GO:0043393	regulation of protein binding	17/173	226/21081	5.66081207476526e-12	5.67282794945226e-11	2.20923450385576e-11	PPARA/MAPK3/TERT/MAPK8/SRC/GSK3B/AKT1/LRRK2/HDAC4/ACE/PPP1CA/MMP9/ABL1/APP/PPP2CA/EP300/PSEN1	17
GO:0032731	BP	GO:0032731	positive regulation of interleukin-1 beta production	12/173	86/21081	5.73652555453133e-12	5.72171292986e-11	2.22827234290172e-11	TNF/TNF/TNF/TNF/TNF/TNF/TNF/TNF/IL6/TLR4/STAT3/APP	12
GO:0071229	BP	GO:0071229	cellular response to acid chemical	12/173	86/21081	5.73652555453133e-12	5.72171292986e-11	2.22827234290172e-11	BCL2L1/TNF/TNF/TNF/TNF/TNF/TNF/TNF/TNF/MTOR/EGFR/MMP2	12
GO:0051384	BP	GO:0051384	response to glucocorticoid	15/173	163/21081	5.84796653236238e-12	5.80560976542237e-11	2.26094525058378e-11	SRD5A1/TNF/TNF/TNF/TNF/TNF/TNF/TNF/TNF/PTGS2/IL6/EGFR/CCND1/RHOA/MAOB	15
GO:1904892	BP	GO:1904892	regulation of receptor signaling pathway via STAT	15/173	163/21081	5.84796653236238e-12	5.80560976542237e-11	2.26094525058378e-11	TNF/TNF/TNF/TNF/TNF/TNF/TNF/TNF/IL6/AKR1B1/F2/STAT3/CYP1B1/IL2/PPP2CA	15
GO:0009651	BP	GO:0009651	response to salt stress	9/173	34/21081	6.02155585248876e-12	5.95788088615586e-11	2.32024594097361e-11	TNF/TNF/TNF/TNF/TNF/TNF/TNF/TNF/AKR1B1	9
GO:0032872	BP	GO:0032872	regulation of stress-activated MAPK cascade	18/173	262/21081	6.02939228300075e-12	5.95788088615586e-11	2.32024594097361e-11	HMGCR/MAPK3/IGF1R/TNF/TNF/TNF/TNF/TNF/TNF/TNF/TNF/PRMT1/MAPK1/AKT1/TLR4/EGFR/XDH/APP	18
GO:0045727	BP	GO:0045727	positive regulation of translation	15/173	164/21081	6.39132778288131e-12	6.30087047551338e-11	2.45382031375978e-11	MAPK3/TNF/TNF/TNF/TNF/TNF/TNF/TNF/TNF/IL6/ERBB2/MTOR/CDK4/MAPK1/RHOA	15
GO:1904035	BP	GO:1904035	regulation of epithelial cell apoptotic process	13/173	110/21081	6.45933322910935e-12	6.35317289131612e-11	2.47418904389861e-11	SERPINE1/TNF/TNF/TNF/TNF/TNF/TNF/TNF/TNF/TERT/IL6/MTOR/ABL1	13
GO:0045981	BP	GO:0045981	positive regulation of nucleotide metabolic process	10/173	49/21081	6.64727257702941e-12	6.50789428105944e-11	2.53444397067432e-11	NOS2/HTR2A/NOS3/NOS1/INSR/STAT3/APP/PFKFB3/VCP/PSEN1	10
GO:1900544	BP	GO:1900544	positive regulation of purine nucleotide metabolic process	10/173	49/21081	6.64727257702941e-12	6.50789428105944e-11	2.53444397067432e-11	NOS2/HTR2A/NOS3/NOS1/INSR/STAT3/APP/PFKFB3/VCP/PSEN1	10
GO:0042632	BP	GO:0042632	cholesterol homeostasis	13/173	111/21081	7.26455931814527e-12	7.09588794087339e-11	2.76343309089519e-11	NR1H4/FABP4/NR1I3/NR1I2/CES1/CES1/RORA/NR1H3/SREBF2/NR1H2/AKR1C1/SIRT1/CETP	13
GO:0070302	BP	GO:0070302	regulation of stress-activated protein kinase signaling cascade	18/173	265/21081	7.29646832241286e-12	7.11070961053491e-11	2.76920526384187e-11	HMGCR/MAPK3/IGF1R/TNF/TNF/TNF/TNF/TNF/TNF/TNF/TNF/PRMT1/MAPK1/AKT1/TLR4/EGFR/XDH/APP	18
GO:0046034	BP	GO:0046034	ATP metabolic process	20/173	342/21081	7.31326045560434e-12	7.11076514321804e-11	2.76922689057209e-11	PPARA/HTR2A/PARP1/HDAC4/INSR/HSPA1A/HSPA1A/HSPA1A/HSPA1A/HSPA1A/SNCA/RHOA/STAT3/CDK1/APP/PFKFB3/OGT/VCP/EP300/PSEN1	20
GO:0043112	BP	GO:0043112	receptor metabolic process	17/173	230/21081	7.49785719528724e-12	7.27360621524554e-11	2.83264395842142e-11	PPARA/NR1H3/TNF/TNF/TNF/TNF/TNF/TNF/TNF/TNF/DRD2/PPARG/DRD3/INSR/SNCA/CXCL8/PSEN1	17
GO:0042982	BP	GO:0042982	amyloid precursor protein metabolic process	12/173	88/21081	7.59674291660497e-12	7.33603651196693e-11	2.85695690547919e-11	BACE1/TNF/TNF/TNF/TNF/TNF/TNF/TNF/TNF/APP/PSEN2/PSEN1	12
GO:0050663	BP	GO:0050663	cytokine secretion	12/173	88/21081	7.59674291660497e-12	7.33603651196693e-11	2.85695690547919e-11	TNF/TNF/TNF/TNF/TNF/TNF/TNF/TNF/DRD2/SRC/MIF/MIF	12
GO:0034250	BP	GO:0034250	positive regulation of cellular amide metabolic process	16/173	197/21081	7.63927446783023e-12	7.36038032059199e-11	2.86643739430221e-11	MAPK3/TNF/TNF/TNF/TNF/TNF/TNF/TNF/TNF/IL6/ERBB2/MTOR/CDK4/MAPK1/RHOA/APP	16
GO:0046325	BP	GO:0046325	negative regulation of glucose import	8/173	23/21081	7.71751983557774e-12	7.36893073738648e-11	2.86976728126037e-11	TNF/TNF/TNF/TNF/TNF/TNF/TNF/TNF	8
GO:0051044	BP	GO:0051044	positive regulation of membrane protein ectodomain proteolysis	8/173	23/21081	7.71751983557774e-12	7.36893073738648e-11	2.86976728126037e-11	TNF/TNF/TNF/TNF/TNF/TNF/TNF/TNF	8
GO:0070886	BP	GO:0070886	positive regulation of calcineurin-NFAT signaling cascade	8/173	23/21081	7.71751983557774e-12	7.36893073738648e-11	2.86976728126037e-11	TNF/TNF/TNF/TNF/TNF/TNF/TNF/TNF	8
GO:0106058	BP	GO:0106058	positive regulation of calcineurin-mediated signaling	8/173	23/21081	7.71751983557774e-12	7.36893073738648e-11	2.86976728126037e-11	TNF/TNF/TNF/TNF/TNF/TNF/TNF/TNF	8
GO:1902932	BP	GO:1902932	positive regulation of alcohol biosynthetic process	9/173	35/21081	8.04920351307004e-12	7.66840038722749e-11	2.98639318445742e-11	TNF/TNF/TNF/TNF/TNF/TNF/TNF/TNF/SNCA	9
GO:0055092	BP	GO:0055092	sterol homeostasis	13/173	112/21081	8.16050002965946e-12	7.7570390662244e-11	3.02091276265741e-11	NR1H4/FABP4/NR1I3/NR1I2/CES1/CES1/RORA/NR1H3/SREBF2/NR1H2/AKR1C1/SIRT1/CETP	13
GO:0009416	BP	GO:0009416	response to light stimulus	20/173	345/21081	8.57086813032599e-12	8.12893274235605e-11	3.16574358573131e-11	HMGCR/MAPK8/DRD2/MDM2/PTGS2/DRD3/MTOR/AKT1/PARP1/EGFR/CCND1/MC1R/PPP1CA/MAPK10/SIRT1/TYR/APP/ELANE/ELANE/EP300	20
GO:0033559	BP	GO:0033559	unsaturated fatty acid metabolic process	14/173	139/21081	8.89560757607459e-12	8.41813732533206e-11	3.27837184611165e-11	FABP5/MAPK3/PTGS1/ALOX5/ALOX5/PTGS2/MIF/MIF/AKR1C1/CBR1/SIRT1/EPHX1/CYP1B1/MGLL	14
GO:0010466	BP	GO:0010466	negative regulation of peptidase activity	19/173	306/21081	8.9284795161158e-12	8.43046876977246e-11	3.28317422206644e-11	FABP1/SERPINE1/TNF/TNF/TNF/TNF/TNF/TNF/TNF/TNF/MDM2/XIAP/PTGS2/SRC/CSNK2A1/AKT1/SNCA/MMP9/APP	19
GO:0071868	BP	GO:0071868	cellular response to monoamine stimulus	13/173	113/21081	9.15629696312353e-12	8.60732429121944e-11	3.35204909781793e-11	SRD5A1/MAPK3/DRD2/DRD3/GSK3B/HTR1A/HTR2A/MAPK1/HTR4/LRRK2/SNCA/ABL1/APP	13
GO:0071870	BP	GO:0071870	cellular response to catecholamine stimulus	13/173	113/21081	9.15629696312353e-12	8.60732429121944e-11	3.35204909781793e-11	SRD5A1/MAPK3/DRD2/DRD3/GSK3B/HTR1A/HTR2A/MAPK1/HTR4/LRRK2/SNCA/ABL1/APP	13
GO:0008643	BP	GO:0008643	carbohydrate transport	15/173	169/21081	9.8767531391909e-12	9.26408920274219e-11	3.6078205959819e-11	FABP5/PTPN11/TNF/TNF/TNF/TNF/TNF/TNF/TNF/TNF/TERT/PRKCB/AKT1/INSR/MAPK14	15
GO:0042634	BP	GO:0042634	regulation of hair cycle	9/173	36/21081	1.06571537273961e-11	9.97406303693963e-11	3.88431385566117e-11	TNF/TNF/TNF/TNF/TNF/TNF/TNF/TNF/TERT	9
GO:0001937	BP	GO:0001937	negative regulation of endothelial cell proliferation	12/173	91/21081	1.142526019297e-11	1.06694352878966e-10	4.15512065317499e-11	ALOX5/ALOX5/TNF/TNF/TNF/TNF/TNF/TNF/TNF/TNF/PPARG/XDH	12
GO:0033173	BP	GO:0033173	calcineurin-NFAT signaling cascade	10/173	52/21081	1.25286770149639e-11	1.16741992624082e-10	4.54641742094257e-11	TNF/TNF/TNF/TNF/TNF/TNF/TNF/TNF/GSK3B/MTOR	10
GO:0010823	BP	GO:0010823	negative regulation of mitochondrion organization	11/173	71/21081	1.38023501196445e-11	1.28048440302117e-10	4.98673739096326e-11	BCL2L1/AKT1/LRRK2/HSPA1A/HSPA1A/HSPA1A/HSPA1A/HSPA1A/MAPT/MAPT/MAPT	11
GO:0060688	BP	GO:0060688	regulation of morphogenesis of a branching structure	11/173	71/21081	1.38023501196445e-11	1.28048440302117e-10	4.98673739096326e-11	ESR1/TNF/TNF/TNF/TNF/TNF/TNF/TNF/TNF/LRRK2/ABL1	11
GO:0050806	BP	GO:0050806	positive regulation of synaptic transmission	16/173	205/21081	1.39959060422382e-11	1.2956123044329e-10	5.04565171388565e-11	TNF/TNF/TNF/TNF/TNF/TNF/TNF/TNF/DRD2/CNR1/PTGS2/GSK3B/MAPK1/EGFR/ABL1/APP	16
GO:0071867	BP	GO:0071867	response to monoamine	13/173	117/21081	1.43506904709426e-11	1.32269162279902e-10	5.1511098116958e-11	SRD5A1/MAPK3/DRD2/DRD3/GSK3B/HTR1A/HTR2A/MAPK1/HTR4/LRRK2/SNCA/ABL1/APP	13
GO:0071869	BP	GO:0071869	response to catecholamine	13/173	117/21081	1.43506904709426e-11	1.32269162279902e-10	5.1511098116958e-11	SRD5A1/MAPK3/DRD2/DRD3/GSK3B/HTR1A/HTR2A/MAPK1/HTR4/LRRK2/SNCA/ABL1/APP	13
GO:0006775	BP	GO:0006775	fat-soluble vitamin metabolic process	10/173	53/21081	1.53338020979207e-11	1.41024513233907e-10	5.4920794937187e-11	TNF/TNF/TNF/TNF/TNF/TNF/TNF/TNF/CYP26A1/CBR1	10
GO:0032368	BP	GO:0032368	regulation of lipid transport	14/173	145/21081	1.58577978884537e-11	1.45528689477407e-10	5.66749079928366e-11	CYP19A1/PTPN11/CES1/CES1/NR1H3/SREBF2/PPARG/AGTR1/NR1H2/AKT1/MIF/MIF/SIRT1/CETP	14
GO:1905331	BP	GO:1905331	negative regulation of morphogenesis of an epithelium	8/173	25/21081	1.67879614434212e-11	1.53402254135691e-10	5.97412006543476e-11	TNF/TNF/TNF/TNF/TNF/TNF/TNF/TNF	8
GO:2000303	BP	GO:2000303	regulation of ceramide biosynthetic process	8/173	25/21081	1.67879614434212e-11	1.53402254135691e-10	5.97412006543476e-11	TNF/TNF/TNF/TNF/TNF/TNF/TNF/TNF	8
GO:0006970	BP	GO:0006970	response to osmotic stress	12/173	94/21081	1.69298496304351e-11	1.54366804892101e-10	6.01168367270025e-11	TNF/TNF/TNF/TNF/TNF/TNF/TNF/TNF/PTGS2/EGFR/AKR1B1/MAPK10	12
GO:0032635	BP	GO:0032635	interleukin-6 production	16/173	208/21081	1.74425577528897e-11	1.58701130389782e-10	6.18048028570779e-11	NR1H4/PTPN11/NOS2/TNF/TNF/TNF/TNF/TNF/TNF/TNF/TNF/IL6/CSK/TLR4/STAT3/APP	16
GO:0001666	BP	GO:0001666	response to hypoxia	21/173	402/21081	1.7839548627911e-11	1.61966329316226e-10	6.3076406754557e-11	PPARA/FABP1/NOS2/RORA/TERT/DRD2/MDM2/PTGS2/SRC/MTOR/CCNA2/AKT1/NOS1/RHOA/SIRT1/MMP2/NOX4/CD38/DPP4/PSEN2/EP300	21
GO:0043534	BP	GO:0043534	blood vessel endothelial cell migration	16/173	209/21081	1.87556101481721e-11	1.69920229252843e-10	6.61739853056371e-11	TNF/TNF/TNF/TNF/TNF/TNF/TNF/TNF/PPARG/PTGS2/PRKCA/NOS3/AKT1/RHOA/SIRT1/ABL1	16
GO:0033619	BP	GO:0033619	membrane protein proteolysis	11/173	73/21081	1.89123822565972e-11	1.70975983421876e-10	6.65851397701474e-11	BACE1/TNF/TNF/TNF/TNF/TNF/TNF/TNF/TNF/PSEN2/PSEN1	11
GO:0032755	BP	GO:0032755	positive regulation of interleukin-6 production	13/173	120/21081	1.98782345716052e-11	1.79326154341296e-10	6.98370426786533e-11	PTPN11/TNF/TNF/TNF/TNF/TNF/TNF/TNF/TNF/IL6/TLR4/STAT3/APP	13
GO:0032732	BP	GO:0032732	positive regulation of interleukin-1 production	12/173	96/21081	2.18344409727496e-11	1.96556228163587e-10	7.65471481025032e-11	TNF/TNF/TNF/TNF/TNF/TNF/TNF/TNF/IL6/TLR4/STAT3/APP	12
GO:0032715	BP	GO:0032715	negative regulation of interleukin-6 production	11/173	74/21081	2.20580508253284e-11	1.98149382572559e-10	7.71675885109963e-11	NR1H4/TNF/TNF/TNF/TNF/TNF/TNF/TNF/TNF/CSK/TLR4	11
GO:0061028	BP	GO:0061028	establishment of endothelial barrier	10/173	55/21081	2.26785736559461e-11	2.03293796337796e-10	7.91710366136961e-11	TNF/TNF/TNF/TNF/TNF/TNF/TNF/TNF/IKBKB/FASN	10
GO:0045948	BP	GO:0045948	positive regulation of translational initiation	9/173	39/21081	2.34889277739031e-11	2.09673222922929e-10	8.16554499349308e-11	TNF/TNF/TNF/TNF/TNF/TNF/TNF/TNF/MTOR	9
GO:1902993	BP	GO:1902993	positive regulation of amyloid precursor protein catabolic process	9/173	39/21081	2.34889277739031e-11	2.09673222922929e-10	8.16554499349308e-11	TNF/TNF/TNF/TNF/TNF/TNF/TNF/TNF/APP	9
GO:0002923	BP	GO:0002923	regulation of humoral immune response mediated by circulating immunoglobulin	8/173	26/21081	2.40806358665904e-11	2.1360881377274e-10	8.31881322542139e-11	TNF/TNF/TNF/TNF/TNF/TNF/TNF/TNF	8
GO:0090153	BP	GO:0090153	regulation of sphingolipid biosynthetic process	8/173	26/21081	2.40806358665904e-11	2.1360881377274e-10	8.31881322542139e-11	TNF/TNF/TNF/TNF/TNF/TNF/TNF/TNF	8
GO:1905038	BP	GO:1905038	regulation of membrane lipid metabolic process	8/173	26/21081	2.40806358665904e-11	2.1360881377274e-10	8.31881322542139e-11	TNF/TNF/TNF/TNF/TNF/TNF/TNF/TNF	8
GO:0042509	BP	GO:0042509	regulation of tyrosine phosphorylation of STAT protein	12/173	97/21081	2.47411939223415e-11	2.19011110366727e-10	8.52920106270194e-11	TNF/TNF/TNF/TNF/TNF/TNF/TNF/TNF/IL6/STAT3/IL2/PPP2CA	12
GO:0009612	BP	GO:0009612	response to mechanical stimulus	16/173	214/21081	2.68038925683034e-11	2.36777005244743e-10	9.22107869950169e-11	MAPK3/PTPN11/BACE1/MAPK8/DRD2/PPARG/PTGS2/SRC/HTR2A/AKT1/TLR4/EGFR/HDAC4/RHOA/MPO/MAPK14	16
GO:0048608	BP	GO:0048608	reproductive structure development	22/173	457/21081	2.79204574075538e-11	2.46128679511818e-10	9.58527168479462e-11	CYP19A1/PLG/SRD5A1/MAPK3/PTPN11/ESR1/BCL2L1/PPARG/PTGS2/SRC/MAPK1/NOS3/AKT1/EGFR/CCND1/INSR/PTK2/CTSB/CTSB/SIRT1/STAT5B/MAPK14	22
GO:0019058	BP	GO:0019058	viral life cycle	21/173	413/21081	2.95419997726297e-11	2.59883969014293e-10	1.01209597128852e-10	TNF/TNF/TNF/TNF/TNF/TNF/TNF/TNF/HTR2A/EGFR/HSPA1A/HSPA1A/HSPA1A/HSPA1A/HSPA1A/CTSB/CTSB/CXCL8/CDK1/DPP4/VCP	21
GO:0036293	BP	GO:0036293	response to decreased oxygen levels	21/173	415/21081	3.2324033960613e-11	2.83770289873232e-10	1.10511921239851e-10	PPARA/FABP1/NOS2/RORA/TERT/DRD2/MDM2/PTGS2/SRC/MTOR/CCNA2/AKT1/NOS1/RHOA/SIRT1/MMP2/NOX4/CD38/DPP4/PSEN2/EP300	21
GO:0048872	BP	GO:0048872	homeostasis of number of cells	18/173	290/21081	3.26586135220366e-11	2.86116389392028e-10	1.11425589705136e-10	G6PD/PTPN11/IL6/PRMT1/NOS3/AKT1/HSPA1A/HSPA1A/HSPA1A/HSPA1A/HSPA1A/MIF/MIF/STAT5B/ABL1/STAT3/MAPK14/IL2	18
GO:0010675	BP	GO:0010675	regulation of cellular carbohydrate metabolic process	14/173	153/21081	3.29117046933277e-11	2.870873833418e-10	1.11803735024541e-10	PPARA/RORA/SRC/GSK3B/MTOR/AKT1/HDAC4/INSR/SNCA/PPP1CA/SIRT1/STAT3/OGT/EP300	14
GO:0097720	BP	GO:0097720	calcineurin-mediated signaling	10/173	57/21081	3.30139723142138e-11	2.870873833418e-10	1.11803735024541e-10	TNF/TNF/TNF/TNF/TNF/TNF/TNF/TNF/GSK3B/MTOR	10
GO:0007249	BP	GO:0007249	I-kappaB kinase/NF-kappaB signaling	19/173	330/21081	3.30360635505851e-11	2.870873833418e-10	1.11803735024541e-10	NR1H4/ESR1/RORA/TNF/TNF/TNF/TNF/TNF/TNF/TNF/TNF/PRKCB/IKBKB/CHUK/AKT1/TLR4/RHOA/SIRT1/ABL1	19
GO:0061458	BP	GO:0061458	reproductive system development	22/173	461/21081	3.30397106270041e-11	2.870873833418e-10	1.11803735024541e-10	CYP19A1/PLG/SRD5A1/MAPK3/PTPN11/ESR1/BCL2L1/PPARG/PTGS2/SRC/MAPK1/NOS3/AKT1/EGFR/CCND1/INSR/PTK2/CTSB/CTSB/SIRT1/STAT5B/MAPK14	22
GO:0042445	BP	GO:0042445	hormone metabolic process	17/173	253/21081	3.40906762674034e-11	2.95614864204483e-10	1.15124689779502e-10	CYP19A1/AKR1B10/SRD5A1/PTPN11/ESR1/CES1/CES1/TTR/CYP26A1/AKR1B1/AKR1C1/ACE/CTSB/CTSB/CTSG/STAT5B/CYP1B1	17
GO:0007260	BP	GO:0007260	tyrosine phosphorylation of STAT protein	12/173	100/21081	3.56910142402743e-11	3.0886175052327e-10	1.20283576772883e-10	TNF/TNF/TNF/TNF/TNF/TNF/TNF/TNF/IL6/STAT3/IL2/PPP2CA	12
GO:0070841	BP	GO:0070841	inclusion body assembly	9/173	41/21081	3.82908832471511e-11	3.30686916498263e-10	1.2878320167848e-10	HSPA1A/HSPA1A/HSPA1A/HSPA1A/HSPA1A/MAPT/MAPT/MAPT/VCP	9
GO:2000058	BP	GO:2000058	regulation of ubiquitin-dependent protein catabolic process	15/173	186/21081	3.91634952017851e-11	3.37536898808083e-10	1.31450868916849e-10	MDM2/GSK3B/CSNK2A1/CSNK2A2/AKT1/LRRK2/HSPA1A/HSPA1A/HSPA1A/HSPA1A/HSPA1A/PTK2/OGT/VCP/PSEN1	15
GO:2000351	BP	GO:2000351	regulation of endothelial cell apoptotic process	11/173	78/21081	3.99056546664618e-11	3.43237098538049e-10	1.33670763127377e-10	SERPINE1/TNF/TNF/TNF/TNF/TNF/TNF/TNF/TNF/TERT/ABL1	11
GO:0009110	BP	GO:0009110	vitamin biosynthetic process	8/173	28/21081	4.72438049025622e-11	4.03901261631764e-10	1.5729590449397e-10	TNF/TNF/TNF/TNF/TNF/TNF/TNF/TNF	8
GO:0010893	BP	GO:0010893	positive regulation of steroid biosynthetic process	8/173	28/21081	4.72438049025622e-11	4.03901261631764e-10	1.5729590449397e-10	TNF/TNF/TNF/TNF/TNF/TNF/TNF/TNF	8
GO:0051797	BP	GO:0051797	regulation of hair follicle development	8/173	28/21081	4.72438049025622e-11	4.03901261631764e-10	1.5729590449397e-10	TNF/TNF/TNF/TNF/TNF/TNF/TNF/TNF	8
GO:0035272	BP	GO:0035272	exocrine system development	10/173	59/21081	4.73604210540304e-11	4.04085198912802e-10	1.57367537300646e-10	TNF/TNF/TNF/TNF/TNF/TNF/TNF/TNF/EGFR/INSR	10
GO:1902003	BP	GO:1902003	regulation of amyloid-beta formation	9/173	42/21081	4.83928148833515e-11	4.12066273425572e-10	1.60475698758841e-10	TNF/TNF/TNF/TNF/TNF/TNF/TNF/TNF/APP	9
GO:0006633	BP	GO:0006633	fatty acid biosynthetic process	15/173	189/21081	4.9204178474093e-11	4.18137108672842e-10	1.62839933813209e-10	FABP5/PTGS1/ALOX5/ALOX5/NR1H3/PTGS2/NR1H2/MIF/MIF/CBR1/SIRT1/FASN/MGLL/ACACA/ACACA	15
GO:0045471	BP	GO:0045471	response to ethanol	13/173	129/21081	5.01338774524348e-11	4.25187315958873e-10	1.65585576962344e-10	G6PD/HMGCR/SLC6A3/SLC6A3/DRD2/CNR1/NQO1/CCND1/RHOA/MAOB/STAT3/CDK1/IL2	13
GO:0010594	BP	GO:0010594	regulation of endothelial cell migration	17/173	260/21081	5.23909213584526e-11	4.43444272613675e-10	1.72695593154723e-10	TNF/TNF/TNF/TNF/TNF/TNF/TNF/TNF/PPARG/PTGS2/PRKCA/NOS3/AKT1/PTK2/RHOA/SIRT1/ABL1	17
GO:0060964	BP	GO:0060964	regulation of gene silencing by miRNA	13/173	130/21081	5.53112202881674e-11	4.6723136183782e-10	1.81959272351155e-10	ESR1/TNF/TNF/TNF/TNF/TNF/TNF/TNF/TNF/PPARG/IL6/EGFR/STAT3	13
GO:0001505	BP	GO:0001505	regulation of neurotransmitter levels	17/173	261/21081	5.56471258320659e-11	4.69136185834222e-10	1.82701089824577e-10	SLC6A3/SLC6A3/BACE1/DRD2/CNR1/PRKCB/DRD3/GSK3B/HTR2A/CHRNA3/MAOA/NOS1/LRRK2/SNCA/MAOB/CACNA1B/PSEN1	17
GO:0060425	BP	GO:0060425	lung morphogenesis	10/173	60/21081	5.64331678931917e-11	4.74820852234003e-10	1.84914934712032e-10	MAPK3/TNF/TNF/TNF/TNF/TNF/TNF/TNF/TNF/MAPK1	10
GO:0008625	BP	GO:0008625	extrinsic apoptotic signaling pathway via death domain receptors	12/173	104/21081	5.70942645552773e-11	4.79433853943426e-10	1.86711428918028e-10	SERPINE1/BCL2L1/TNF/TNF/TNF/TNF/TNF/TNF/TNF/TNF/GSK3B/NOS3	12
GO:0007435	BP	GO:0007435	salivary gland morphogenesis	9/173	43/21081	6.07743983320712e-11	5.07325570496134e-10	1.97573620249947e-10	TNF/TNF/TNF/TNF/TNF/TNF/TNF/TNF/EGFR	9
GO:0045648	BP	GO:0045648	positive regulation of erythrocyte differentiation	9/173	43/21081	6.07743983320712e-11	5.07325570496134e-10	1.97573620249947e-10	PRMT1/HSPA1A/HSPA1A/HSPA1A/HSPA1A/HSPA1A/STAT5B/STAT3/MAPK14	9
GO:1902115	BP	GO:1902115	regulation of organelle assembly	16/173	226/21081	6.08223225549362e-11	5.07325570496134e-10	1.97573620249947e-10	TNF/TNF/TNF/TNF/TNF/TNF/TNF/TNF/SRC/LRRK2/HSPA1A/HSPA1A/HSPA1A/HSPA1A/HSPA1A/RHOA	16
GO:0042531	BP	GO:0042531	positive regulation of tyrosine phosphorylation of STAT protein	11/173	81/21081	6.08933963174931e-11	5.07325570496134e-10	1.97573620249947e-10	TNF/TNF/TNF/TNF/TNF/TNF/TNF/TNF/IL6/STAT3/IL2	11
GO:0050807	BP	GO:0050807	regulation of synapse organization	17/173	263/21081	6.27293023577563e-11	5.21598445632303e-10	2.03132069845284e-10	TNF/TNF/TNF/TNF/TNF/TNF/TNF/TNF/DRD2/LRRK2/PTK2/SNCA/RHOA/ABL1/MAPK14/APP/VCP	17
GO:0070424	BP	GO:0070424	regulation of nucleotide-binding oligomerization domain containing signaling pathway	7/173	18/21081	6.54412867083872e-11	5.43085990671752e-10	2.11500211154574e-10	XIAP/TLR4/HSPA1A/HSPA1A/HSPA1A/HSPA1A/HSPA1A	7
GO:0045601	BP	GO:0045601	regulation of endothelial cell differentiation	10/173	61/21081	6.70242212975595e-11	5.55138238388558e-10	2.16193856324538e-10	TNF/TNF/TNF/TNF/TNF/TNF/TNF/TNF/IKBKB/XDH	10
GO:0032868	BP	GO:0032868	response to insulin	18/173	303/21081	6.71861111930649e-11	5.55396471710764e-10	2.16294423091333e-10	NR1H4/PPARA/SRD5A1/PTPN11/IGF1R/PPARG/PRKCB/SRC/GSK3B/MTOR/PIK3CA/CDK4/AKT1/PARP1/INSR/SIRT1/ESRRA/OGT	18
GO:0033209	BP	GO:0033209	tumor necrosis factor-mediated signaling pathway	16/173	228/21081	6.93853348383389e-11	5.72462694617674e-10	2.22940718172445e-10	NR1H4/TNF/TNF/TNF/TNF/TNF/TNF/TNF/TNF/IKBKB/CHUK/HSPA1A/HSPA1A/HSPA1A/HSPA1A/HSPA1A	16
GO:0030856	BP	GO:0030856	regulation of epithelial cell differentiation	15/173	194/21081	7.13329052670681e-11	5.87390531937543e-10	2.28754237208958e-10	SERPINE1/TNF/TNF/TNF/TNF/TNF/TNF/TNF/TNF/GSK3B/IKBKB/XDH/CCND1/MMP9/STAT5B	15
GO:0045833	BP	GO:0045833	negative regulation of lipid metabolic process	12/173	106/21081	7.16685304454232e-11	5.89012738612385e-10	2.29385991774825e-10	TNF/TNF/TNF/TNF/TNF/TNF/TNF/TNF/CNR1/PIK3CG/AKT1/SIRT1	12
GO:0071677	BP	GO:0071677	positive regulation of mononuclear cell migration	9/173	44/21081	7.58674767548838e-11	6.2231835662452e-10	2.42356580895504e-10	SERPINE1/TNF/TNF/TNF/TNF/TNF/TNF/TNF/TNF	9
GO:1901888	BP	GO:1901888	regulation of cell junction assembly	16/173	230/21081	7.90496113401605e-11	6.47171095538231e-10	2.52035268282593e-10	TNF/TNF/TNF/TNF/TNF/TNF/TNF/TNF/SRC/IKBKB/PTK2/SNCA/ACE/RHOA/ABL1/APP	16
GO:0071214	BP	GO:0071214	cellular response to abiotic stimulus	19/173	348/21081	8.21057177254798e-11	6.6961073822565e-10	2.60774195907575e-10	MAPK3/PTPN11/BCL2L1/MAPK8/MDM2/PTGS2/CHEK2/AKT1/PARP1/TLR4/EGFR/HDAC4/AKR1B1/MC1R/MAPK10/SIRT1/MAPK14/NOX4/EP300	19
GO:0104004	BP	GO:0104004	cellular response to environmental stimulus	19/173	348/21081	8.21057177254798e-11	6.6961073822565e-10	2.60774195907575e-10	MAPK3/PTPN11/BCL2L1/MAPK8/MDM2/PTGS2/CHEK2/AKT1/PARP1/TLR4/EGFR/HDAC4/AKR1B1/MC1R/MAPK10/SIRT1/MAPK14/NOX4/EP300	19
GO:0006874	BP	GO:0006874	cellular calcium ion homeostasis	22/173	484/21081	8.41749299645552e-11	6.83923162675178e-10	2.6634804764598e-10	ESR1/DRD2/CNR1/CXCR3/AGTR1/PRKCB/DRD3/TACR1/HTR2A/PIK3CG/NOS1/SNCA/F2/GLP1R/ABL1/APP/CD38/IL2/C5AR1/ELANE/ELANE/PSEN1	22
GO:0040013	BP	GO:0040013	negative regulation of locomotion	21/173	437/21081	8.41825874509575e-11	6.83923162675178e-10	2.6634804764598e-10	CYP19A1/SERPINE1/TNF/TNF/TNF/TNF/TNF/TNF/TNF/TNF/DRD2/PPARG/AKT1/MIF/MIF/RHOA/STAT3/CYP1B1/DPP4/ELANE/ELANE	21
GO:0042359	BP	GO:0042359	vitamin D metabolic process	8/173	30/21081	8.77326881147256e-11	7.11404946182193e-10	2.77050594046502e-10	TNF/TNF/TNF/TNF/TNF/TNF/TNF/TNF	8
GO:0032675	BP	GO:0032675	regulation of interleukin-6 production	15/173	197/21081	8.86760883019229e-11	7.17685141323563e-10	2.79496362527565e-10	NR1H4/PTPN11/TNF/TNF/TNF/TNF/TNF/TNF/TNF/TNF/IL6/CSK/TLR4/STAT3/APP	15
GO:1905897	BP	GO:1905897	regulation of response to endoplasmic reticulum stress	12/173	108/21081	8.95350085745289e-11	7.23259033142915e-10	2.81667067198638e-10	ALOX5/ALOX5/BCL2L1/NR1H3/NR1H2/LRRK2/HSPA1A/HSPA1A/HSPA1A/HSPA1A/HSPA1A/SIRT1	12
GO:0071496	BP	GO:0071496	cellular response to external stimulus	19/173	350/21081	9.05355884296362e-11	7.29953918856782e-10	2.8427433338937e-10	NR1H4/PPARA/SRD5A1/MAPK3/PTPN11/SREBF2/MAPK8/MDM2/PPARG/PTGS2/MTOR/MAPK1/PIM1/AKT1/TLR4/LRRK2/EGFR/HDAC4/SIRT1	19
GO:0072577	BP	GO:0072577	endothelial cell apoptotic process	11/173	84/21081	9.13308916415968e-11	7.34971512471865e-10	2.86228392465292e-10	SERPINE1/TNF/TNF/TNF/TNF/TNF/TNF/TNF/TNF/TERT/ABL1	11
GO:0031113	BP	GO:0031113	regulation of microtubule polymerization	10/173	63/21081	9.36613373571061e-11	7.52300609509156e-10	2.92977061636396e-10	HSPA1A/HSPA1A/HSPA1A/HSPA1A/HSPA1A/SNCA/ABL1/MAPT/MAPT/MAPT	10
GO:0010885	BP	GO:0010885	regulation of cholesterol storage	7/173	19/21081	1.02901754575301e-10	8.24961424887647e-10	3.21274197005706e-10	PPARA/CES1/CES1/NR1H3/SREBF2/PPARG/NR1H2	7
GO:0003018	BP	GO:0003018	vascular process in circulatory system	15/173	200/21081	1.09823678738924e-10	8.78796254165139e-10	3.42239712513805e-10	FABP5/HMGCR/PTGS2/AGTR1/SRC/HTR1A/HTR2A/NOS3/AKT1/NOS1/EGFR/ACE/RHOA/ABCG2/CD38	15
GO:0042593	BP	GO:0042593	glucose homeostasis	17/173	273/21081	1.12440861494309e-10	8.98047406934813e-10	3.49736909911069e-10	NR1H4/FABP5/HMGCR/PTPN11/ALOX5/ALOX5/IGF1R/CNR1/PPARG/IL6/PIK3CA/AKT1/INSR/SIRT1/STAT3/NOX4/CFTR	17
GO:0051043	BP	GO:0051043	regulation of membrane protein ectodomain proteolysis	8/173	31/21081	1.1742624031523e-10	9.34352238013878e-10	3.63875517002841e-10	TNF/TNF/TNF/TNF/TNF/TNF/TNF/TNF	8
GO:0060445	BP	GO:0060445	branching involved in salivary gland morphogenesis	8/173	31/21081	1.1742624031523e-10	9.34352238013878e-10	3.63875517002841e-10	TNF/TNF/TNF/TNF/TNF/TNF/TNF/TNF	8
GO:0033500	BP	GO:0033500	carbohydrate homeostasis	17/173	274/21081	1.19035606992621e-10	9.45387465629242e-10	3.68173092360845e-10	NR1H4/FABP5/HMGCR/PTPN11/ALOX5/ALOX5/IGF1R/CNR1/PPARG/IL6/PIK3CA/AKT1/INSR/SIRT1/STAT3/NOX4/CFTR	17
GO:0010887	BP	GO:0010887	negative regulation of cholesterol storage	6/173	11/21081	1.25032593323149e-10	9.89317484227298e-10	3.85281263753778e-10	PPARA/CES1/CES1/NR1H3/PPARG/NR1H2	6
GO:0070434	BP	GO:0070434	positive regulation of nucleotide-binding oligomerization domain containing 2 signaling pathway	6/173	11/21081	1.25032593323149e-10	9.89317484227298e-10	3.85281263753778e-10	TLR4/HSPA1A/HSPA1A/HSPA1A/HSPA1A/HSPA1A	6
GO:0050803	BP	GO:0050803	regulation of synapse structure or activity	17/173	275/21081	1.25986818712934e-10	9.95014856340629e-10	3.87500056773103e-10	TNF/TNF/TNF/TNF/TNF/TNF/TNF/TNF/DRD2/LRRK2/PTK2/SNCA/RHOA/ABL1/MAPK14/APP/VCP	17
GO:0048016	BP	GO:0048016	inositol phosphate-mediated signaling	10/173	65/21081	1.29351963194891e-10	1.01780831780572e-09	3.96376776105981e-10	TNF/TNF/TNF/TNF/TNF/TNF/TNF/TNF/GSK3B/MTOR	10
GO:0060135	BP	GO:0060135	maternal process involved in female pregnancy	10/173	65/21081	1.29351963194891e-10	1.01780831780572e-09	3.96376776105981e-10	MAPK3/ESR1/CNR1/PTGS2/MTOR/MAPK1/AKT1/AKR1B1/CTSB/CTSB	10
GO:0055074	BP	GO:0055074	calcium ion homeostasis	22/173	496/21081	1.34266090277128e-10	1.05452239849818e-09	4.10674761972265e-10	ESR1/DRD2/CNR1/CXCR3/AGTR1/PRKCB/DRD3/TACR1/HTR2A/PIK3CG/NOS1/SNCA/F2/GLP1R/ABL1/APP/CD38/IL2/C5AR1/ELANE/ELANE/PSEN1	22
GO:0045123	BP	GO:0045123	cellular extravasation	11/173	87/21081	1.34814933607315e-10	1.05687943339019e-09	4.11592689125459e-10	TNF/TNF/TNF/TNF/TNF/TNF/TNF/TNF/PIK3CG/ELANE/ELANE	11
GO:0007431	BP	GO:0007431	salivary gland development	9/173	47/21081	1.42786654154712e-10	1.11525826011649e-09	4.3432782571828e-10	TNF/TNF/TNF/TNF/TNF/TNF/TNF/TNF/EGFR	9
GO:0030866	BP	GO:0030866	cortical actin cytoskeleton organization	9/173	47/21081	1.42786654154712e-10	1.11525826011649e-09	4.3432782571828e-10	TNF/TNF/TNF/TNF/TNF/TNF/TNF/TNF/IKBKB	9
GO:0071248	BP	GO:0071248	cellular response to metal ion	15/173	204/21081	1.4524594495587e-10	1.13238535801374e-09	4.40997828045635e-10	FABP4/MAPK3/BACE1/MAPK8/PTGS2/NQO1/MAPK1/CHUK/AKT1/PARP1/LRRK2/EGFR/SNCA/MMP9/APP	15
GO:0045670	BP	GO:0045670	regulation of osteoclast differentiation	11/173	88/21081	1.52988960848845e-10	1.18961352035623e-09	4.63284848199576e-10	TNF/TNF/TNF/TNF/TNF/TNF/TNF/TNF/MTOR/TLR4/ESRRA	11
GO:1903076	BP	GO:1903076	regulation of protein localization to plasma membrane	12/173	113/21081	1.53146292218136e-10	1.18961352035623e-09	4.63284848199576e-10	BCL2L1/TNF/TNF/TNF/TNF/TNF/TNF/TNF/TNF/CSK/AKT1/EGFR	12
GO:0019693	BP	GO:0019693	ribose phosphate metabolic process	21/173	452/21081	1.565213481389e-10	1.2136116938726e-09	4.72630732374858e-10	G6PD/PPARA/HMGCR/RORA/PDE4A/HTR2A/PARP1/LRRK2/HDAC4/INSR/RHOA/STAT3/APP/PFKFB3/FASN/ACACA/ACACA/OGT/VCP/EP300/PSEN1	21
GO:0060326	BP	GO:0060326	cell chemotaxis	19/173	362/21081	1.60559921175282e-10	1.24265775058975e-09	4.83942471647097e-10	CYP19A1/MAPK3/ALOX5/ALOX5/SERPINE1/CXCR3/IL6/AGTR1/PIK3CG/MAPK1/PTK2/MIF/MIF/CXCL8/MAPK14/ABCC1/ABCC1/DPP4/C5AR1	19
GO:0120254	BP	GO:0120254	olefinic compound metabolic process	13/173	142/21081	1.68991170158409e-10	1.30553360364196e-09	5.08428936821089e-10	CYP19A1/SRD5A1/MAPK3/PTGS1/ALOX5/ALOX5/PTGS2/AKR1C1/CBR1/STAT5B/EPHX1/CYP1B1/MGLL	13
GO:0006909	BP	GO:0006909	phagocytosis	20/173	408/21081	1.72300800974073e-10	1.32868621295614e-09	5.17445523223312e-10	MAPK3/NR1H3/TNF/TNF/TNF/TNF/TNF/TNF/TNF/TNF/PPARG/SRC/CSK/PIK3CA/MAPK1/TLR4/PTK2/ABL1/ELANE/ELANE	20
GO:0002437	BP	GO:0002437	inflammatory response to antigenic stimulus	11/173	89/21081	1.73334764889271e-10	1.33423807249006e-09	5.1960764760857e-10	TNF/TNF/TNF/TNF/TNF/TNF/TNF/TNF/CNR1/ELANE/ELANE	11
GO:2000008	BP	GO:2000008	regulation of protein localization to cell surface	9/173	48/21081	1.74507851467059e-10	1.34083880810766e-09	5.22178247846611e-10	TNF/TNF/TNF/TNF/TNF/TNF/TNF/TNF/AKT1	9
GO:0045930	BP	GO:0045930	negative regulation of mitotic cell cycle	20/173	409/21081	1.79892760918212e-10	1.3797190273312e-09	5.37319817905052e-10	BCL2L1/TNF/TNF/TNF/TNF/TNF/TNF/TNF/TNF/MDM2/CDK2/PRMT1/CHEK2/CDK4/WEE1/EGFR/CCND1/ABL1/CDK1/EP300	20
GO:1901222	BP	GO:1901222	regulation of NIK/NF-kappaB signaling	13/173	144/21081	2.01463574975541e-10	1.54237609021815e-09	6.00665224962636e-10	TNF/TNF/TNF/TNF/TNF/TNF/TNF/TNF/TLR4/EGFR/RHOA/APP/EP300	13
GO:0032869	BP	GO:0032869	cellular response to insulin stimulus	16/173	245/21081	2.02013157650623e-10	1.5438019907509e-09	6.0122052977429e-10	NR1H4/SRD5A1/PTPN11/IGF1R/PPARG/PRKCB/SRC/GSK3B/PIK3CA/CDK4/AKT1/PARP1/INSR/SIRT1/ESRRA/OGT	16
GO:0002922	BP	GO:0002922	positive regulation of humoral immune response	8/173	33/21081	2.03806477085752e-10	1.55471045087497e-09	6.05468736613062e-10	TNF/TNF/TNF/TNF/TNF/TNF/TNF/TNF	8
GO:0007565	BP	GO:0007565	female pregnancy	15/173	209/21081	2.04217406995685e-10	1.5550533374994e-09	6.05602270887033e-10	MAPK3/ESR1/IDO1/CNR1/PTGS2/MTOR/MAPK1/AKT1/AKR1B1/CTSB/CTSB/MMP9/STAT5B/MMP2/CD38	15
GO:0030865	BP	GO:0030865	cortical cytoskeleton organization	10/173	68/21081	2.05695092072548e-10	1.56350348160332e-09	6.0889310750032e-10	TNF/TNF/TNF/TNF/TNF/TNF/TNF/TNF/IKBKB/RHOA	10
GO:2000060	BP	GO:2000060	positive regulation of ubiquitin-dependent protein catabolic process	12/173	116/21081	2.08676791824351e-10	1.58333515796726e-09	6.16616384864435e-10	MDM2/GSK3B/AKT1/LRRK2/HSPA1A/HSPA1A/HSPA1A/HSPA1A/HSPA1A/PTK2/VCP/PSEN1	12
GO:0032355	BP	GO:0032355	response to estradiol	13/173	145/21081	2.19742931809875e-10	1.66432748174716e-09	6.48158155183643e-10	CYP19A1/SRD5A1/ESR1/ESR2/PTGS2/NQO1/CCNA2/EGFR/CCND1/STAT5B/STAT3/ESRRA/CD38	13
GO:0010878	BP	GO:0010878	cholesterol storage	7/173	21/21081	2.34206262511448e-10	1.77071603098068e-09	6.89590269091584e-10	PPARA/CES1/CES1/NR1H3/SREBF2/PPARG/NR1H2	7
GO:0034976	BP	GO:0034976	response to endoplasmic reticulum stress	18/173	328/21081	2.44295671925846e-10	1.84371635881513e-09	7.18019624693707e-10	ALOX5/ALOX5/BCL2L1/NR1H3/NR1H2/GSK3B/LRRK2/CCND1/HSPA1A/HSPA1A/HSPA1A/HSPA1A/HSPA1A/CXCL8/SIRT1/CFTR/VCP/EP300	18
GO:0032075	BP	GO:0032075	positive regulation of nuclease activity	6/173	12/21081	2.48367587841272e-10	1.86781217829658e-09	7.27403536257998e-10	AKT1/HSPA1A/HSPA1A/HSPA1A/HSPA1A/HSPA1A	6
GO:0070426	BP	GO:0070426	positive regulation of nucleotide-binding oligomerization domain containing signaling pathway	6/173	12/21081	2.48367587841272e-10	1.86781217829658e-09	7.27403536257998e-10	TLR4/HSPA1A/HSPA1A/HSPA1A/HSPA1A/HSPA1A	6
GO:0010565	BP	GO:0010565	regulation of cellular ketone metabolic process	15/173	212/21081	2.49433041705939e-10	1.87175801305804e-09	7.2894020798138e-10	NR1H4/FABP5/PPARA/FABP1/CES1/CES1/NR1H3/CNR1/PPARG/PTGS2/NR1H2/MTOR/NQO1/AKT1/SIRT1	15
GO:0043470	BP	GO:0043470	regulation of carbohydrate catabolic process	11/173	92/21081	2.49773309814994e-10	1.87175801305804e-09	7.2894020798138e-10	PPARA/HTR2A/HDAC4/INSR/PPP1CA/STAT3/APP/PFKFB3/OGT/EP300/PSEN1	11
GO:0042220	BP	GO:0042220	response to cocaine	9/173	50/21081	2.57062629917802e-10	1.9162440605627e-09	7.46264920093785e-10	SLC6A3/SLC6A3/DRD2/CNR1/MDM2/DRD3/HTR2A/MTOR/CCNA2	9
GO:0048566	BP	GO:0048566	embryonic digestive tract development	9/173	50/21081	2.57062629917802e-10	1.9162440605627e-09	7.46264920093785e-10	TNF/TNF/TNF/TNF/TNF/TNF/TNF/TNF/CXCL8	9
GO:1901031	BP	GO:1901031	regulation of response to reactive oxygen species	9/173	50/21081	2.57062629917802e-10	1.9162440605627e-09	7.46264920093785e-10	TNF/TNF/TNF/TNF/TNF/TNF/TNF/TNF/LRRK2	9
GO:0038127	BP	GO:0038127	ERBB signaling pathway	13/173	147/21081	2.60901907394845e-10	1.94145745099947e-09	7.56084060143232e-10	PTPN11/SRC/ERBB2/PRKCA/PIK3CA/MAPK1/AKT1/EGFR/PTK2/MMP9/ABL1/APP/PSEN1	13
GO:0010758	BP	GO:0010758	regulation of macrophage chemotaxis	8/173	34/21081	2.64663375926755e-10	1.95915450228707e-09	7.62976025961596e-10	CYP19A1/MAPK3/MAPK1/PTK2/MIF/MIF/MAPK14/C5AR1	8
GO:0045662	BP	GO:0045662	negative regulation of myoblast differentiation	8/173	34/21081	2.64663375926755e-10	1.95915450228707e-09	7.62976025961596e-10	TNF/TNF/TNF/TNF/TNF/TNF/TNF/TNF	8
GO:0045672	BP	GO:0045672	positive regulation of osteoclast differentiation	8/173	34/21081	2.64663375926755e-10	1.95915450228707e-09	7.62976025961596e-10	TNF/TNF/TNF/TNF/TNF/TNF/TNF/TNF	8
GO:0009411	BP	GO:0009411	response to UV	13/173	148/21081	2.840072864364e-10	2.09869036533611e-09	8.17317078769832e-10	MAPK8/MDM2/PTGS2/AKT1/PARP1/EGFR/CCND1/MC1R/SIRT1/TYR/ELANE/ELANE/EP300	13
GO:0007611	BP	GO:0007611	learning or memory	17/173	291/21081	3.02758147896447e-10	2.23336696252084e-09	8.69765731895494e-10	HMGCR/DRD2/CNR1/PTGS2/DRD3/HTR2A/MTOR/MAPK1/EGFR/INSR/GLP1R/APP/MAPT/MAPT/MAPT/EP300/PSEN1	17
GO:0045931	BP	GO:0045931	positive regulation of mitotic cell cycle	14/173	181/21081	3.12852509280527e-10	2.30383069659092e-09	8.97207232671693e-10	PTPN11/TERT/MDM2/DRD3/PRKCA/CDK4/AKT1/EGFR/CCND1/INSR/STAT5B/ABL1/CDK1/APP	14
GO:0014015	BP	GO:0014015	positive regulation of gliogenesis	11/173	94/21081	3.16319180858924e-10	2.32532906482625e-09	9.05579588982388e-10	TNF/TNF/TNF/TNF/TNF/TNF/TNF/TNF/PPARG/IL6/MTOR	11
GO:1903078	BP	GO:1903078	positive regulation of protein localization to plasma membrane	10/173	71/21081	3.1982395141265e-10	2.347032762612e-09	9.1403190913678e-10	TNF/TNF/TNF/TNF/TNF/TNF/TNF/TNF/AKT1/EGFR	10
GO:0009150	BP	GO:0009150	purine ribonucleotide metabolic process	20/173	426/21081	3.67480810635677e-10	2.69211373170861e-09	1.04842075194062e-09	PPARA/HMGCR/RORA/PDE4A/HTR2A/PARP1/LRRK2/HDAC4/INSR/RHOA/STAT3/APP/PFKFB3/FASN/ACACA/ACACA/OGT/VCP/EP300/PSEN1	20
GO:0043123	BP	GO:0043123	positive regulation of I-kappaB kinase/NF-kappaB signaling	15/173	218/21081	3.68573538192461e-10	2.69547153834727e-09	1.04972842112247e-09	TNF/TNF/TNF/TNF/TNF/TNF/TNF/TNF/PRKCB/IKBKB/CHUK/AKT1/TLR4/RHOA/ABL1	15
GO:1904646	BP	GO:1904646	cellular response to amyloid-beta	9/173	52/21081	3.72217551219218e-10	2.71744394352313e-09	1.05828538708014e-09	BACE1/IGF1R/GSK3B/PARP1/TLR4/ABCC1/ABCC1/APP/PSEN1	9
GO:1901570	BP	GO:1901570	fatty acid derivative biosynthetic process	12/173	122/21081	3.77441146426399e-10	2.75085322669943e-09	1.07129634771563e-09	FABP5/PTGS1/ALOX5/ALOX5/PTGS2/MIF/MIF/CBR1/SIRT1/FASN/ACACA/ACACA	12
GO:0030336	BP	GO:0030336	negative regulation of cell migration	19/173	385/21081	4.53263626800463e-10	3.29780333951227e-09	1.28430140830989e-09	CYP19A1/SERPINE1/TNF/TNF/TNF/TNF/TNF/TNF/TNF/TNF/DRD2/PPARG/AKT1/MIF/MIF/RHOA/STAT3/CYP1B1/DPP4	19
GO:0046777	BP	GO:0046777	protein autophosphorylation	16/173	259/21081	4.57647504802961e-10	3.32400726138082e-09	1.29450630238462e-09	MAPK3/IGF1R/SRC/GSK3B/ERBB2/CSK/CHEK2/MTOR/PIM1/AKT1/LRRK2/EGFR/INSR/PTK2/ACE/ABL1	16
GO:0070266	BP	GO:0070266	necroptotic process	9/173	54/21081	5.30522497687101e-10	3.84674077247866e-09	1.49808041380299e-09	TNF/TNF/TNF/TNF/TNF/TNF/TNF/TNF/TLR4	9
GO:0042752	BP	GO:0042752	regulation of circadian rhythm	12/173	126/21081	5.50346615583353e-10	3.96910701660440e-09	1.54573490483262e-09	PPARA/RORA/NR1H3/MAPK8/DRD2/PPARG/DRD3/GSK3B/MTOR/PPP1CA/MAPK10/CDK1	12
GO:0034116	BP	GO:0034116	positive regulation of heterotypic cell-cell adhesion	8/173	37/21081	5.51135123510613e-10	3.96910701660440e-09	1.54573490483262e-09	TNF/TNF/TNF/TNF/TNF/TNF/TNF/TNF	8
GO:0060441	BP	GO:0060441	epithelial tube branching involved in lung morphogenesis	8/173	37/21081	5.51135123510613e-10	3.96910701660440e-09	1.54573490483262e-09	TNF/TNF/TNF/TNF/TNF/TNF/TNF/TNF	8
GO:1902235	BP	GO:1902235	regulation of endoplasmic reticulum stress-induced intrinsic apoptotic signaling pathway	8/173	37/21081	5.51135123510613e-10	3.96910701660440e-09	1.54573490483262e-09	BCL2L1/LRRK2/HSPA1A/HSPA1A/HSPA1A/HSPA1A/HSPA1A/SIRT1	8
GO:0032436	BP	GO:0032436	positive regulation of proteasomal ubiquitin-dependent protein catabolic process	11/173	99/21081	5.5745133148476e-10	4.00103160047086e-09	1.55816766197376e-09	MDM2/GSK3B/AKT1/LRRK2/HSPA1A/HSPA1A/HSPA1A/HSPA1A/HSPA1A/VCP/PSEN1	11
GO:0045445	BP	GO:0045445	myoblast differentiation	11/173	99/21081	5.5745133148476e-10	4.00103160047086e-09	1.55816766197376e-09	PLG/HMGCR/TNF/TNF/TNF/TNF/TNF/TNF/TNF/TNF/MAPK14	11
GO:1902991	BP	GO:1902991	regulation of amyloid precursor protein catabolic process	9/173	55/21081	6.29883265432325e-10	4.51327823747377e-09	1.75765774963986e-09	TNF/TNF/TNF/TNF/TNF/TNF/TNF/TNF/APP	9
GO:0032652	BP	GO:0032652	regulation of interleukin-1 production	13/173	158/21081	6.41268221343087e-10	4.58711897725047e-09	1.78641439651131e-09	NR1H4/TNF/TNF/TNF/TNF/TNF/TNF/TNF/TNF/IL6/TLR4/STAT3/APP	13
GO:0018107	BP	GO:0018107	peptidyl-threonine phosphorylation	12/173	128/21081	6.61220371266788e-10	4.72189135716401e-09	1.8389003514045e-09	MAPK8/PRKCB/GSK3B/PRKCA/CSNK2A1/CSNK2A2/MTOR/MAPK1/AKT1/LRRK2/CDK1/APP	12
GO:0009259	BP	GO:0009259	ribonucleotide metabolic process	20/173	441/21081	6.71227445353501e-10	4.78531109950843e-09	1.86359862962858e-09	PPARA/HMGCR/RORA/PDE4A/HTR2A/PARP1/LRRK2/HDAC4/INSR/RHOA/STAT3/APP/PFKFB3/FASN/ACACA/ACACA/OGT/VCP/EP300/PSEN1	20
GO:0007584	BP	GO:0007584	response to nutrient	14/173	192/21081	6.81357570681632e-10	4.84939416721316e-09	1.88855523426171e-09	NR1H4/HMGCR/CNR1/MDM2/PPARG/PTGS2/MTOR/NQO1/PIM1/CYP26A1/EGFR/CCND1/TYR/OGT	14
GO:0045216	BP	GO:0045216	cell-cell junction organization	15/173	228/21081	6.87949084104785e-10	4.8881198300355e-09	1.90363661364676e-09	NR1H4/TNF/TNF/TNF/TNF/TNF/TNF/TNF/TNF/SRC/PRKCA/IKBKB/CSK/ACE/RHOA	15
GO:0022617	BP	GO:0022617	extracellular matrix disassembly	11/173	101/21081	6.93037791484027e-10	4.91605605344847e-09	1.91451613779614e-09	PLG/IL6/MMP3/MMP9/CTSG/MMP2/MMP13/MMP12/DPP4/ELANE/ELANE	11
GO:0046394	BP	GO:0046394	carboxylic acid biosynthetic process	19/173	395/21081	6.95711113329016e-10	4.92679420089165e-09	1.91869801781266e-09	NR1H4/FABP5/PTGS1/CES1/CES1/ALOX5/ALOX5/IDO1/NR1H3/PTGS2/NR1H2/MIF/MIF/CBR1/SIRT1/FASN/MGLL/ACACA/ACACA	19
GO:0016053	BP	GO:0016053	organic acid biosynthetic process	19/173	396/21081	7.25649259822515e-10	5.13025574872856e-09	1.99793438381819e-09	NR1H4/FABP5/PTGS1/CES1/CES1/ALOX5/ALOX5/IDO1/NR1H3/PTGS2/NR1H2/MIF/MIF/CBR1/SIRT1/FASN/MGLL/ACACA/ACACA	19
GO:0030324	BP	GO:0030324	lung development	14/173	193/21081	7.29463823324447e-10	5.14865745067372e-09	2.00510076983045e-09	MAPK3/TNF/TNF/TNF/TNF/TNF/TNF/TNF/TNF/MAPK1/NOS3/EGFR/PPP1CA/EP300	14
GO:0070432	BP	GO:0070432	regulation of nucleotide-binding oligomerization domain containing 2 signaling pathway	6/173	14/21081	7.96274044588605e-10	5.61089289462186e-09	2.18511442453223e-09	TLR4/HSPA1A/HSPA1A/HSPA1A/HSPA1A/HSPA1A	6
GO:0038061	BP	GO:0038061	NIK/NF-kappaB signaling	15/173	231/21081	8.24525578719719e-10	5.80034633109286e-09	2.25889545093656e-09	TNF/TNF/TNF/TNF/TNF/TNF/TNF/TNF/CHUK/AKT1/TLR4/EGFR/RHOA/APP/EP300	15
GO:1904377	BP	GO:1904377	positive regulation of protein localization to cell periphery	10/173	78/21081	8.2961145116713e-10	5.8264777785275e-09	2.2690721204606e-09	TNF/TNF/TNF/TNF/TNF/TNF/TNF/TNF/AKT1/EGFR	10
GO:0019217	BP	GO:0019217	regulation of fatty acid metabolic process	11/173	103/21081	8.5748460590216e-10	6.01229717900706e-09	2.34143790251554e-09	FABP5/PPARA/FABP1/NR1H3/CNR1/PPARG/PTGS2/NR1H2/MTOR/AKT1/SIRT1	11
GO:0007043	BP	GO:0007043	cell-cell junction assembly	13/173	162/21081	8.73929269188615e-10	6.1175048843203e-09	2.3824101468213e-09	NR1H4/TNF/TNF/TNF/TNF/TNF/TNF/TNF/TNF/PRKCA/IKBKB/ACE/RHOA	13
GO:0002861	BP	GO:0002861	regulation of inflammatory response to antigenic stimulus	9/173	57/21081	8.78793766539598e-10	6.12130280987992e-09	2.38388921656643e-09	TNF/TNF/TNF/TNF/TNF/TNF/TNF/TNF/CNR1	9
GO:0006584	BP	GO:0006584	catecholamine metabolic process	9/173	57/21081	8.78793766539598e-10	6.12130280987992e-09	2.38388921656643e-09	SLC6A3/SLC6A3/DRD2/DRD3/HTR1A/MAOA/AKR1B1/SNCA/MAOB	9
GO:0009712	BP	GO:0009712	catechol-containing compound metabolic process	9/173	57/21081	8.78793766539598e-10	6.12130280987992e-09	2.38388921656643e-09	SLC6A3/SLC6A3/DRD2/DRD3/HTR1A/MAOA/AKR1B1/SNCA/MAOB	9
GO:2000146	BP	GO:2000146	negative regulation of cell motility	19/173	401/21081	8.94115313978181e-10	6.21783300997265e-09	2.42148208040951e-09	CYP19A1/SERPINE1/TNF/TNF/TNF/TNF/TNF/TNF/TNF/TNF/DRD2/PPARG/AKT1/MIF/MIF/RHOA/STAT3/CYP1B1/DPP4	19
GO:0030595	BP	GO:0030595	leukocyte chemotaxis	16/173	272/21081	9.35250183080673e-10	6.49326475148656e-09	2.52874662504785e-09	CYP19A1/MAPK3/ALOX5/ALOX5/SERPINE1/CXCR3/IL6/PIK3CG/MAPK1/PTK2/MIF/MIF/CXCL8/MAPK14/DPP4/C5AR1	16
GO:1902236	BP	GO:1902236	negative regulation of endoplasmic reticulum stress-induced intrinsic apoptotic signaling pathway	7/173	25/21081	9.41815387071443e-10	6.51633094745826e-09	2.53772955851021e-09	BCL2L1/LRRK2/HSPA1A/HSPA1A/HSPA1A/HSPA1A/HSPA1A	7
GO:0006695	BP	GO:0006695	cholesterol biosynthetic process	10/173	79/21081	9.43173342595159e-10	6.51633094745826e-09	2.53772955851021e-09	NPC1L1/G6PD/HMGCR/CES1/CES1/SREBF2/CFTR/FASN/ACACA/ACACA	10
GO:1902653	BP	GO:1902653	secondary alcohol biosynthetic process	10/173	79/21081	9.43173342595159e-10	6.51633094745826e-09	2.53772955851021e-09	NPC1L1/G6PD/HMGCR/CES1/CES1/SREBF2/CFTR/FASN/ACACA/ACACA	10
GO:1901655	BP	GO:1901655	cellular response to ketone	11/173	104/21081	9.52154431222762e-10	6.56770158809337e-09	2.55773541675014e-09	SRD5A1/PPARG/SRC/CDK4/AKT1/EGFR/AKR1B1/SIRT1/CFTR/ACACA/ACACA	11
GO:0030323	BP	GO:0030323	respiratory tube development	14/173	197/21081	9.54522569137779e-10	6.57336530999421e-09	2.55994110498096e-09	MAPK3/TNF/TNF/TNF/TNF/TNF/TNF/TNF/TNF/MAPK1/NOS3/EGFR/PPP1CA/EP300	14
GO:0051098	BP	GO:0051098	regulation of binding	19/173	405/21081	1.05428220926232e-09	7.24861667824532e-09	2.82291199618527e-09	PPARA/MAPK3/TERT/MAPK8/PPARG/SRC/GSK3B/AKT1/PARP1/LRRK2/HDAC4/ACE/PPP1CA/MMP9/ABL1/APP/PPP2CA/EP300/PSEN1	19
GO:0001885	BP	GO:0001885	endothelial cell development	10/173	80/21081	1.07034135664962e-09	7.34714123490182e-09	2.86128154519718e-09	TNF/TNF/TNF/TNF/TNF/TNF/TNF/TNF/IKBKB/FASN	10
GO:1903522	BP	GO:1903522	regulation of blood circulation	17/173	317/21081	1.12324095147279e-09	7.69782387549656e-09	2.99785191123127e-09	DRD2/MDM2/PTGS2/AGTR1/HTR2A/PIK3CG/NOS3/AKT1/NOS1/EGFR/HDAC4/ACE/RHOA/GLP1R/CD38/IL2/CACNA1B	17
GO:0008203	BP	GO:0008203	cholesterol metabolic process	13/173	166/21081	1.18084578065131e-09	8.07957121092979e-09	3.14652015795212e-09	NPC1L1/G6PD/NR1H4/HMGCR/CES1/CES1/SREBF2/APP/CFTR/FASN/ACACA/ACACA/CETP	13
GO:0097300	BP	GO:0097300	programmed necrotic cell death	9/173	59/21081	1.21033166527875e-09	8.2680052182788e-09	3.21990417637197e-09	TNF/TNF/TNF/TNF/TNF/TNF/TNF/TNF/TLR4	9
GO:0006110	BP	GO:0006110	regulation of glycolytic process	10/173	81/21081	1.21251712571049e-09	8.26963927310411e-09	3.22054054509907e-09	PPARA/HTR2A/HDAC4/INSR/STAT3/APP/PFKFB3/OGT/EP300/PSEN1	10
GO:1904375	BP	GO:1904375	regulation of protein localization to cell periphery	12/173	135/21081	1.22645302153441e-09	8.35128027003161e-09	3.25233493564794e-09	BCL2L1/TNF/TNF/TNF/TNF/TNF/TNF/TNF/TNF/CSK/AKT1/EGFR	12
GO:0032069	BP	GO:0032069	regulation of nuclease activity	7/173	26/21081	1.27992819014692e-09	8.70146380789481e-09	3.38871093037635e-09	AKT1/HSPA1A/HSPA1A/HSPA1A/HSPA1A/HSPA1A/SIRT1	7
GO:0002719	BP	GO:0002719	negative regulation of cytokine production involved in immune response	8/173	41/21081	1.32644022643299e-09	8.98890673383374e-09	3.50065312843558e-09	TNF/TNF/TNF/TNF/TNF/TNF/TNF/TNF	8
GO:0031116	BP	GO:0031116	positive regulation of microtubule polymerization	8/173	41/21081	1.32644022643299e-09	8.98890673383374e-09	3.50065312843558e-09	HSPA1A/HSPA1A/HSPA1A/HSPA1A/HSPA1A/MAPT/MAPT/MAPT	8
GO:0032612	BP	GO:0032612	interleukin-1 production	13/173	168/21081	1.36840545906582e-09	9.25852674453929e-09	3.60565434403532e-09	NR1H4/TNF/TNF/TNF/TNF/TNF/TNF/TNF/TNF/IL6/TLR4/STAT3/APP	13
GO:0044706	BP	GO:0044706	multi-multicellular organism process	15/173	240/21081	1.39716685653047e-09	9.4380953472146e-09	3.67558580615163e-09	MAPK3/ESR1/IDO1/CNR1/PTGS2/MTOR/MAPK1/AKT1/AKR1B1/CTSB/CTSB/MMP9/STAT5B/MMP2/CD38	15
GO:0002714	BP	GO:0002714	positive regulation of B cell mediated immunity	9/173	60/21081	1.4139608118762e-09	9.52126702006654e-09	3.7079763053956e-09	TNF/TNF/TNF/TNF/TNF/TNF/TNF/TNF/IL2	9
GO:0002891	BP	GO:0002891	positive regulation of immunoglobulin mediated immune response	9/173	60/21081	1.4139608118762e-09	9.52126702006654e-09	3.7079763053956e-09	TNF/TNF/TNF/TNF/TNF/TNF/TNF/TNF/IL2	9
GO:0018210	BP	GO:0018210	peptidyl-threonine modification	12/173	137/21081	1.4535533278292e-09	9.77238621826939e-09	3.80577253722101e-09	MAPK8/PRKCB/GSK3B/PRKCA/CSNK2A1/CSNK2A2/MTOR/MAPK1/AKT1/LRRK2/CDK1/APP	12
GO:0007254	BP	GO:0007254	JNK cascade	15/173	241/21081	1.4793900106182e-09	9.93037623241188e-09	3.86730040191537e-09	IGF1R/TNF/TNF/TNF/TNF/TNF/TNF/TNF/TNF/MAPK8/AKT1/TLR4/EGFR/MAPK10/APP	15
GO:2001235	BP	GO:2001235	positive regulation of apoptotic signaling pathway	14/173	205/21081	1.60474095944959e-09	1.07548017929043e-08	4.18836591109873e-09	BCL2L1/TNF/TNF/TNF/TNF/TNF/TNF/TNF/TNF/MAPK8/GSK3B/PPP1CA/MMP9/SIRT1	14
GO:0001990	BP	GO:0001990	regulation of systemic arterial blood pressure by hormone	8/173	42/21081	1.62715726444466e-09	1.0887860183662e-08	4.24018436752095e-09	CES1/CES1/AGTR1/DRD3/NOS3/ACE/RHOA/CTSG	8
GO:2001238	BP	GO:2001238	positive regulation of extrinsic apoptotic signaling pathway	9/173	61/21081	1.64708445255327e-09	1.10038708158787e-08	4.28536371965199e-09	TNF/TNF/TNF/TNF/TNF/TNF/TNF/TNF/PPP1CA	9
GO:0048639	BP	GO:0048639	positive regulation of developmental growth	14/173	206/21081	1.70960212532242e-09	1.14036097809968e-08	4.44103865323779e-09	SLC6A3/SLC6A3/DRD2/MTOR/MAPK1/PIM1/AKT1/INSR/STAT5B/MAPK14/CDK1/MAPT/MAPT/MAPT	14
GO:0002637	BP	GO:0002637	regulation of immunoglobulin production	10/173	84/21081	1.744974684952e-09	1.15309446910747e-08	4.49062814888197e-09	TNF/TNF/TNF/TNF/TNF/TNF/TNF/TNF/IL6/IL2	10
GO:0032515	BP	GO:0032515	negative regulation of phosphoprotein phosphatase activity	10/173	84/21081	1.744974684952e-09	1.15309446910747e-08	4.49062814888197e-09	TNF/TNF/TNF/TNF/TNF/TNF/TNF/TNF/GSK3B/IKBKB	10
GO:0045913	BP	GO:0045913	positive regulation of carbohydrate metabolic process	10/173	84/21081	1.744974684952e-09	1.15309446910747e-08	4.49062814888197e-09	PPARA/SRC/HTR2A/AKT1/INSR/SNCA/SIRT1/APP/PFKFB3/PSEN1	10
GO:0051881	BP	GO:0051881	regulation of mitochondrial membrane potential	10/173	84/21081	1.744974684952e-09	1.15309446910747e-08	4.49062814888197e-09	BCL2L1/SRC/AKT1/PARP1/LRRK2/ABL1/MAPT/MAPT/MAPT/VCP	10
GO:1900182	BP	GO:1900182	positive regulation of protein localization to nucleus	10/173	84/21081	1.744974684952e-09	1.15309446910747e-08	4.49062814888197e-09	TERT/PTGS2/SRC/MAPK1/AKT1/PARP1/F2/MAPK14/CDK1/PSEN1	10
GO:1902117	BP	GO:1902117	positive regulation of organelle assembly	10/173	84/21081	1.744974684952e-09	1.15309446910747e-08	4.49062814888197e-09	TNF/TNF/TNF/TNF/TNF/TNF/TNF/TNF/SRC/RHOA	10
GO:0006836	BP	GO:0006836	neurotransmitter transport	15/173	244/21081	1.75337646937028e-09	1.1568473009867e-08	4.50524323283767e-09	SLC6A3/SLC6A3/BACE1/DRD2/CNR1/PRKCB/DRD3/GSK3B/HTR2A/CHRNA3/NOS1/LRRK2/SNCA/CACNA1B/PSEN1	15
GO:0032651	BP	GO:0032651	regulation of interleukin-1 beta production	12/173	140/21081	1.86572299169275e-09	1.22716052503134e-08	4.77907209213133e-09	TNF/TNF/TNF/TNF/TNF/TNF/TNF/TNF/IL6/TLR4/STAT3/APP	12
GO:1905477	BP	GO:1905477	positive regulation of protein localization to membrane	12/173	140/21081	1.86572299169275e-09	1.22716052503134e-08	4.77907209213133e-09	TNF/TNF/TNF/TNF/TNF/TNF/TNF/TNF/MAPK8/ERBB2/AKT1/EGFR	12
GO:0045646	BP	GO:0045646	regulation of erythrocyte differentiation	9/173	62/21081	1.91330317115696e-09	1.25457178614906e-08	4.88582291270102e-09	PRMT1/HSPA1A/HSPA1A/HSPA1A/HSPA1A/HSPA1A/STAT5B/STAT3/MAPK14	9
GO:0045661	BP	GO:0045661	regulation of myoblast differentiation	9/173	62/21081	1.91330317115696e-09	1.25457178614906e-08	4.88582291270102e-09	TNF/TNF/TNF/TNF/TNF/TNF/TNF/TNF/MAPK14	9
GO:0043279	BP	GO:0043279	response to alkaloid	11/173	111/21081	1.92270306977837e-09	1.25694255418126e-08	4.89505566677716e-09	SLC6A3/SLC6A3/BCL2L1/DRD2/CNR1/MDM2/PPARG/DRD3/HTR2A/MTOR/CCNA2	11
GO:0042742	BP	GO:0042742	defense response to bacterium	19/173	420/21081	1.92283516172703e-09	1.25694255418126e-08	4.89505566677716e-09	NR1H4/NOS2/SERPINE1/TNF/TNF/TNF/TNF/TNF/TNF/TNF/TNF/IL6/TLR4/F2/MPO/CTSG/C5AR1/ELANE/ELANE	19
GO:0016126	BP	GO:0016126	sterol biosynthetic process	10/173	85/21081	1.96374888945633e-09	1.28171567301074e-08	4.99153246701488e-09	NPC1L1/G6PD/HMGCR/CES1/CES1/SREBF2/CFTR/FASN/ACACA/ACACA	10
GO:0042417	BP	GO:0042417	dopamine metabolic process	8/173	43/21081	1.98518763384182e-09	1.29372120493772e-08	5.0382869880519e-09	SLC6A3/SLC6A3/DRD2/DRD3/HTR1A/MAOA/SNCA/MAOB	8
GO:1905475	BP	GO:1905475	regulation of protein localization to membrane	14/173	210/21081	2.19452667849702e-09	1.42795464884132e-08	5.56104769661854e-09	BCL2L1/TNF/TNF/TNF/TNF/TNF/TNF/TNF/TNF/MAPK8/ERBB2/CSK/AKT1/EGFR	14
GO:0006636	BP	GO:0006636	unsaturated fatty acid biosynthetic process	9/173	63/21081	2.2165768101236e-09	1.44009707434483e-08	5.60833533802399e-09	FABP5/PTGS1/ALOX5/ALOX5/PTGS2/MIF/MIF/CBR1/SIRT1	9
GO:1902652	BP	GO:1902652	secondary alcohol metabolic process	13/173	175/21081	2.2575524977307e-09	1.46447947524546e-08	5.70329052058282e-09	NPC1L1/G6PD/NR1H4/HMGCR/CES1/CES1/SREBF2/APP/CFTR/FASN/ACACA/ACACA/CETP	13
GO:0003081	BP	GO:0003081	regulation of systemic arterial blood pressure by renin-angiotensin	7/173	28/21081	2.27226459665727e-09	1.47177626085316e-08	5.73170723033573e-09	CES1/CES1/AGTR1/DRD3/ACE/RHOA/CTSG	7
GO:0022612	BP	GO:0022612	gland morphogenesis	12/173	143/21081	2.38048212282495e-09	1.53952336984524e-08	5.9955425732289e-09	ESR1/TNF/TNF/TNF/TNF/TNF/TNF/TNF/TNF/IL6/SRC/EGFR	12
GO:0046456	BP	GO:0046456	icosanoid biosynthetic process	9/173	64/21081	2.56125238121129e-09	1.65391510148431e-08	6.44103142419476e-09	FABP5/PTGS1/ALOX5/ALOX5/PTGS2/MIF/MIF/CBR1/SIRT1	9
GO:0043666	BP	GO:0043666	regulation of phosphoprotein phosphatase activity	12/173	144/21081	2.578574718084e-09	1.66257419986934e-08	6.47475354496934e-09	TNF/TNF/TNF/TNF/TNF/TNF/TNF/TNF/DRD2/GSK3B/IKBKB/MTOR	12
GO:0007204	BP	GO:0007204	positive regulation of cytosolic calcium ion concentration	17/173	335/21081	2.59044235391116e-09	1.66769538814675e-08	6.49469757631315e-09	ESR1/DRD2/CNR1/CXCR3/AGTR1/DRD3/TACR1/HTR2A/PIK3CG/NOS1/SNCA/F2/GLP1R/ABL1/CD38/IL2/C5AR1	17
GO:0050805	BP	GO:0050805	negative regulation of synaptic transmission	10/173	88/21081	2.77335377201854e-09	1.78005742859619e-08	6.93228196790133e-09	DRD2/PTGS2/DRD3/HTR2A/LRRK2/SNCA/CD38/MAPT/MAPT/MAPT	10
GO:0097756	BP	GO:0097756	negative regulation of blood vessel diameter	10/173	88/21081	2.77335377201854e-09	1.78005742859619e-08	6.93228196790133e-09	HMGCR/PTGS2/AGTR1/HTR1A/HTR2A/AKT1/EGFR/ACE/RHOA/CD38	10
GO:0002688	BP	GO:0002688	regulation of leukocyte chemotaxis	12/173	145/21081	2.79140164616886e-09	1.78893900370611e-08	6.96687050532262e-09	CYP19A1/MAPK3/SERPINE1/IL6/MAPK1/PTK2/MIF/MIF/CXCL8/MAPK14/DPP4/C5AR1	12
GO:2000181	BP	GO:2000181	negative regulation of blood vessel morphogenesis	14/173	214/21081	2.80177997466118e-09	1.79288601089388e-08	6.98224178847079e-09	ALOX5/ALOX5/SERPINE1/TNF/TNF/TNF/TNF/TNF/TNF/TNF/TNF/PPARG/XDH/RHOA	14
GO:0031112	BP	GO:0031112	positive regulation of microtubule polymerization or depolymerization	8/173	45/21081	2.91008862135553e-09	1.85660158440535e-08	7.23037665998246e-09	HSPA1A/HSPA1A/HSPA1A/HSPA1A/HSPA1A/MAPT/MAPT/MAPT	8
GO:0110111	BP	GO:0110111	negative regulation of animal organ morphogenesis	8/173	45/21081	2.91008862135553e-09	1.85660158440535e-08	7.23037665998246e-09	TNF/TNF/TNF/TNF/TNF/TNF/TNF/TNF	8
GO:0045668	BP	GO:0045668	negative regulation of osteoblast differentiation	9/173	65/21081	2.95209351982105e-09	1.88057651659965e-08	7.32374499038695e-09	TNF/TNF/TNF/TNF/TNF/TNF/TNF/TNF/HDAC4	9
GO:0006766	BP	GO:0006766	vitamin metabolic process	12/173	146/21081	3.01992842767843e-09	1.91517550585159e-08	7.45848780567242e-09	TNF/TNF/TNF/TNF/TNF/TNF/TNF/TNF/CYP26A1/CBR1/ABCC1/ABCC1	12
GO:0035296	BP	GO:0035296	regulation of tube diameter	12/173	146/21081	3.01992842767843e-09	1.91517550585159e-08	7.45848780567242e-09	HMGCR/PTGS2/AGTR1/HTR1A/HTR2A/NOS3/AKT1/NOS1/EGFR/ACE/RHOA/CD38	12
GO:0097746	BP	GO:0097746	regulation of blood vessel diameter	12/173	146/21081	3.01992842767843e-09	1.91517550585159e-08	7.45848780567242e-09	HMGCR/PTGS2/AGTR1/HTR1A/HTR2A/NOS3/AKT1/NOS1/EGFR/ACE/RHOA/CD38	12
GO:0006446	BP	GO:0006446	regulation of translational initiation	10/173	89/21081	3.1024701020349e-09	1.96458948786085e-08	7.65092634779019e-09	TNF/TNF/TNF/TNF/TNF/TNF/TNF/TNF/MTOR/PPP1CA	10
GO:0010506	BP	GO:0010506	regulation of autophagy	18/173	385/21081	3.14025300532153e-09	1.98555580648976e-08	7.73257788904362e-09	MAPK3/SREBF2/MAPK8/GSK3B/CSNK2A2/MTOR/PIK3CA/AKT1/LRRK2/PTK2/SNCA/SIRT1/ABL1/STAT3/MAPT/MAPT/MAPT/EP300	18
GO:0035150	BP	GO:0035150	regulation of tube size	12/173	148/21081	3.52821945975009e-09	2.22754895757476e-08	8.6749995944743e-09	HMGCR/PTGS2/AGTR1/HTR1A/HTR2A/NOS3/AKT1/NOS1/EGFR/ACE/RHOA/CD38	12
GO:1903050	BP	GO:1903050	regulation of proteolysis involved in cellular protein catabolic process	15/173	258/21081	3.75690074970067e-09	2.3684082025932e-08	9.22356392086438e-09	MDM2/GSK3B/CSNK2A1/CSNK2A2/AKT1/LRRK2/HSPA1A/HSPA1A/HSPA1A/HSPA1A/HSPA1A/PTK2/OGT/VCP/PSEN1	15
GO:0032611	BP	GO:0032611	interleukin-1 beta production	12/173	149/21081	3.81019846163651e-09	2.39490137033928e-08	9.32673930503362e-09	TNF/TNF/TNF/TNF/TNF/TNF/TNF/TNF/IL6/TLR4/STAT3/APP	12
GO:1903052	BP	GO:1903052	positive regulation of proteolysis involved in cellular protein catabolic process	12/173	149/21081	3.81019846163651e-09	2.39490137033928e-08	9.32673930503362e-09	MDM2/GSK3B/AKT1/LRRK2/HSPA1A/HSPA1A/HSPA1A/HSPA1A/HSPA1A/PTK2/VCP/PSEN1	12
GO:0006839	BP	GO:0006839	mitochondrial transport	16/173	300/21081	3.83990388141619e-09	2.41000762069976e-08	9.38556930978192e-09	BCL2L1/SREBF2/MAPK8/GSK3B/CSNK2A2/LRRK2/HSPA1A/HSPA1A/HSPA1A/HSPA1A/HSPA1A/STAT3/PSEN2/ACACA/ACACA/PSEN1	16
GO:0035308	BP	GO:0035308	negative regulation of protein dephosphorylation	10/173	91/21081	3.86629983861949e-09	2.42299528234428e-08	9.43614865131165e-09	TNF/TNF/TNF/TNF/TNF/TNF/TNF/TNF/GSK3B/IKBKB	10
GO:0006367	BP	GO:0006367	transcription initiation from RNA polymerase II promoter	14/173	220/21081	4.00274480191653e-09	2.50481040697251e-08	9.75477068229252e-09	NR1H4/PPARA/NR1I3/NR1I2/ESR1/ESR2/RORA/NR1H3/PPARG/NR1H2/CDK4/CCND1/ESRRA/CDK1	14
GO:0002761	BP	GO:0002761	regulation of myeloid leukocyte differentiation	12/173	150/21081	4.11231230832957e-09	2.56959044089593e-08	1.00070510041704e-08	TNF/TNF/TNF/TNF/TNF/TNF/TNF/TNF/PRKCA/MTOR/TLR4/ESRRA	12
GO:0051271	BP	GO:0051271	negative regulation of cellular component movement	19/173	440/21081	4.12017295483654e-09	2.57072171587378e-08	1.00114566581699e-08	CYP19A1/SERPINE1/TNF/TNF/TNF/TNF/TNF/TNF/TNF/TNF/DRD2/PPARG/AKT1/MIF/MIF/RHOA/STAT3/CYP1B1/DPP4	19
GO:0034114	BP	GO:0034114	regulation of heterotypic cell-cell adhesion	8/173	47/21081	4.18656643759663e-09	2.60831683186922e-08	1.01578676337427e-08	TNF/TNF/TNF/TNF/TNF/TNF/TNF/TNF	8
GO:1902105	BP	GO:1902105	regulation of leukocyte differentiation	17/173	346/21081	4.20675984645277e-09	2.61706040813731e-08	1.01919187464341e-08	TNF/TNF/TNF/TNF/TNF/TNF/TNF/TNF/ERBB2/PRKCA/MTOR/TLR4/RHOA/STAT5B/ABL1/ESRRA/IL2	17
GO:0044262	BP	GO:0044262	cellular carbohydrate metabolic process	16/173	303/21081	4.42615925777765e-09	2.74952495413702e-08	1.07077906328508e-08	PPARA/RORA/SRC/GSK3B/MTOR/AKT1/HDAC4/AKR1B1/INSR/SNCA/PPP1CA/SIRT1/STAT3/PFKFB3/OGT/EP300	16
GO:0060541	BP	GO:0060541	respiratory system development	14/173	222/21081	4.49694010731467e-09	2.78941584174891e-08	1.08631422953495e-08	MAPK3/TNF/TNF/TNF/TNF/TNF/TNF/TNF/TNF/MAPK1/NOS3/EGFR/PPP1CA/EP300	14
GO:0045667	BP	GO:0045667	regulation of osteoblast differentiation	12/173	152/21081	4.7820759813759e-09	2.95543331446421e-08	1.15096831956442e-08	TNF/TNF/TNF/TNF/TNF/TNF/TNF/TNF/IL6/HDAC4/PTK2/ESRRA	12
GO:0015844	BP	GO:0015844	monoamine transport	10/173	93/21081	4.79240657487842e-09	2.95543331446421e-08	1.15096831956442e-08	SLC6A3/SLC6A3/DRD2/CNR1/DRD3/HTR1A/HTR2A/NOS1/SNCA/MAOB	10
GO:0046785	BP	GO:0046785	microtubule polymerization	10/173	93/21081	4.79240657487842e-09	2.95543331446421e-08	1.15096831956442e-08	HSPA1A/HSPA1A/HSPA1A/HSPA1A/HSPA1A/SNCA/ABL1/MAPT/MAPT/MAPT	10
GO:1903351	BP	GO:1903351	cellular response to dopamine	10/173	93/21081	4.79240657487842e-09	2.95543331446421e-08	1.15096831956442e-08	MAPK3/DRD2/DRD3/GSK3B/HTR1A/HTR2A/MAPK1/HTR4/LRRK2/ABL1	10
GO:0042303	BP	GO:0042303	molting cycle	11/173	121/21081	4.83334689494364e-09	2.9720536840254e-08	1.15744098085938e-08	TNF/TNF/TNF/TNF/TNF/TNF/TNF/TNF/TERT/PTGS2/EGFR	11
GO:0042633	BP	GO:0042633	hair cycle	11/173	121/21081	4.83334689494364e-09	2.9720536840254e-08	1.15744098085938e-08	TNF/TNF/TNF/TNF/TNF/TNF/TNF/TNF/TERT/PTGS2/EGFR	11
GO:0002367	BP	GO:0002367	cytokine production involved in immune response	13/173	187/21081	5.06055999877205e-09	3.10727159462174e-08	1.21010044388039e-08	TNF/TNF/TNF/TNF/TNF/TNF/TNF/TNF/IL6/TLR4/MIF/MIF/SIRT1	13
GO:0019369	BP	GO:0019369	arachidonic acid metabolic process	9/173	69/21081	5.08875318250608e-09	3.1200739209911e-08	1.21508620078979e-08	MAPK3/PTGS1/ALOX5/ALOX5/PTGS2/CBR1/EPHX1/CYP1B1/MGLL	9
GO:0008286	BP	GO:0008286	insulin receptor signaling pathway	12/173	153/21081	5.15246623505492e-09	3.15458631595798e-08	1.22852675891193e-08	NR1H4/PTPN11/IGF1R/PRKCB/SRC/GSK3B/PIK3CA/CDK4/AKT1/INSR/SIRT1/OGT	12
GO:1903350	BP	GO:1903350	response to dopamine	10/173	94/21081	5.32527412178548e-09	3.25569636596641e-08	1.26790320627744e-08	MAPK3/DRD2/DRD3/GSK3B/HTR1A/HTR2A/MAPK1/HTR4/LRRK2/ABL1	10
GO:0002763	BP	GO:0002763	positive regulation of myeloid leukocyte differentiation	9/173	70/21081	5.79872494948484e-09	3.52991150578239e-08	1.3746939557518e-08	TNF/TNF/TNF/TNF/TNF/TNF/TNF/TNF/PRKCA	9
GO:0040014	BP	GO:0040014	regulation of multicellular organism growth	9/173	70/21081	5.79872494948484e-09	3.52991150578239e-08	1.3746939557518e-08	SLC6A3/SLC6A3/DRD2/DRD3/PIK3CA/CDK4/STAT5B/STAT3/APP	9
GO:0046686	BP	GO:0046686	response to cadmium ion	9/173	70/21081	5.79872494948484e-09	3.52991150578239e-08	1.3746939557518e-08	MAPK3/TERT/MAPK8/MAPK1/CHUK/AKT1/EGFR/MMP9/CDK1	9
GO:0035264	BP	GO:0035264	multicellular organism growth	12/173	155/21081	5.97167226998959e-09	3.62999076898223e-08	1.41366897197856e-08	PTPN11/SLC6A3/SLC6A3/DRD2/DRD3/MTOR/PIK3CA/CDK4/STAT5B/STAT3/APP/EP300	12
GO:1901343	BP	GO:1901343	negative regulation of vasculature development	14/173	227/21081	5.98469552198511e-09	3.63271018184496e-08	1.41472802414445e-08	ALOX5/ALOX5/SERPINE1/TNF/TNF/TNF/TNF/TNF/TNF/TNF/TNF/PPARG/XDH/RHOA	14
GO:0001516	BP	GO:0001516	prostaglandin biosynthetic process	7/173	32/21081	6.28336401212441e-09	3.80313585292259e-08	1.48109884946162e-08	FABP5/PTGS1/PTGS2/MIF/MIF/CBR1/SIRT1	7
GO:0046457	BP	GO:0046457	prostanoid biosynthetic process	7/173	32/21081	6.28336401212441e-09	3.80313585292259e-08	1.48109884946162e-08	FABP5/PTGS1/PTGS2/MIF/MIF/CBR1/SIRT1	7
GO:0032434	BP	GO:0032434	regulation of proteasomal ubiquitin-dependent protein catabolic process	12/173	156/21081	6.42368862850591e-09	3.88253954232171e-08	1.5120219396588e-08	MDM2/GSK3B/AKT1/LRRK2/HSPA1A/HSPA1A/HSPA1A/HSPA1A/HSPA1A/OGT/VCP/PSEN1	12
GO:0031397	BP	GO:0031397	negative regulation of protein ubiquitination	10/173	96/21081	6.55087208931491e-09	3.94817808617008e-08	1.53758431122106e-08	MTOR/AKT1/HSPA1A/HSPA1A/HSPA1A/HSPA1A/HSPA1A/ABL1/OGT/PSEN1	10
GO:0032092	BP	GO:0032092	positive regulation of protein binding	10/173	96/21081	6.55087208931491e-09	3.94817808617008e-08	1.53758431122106e-08	TERT/GSK3B/LRRK2/ACE/MMP9/ABL1/APP/PPP2CA/EP300/PSEN1	10
GO:0048771	BP	GO:0048771	tissue remodeling	13/173	192/21081	6.96192951728023e-09	4.1899771273263e-08	1.63175088730647e-08	PLG/MDM2/IL6/SRC/PRKCA/CSK/NOS3/EGFR/ACE/MMP2/NOX4/CD38/IL2	13
GO:0048246	BP	GO:0048246	macrophage chemotaxis	8/173	50/21081	6.9998660534351e-09	4.20090831370703e-08	1.63600794469224e-08	CYP19A1/MAPK3/MAPK1/PTK2/MIF/MIF/MAPK14/C5AR1	8
GO:1903580	BP	GO:1903580	positive regulation of ATP metabolic process	8/173	50/21081	6.9998660534351e-09	4.20090831370703e-08	1.63600794469224e-08	HTR2A/INSR/STAT3/CDK1/APP/PFKFB3/VCP/PSEN1	8
GO:0006090	BP	GO:0006090	pyruvate metabolic process	12/173	158/21081	7.42118451575915e-09	4.44302101699284e-08	1.73029667382115e-08	PPARA/LDHB/HTR2A/HDAC4/INSR/STAT3/GLO1/APP/PFKFB3/OGT/EP300/PSEN1	12
GO:0010906	BP	GO:0010906	regulation of glucose metabolic process	11/173	126/21081	7.42420551203793e-09	4.44302101699284e-08	1.73029667382115e-08	PPARA/RORA/SRC/GSK3B/MTOR/AKT1/INSR/PPP1CA/SIRT1/OGT/EP300	11
GO:0032874	BP	GO:0032874	positive regulation of stress-activated MAPK cascade	13/173	194/21081	7.88834045579854e-09	4.71414326254402e-08	1.83588292198021e-08	HMGCR/TNF/TNF/TNF/TNF/TNF/TNF/TNF/TNF/PRMT1/TLR4/XDH/APP	13
GO:0001763	BP	GO:0001763	morphogenesis of a branching structure	14/173	232/21081	7.907447016918e-09	4.71892449085458e-08	1.83774493060247e-08	ESR1/TNF/TNF/TNF/TNF/TNF/TNF/TNF/TNF/DRD2/SRC/LRRK2/PPP1CA/ABL1	14
GO:0003158	BP	GO:0003158	endothelium development	12/173	159/21081	7.97038824178144e-09	4.74981481617522e-08	1.84977490456639e-08	TNF/TNF/TNF/TNF/TNF/TNF/TNF/TNF/IKBKB/XDH/RHOA/FASN	12
GO:0032963	BP	GO:0032963	collagen metabolic process	11/173	127/21081	8.07099774678308e-09	4.80303493362483e-08	1.87050102579139e-08	CTSD/PPARG/IL6/F2/MMP3/CTSB/CTSB/MMP9/MMP2/MMP13/MMP12	11
GO:0038083	BP	GO:0038083	peptidyl-tyrosine autophosphorylation	8/173	51/21081	8.24449904800779e-09	4.88575682775245e-08	1.90271636254397e-08	MAPK3/IGF1R/SRC/EGFR/INSR/PTK2/ACE/ABL1	8
GO:0045684	BP	GO:0045684	positive regulation of epidermis development	8/173	51/21081	8.24449904800779e-09	4.88575682775245e-08	1.90271636254397e-08	TNF/TNF/TNF/TNF/TNF/TNF/TNF/TNF	8
GO:1905521	BP	GO:1905521	regulation of macrophage migration	8/173	51/21081	8.24449904800779e-09	4.88575682775245e-08	1.90271636254397e-08	CYP19A1/MAPK3/MAPK1/PTK2/MIF/MIF/MAPK14/C5AR1	8
GO:0070265	BP	GO:0070265	necrotic cell death	9/173	73/21081	8.47604733044658e-09	5.01597842716818e-08	1.9534300547518e-08	TNF/TNF/TNF/TNF/TNF/TNF/TNF/TNF/TLR4	9
GO:1902905	BP	GO:1902905	positive regulation of supramolecular fiber organization	14/173	234/21081	8.8224351731705e-09	5.21370334503497e-08	2.03043233910022e-08	MTOR/HSPA1A/HSPA1A/HSPA1A/HSPA1A/HSPA1A/RHOA/ABL1/NOX4/APP/MAPT/MAPT/MAPT/PSEN1	14
GO:0031110	BP	GO:0031110	regulation of microtubule polymerization or depolymerization	10/173	99/21081	8.85850080695602e-09	5.22774582343835e-08	2.0359010626513e-08	HSPA1A/HSPA1A/HSPA1A/HSPA1A/HSPA1A/SNCA/ABL1/MAPT/MAPT/MAPT	10
GO:0070304	BP	GO:0070304	positive regulation of stress-activated protein kinase signaling cascade	13/173	196/21081	8.92487017112142e-09	5.25960795521428e-08	2.04830949835797e-08	HMGCR/TNF/TNF/TNF/TNF/TNF/TNF/TNF/TNF/PRMT1/TLR4/XDH/APP	13
GO:0044409	BP	GO:0044409	entry into host	13/173	197/21081	9.4879925560442e-09	5.57790221229559e-08	2.17226648443068e-08	SRC/HTR2A/EGFR/HSPA1A/HSPA1A/HSPA1A/HSPA1A/HSPA1A/CTSB/CTSB/CXCL8/CDK1/DPP4	13
GO:0015918	BP	GO:0015918	sterol transport	11/173	129/21081	9.51748435847095e-09	5.57790221229559e-08	2.17226648443068e-08	NPC1L1/CES1/CES1/NR1H3/SREBF2/PPARG/NR1H2/AKR1C1/SIRT1/CFTR/CETP	11
GO:0051588	BP	GO:0051588	regulation of neurotransmitter transport	11/173	129/21081	9.51748435847095e-09	5.57790221229559e-08	2.17226648443068e-08	BACE1/DRD2/CNR1/PRKCB/DRD3/GSK3B/HTR2A/CHRNA3/NOS1/LRRK2/SNCA	11
GO:1901800	BP	GO:1901800	positive regulation of proteasomal protein catabolic process	11/173	129/21081	9.51748435847095e-09	5.57790221229559e-08	2.17226648443068e-08	MDM2/GSK3B/AKT1/LRRK2/HSPA1A/HSPA1A/HSPA1A/HSPA1A/HSPA1A/VCP/PSEN1	11
GO:0003044	BP	GO:0003044	regulation of systemic arterial blood pressure mediated by a chemical signal	8/173	52/21081	9.67582295651475e-09	5.66288866972881e-08	2.20536373606513e-08	CES1/CES1/AGTR1/DRD3/NOS3/ACE/RHOA/CTSG	8
GO:0043297	BP	GO:0043297	apical junction assembly	10/173	100/21081	9.77367438976154e-09	5.70444264863967e-08	2.22154657904933e-08	TNF/TNF/TNF/TNF/TNF/TNF/TNF/TNF/IKBKB/RHOA	10
GO:1905954	BP	GO:1905954	positive regulation of lipid localization	10/173	100/21081	9.77367438976154e-09	5.70444264863967e-08	2.22154657904933e-08	CYP19A1/CES1/CES1/NR1H3/SREBF2/NR1H2/MIF/MIF/SIRT1/CETP	10
GO:0032729	BP	GO:0032729	positive regulation of interferon-gamma production	10/173	101/21081	1.07715465434184e-08	6.26963030999793e-08	2.44165409751316e-08	TNF/TNF/TNF/TNF/TNF/TNF/TNF/TNF/TLR4/IL2	10
GO:0090559	BP	GO:0090559	regulation of membrane permeability	10/173	101/21081	1.07715465434184e-08	6.26963030999793e-08	2.44165409751316e-08	BCL2L1/MAPK8/GSK3B/MTOR/HSPA1A/HSPA1A/HSPA1A/HSPA1A/HSPA1A/STAT3	10
GO:0032370	BP	GO:0032370	positive regulation of lipid transport	9/173	75/21081	1.08127417564833e-08	6.27641253050514e-08	2.44429537549493e-08	CYP19A1/CES1/CES1/NR1H3/NR1H2/MIF/MIF/SIRT1/CETP	9
GO:0034394	BP	GO:0034394	protein localization to cell surface	9/173	75/21081	1.08127417564833e-08	6.27641253050514e-08	2.44429537549493e-08	TNF/TNF/TNF/TNF/TNF/TNF/TNF/TNF/AKT1	9
GO:0090068	BP	GO:0090068	positive regulation of cell cycle process	16/173	323/21081	1.09584084540628e-08	6.35228888421733e-08	2.47384477486706e-08	TERT/DRD2/MDM2/DRD3/CDK2/PRMT1/CHEK2/CDK4/AKT1/EGFR/CCND1/INSR/RHOA/CDK1/APP/EP300	16
GO:0055123	BP	GO:0055123	digestive system development	12/173	164/21081	1.13043229326521e-08	6.53331069768587e-08	2.54434217754325e-08	TNF/TNF/TNF/TNF/TNF/TNF/TNF/TNF/SRC/EGFR/INSR/CXCL8	12
GO:0002701	BP	GO:0002701	negative regulation of production of molecular mediator of immune response	8/173	53/21081	1.13168196599125e-08	6.53331069768587e-08	2.54434217754325e-08	TNF/TNF/TNF/TNF/TNF/TNF/TNF/TNF	8
GO:0030574	BP	GO:0030574	collagen catabolic process	8/173	53/21081	1.13168196599125e-08	6.53331069768587e-08	2.54434217754325e-08	CTSD/MMP3/CTSB/CTSB/MMP9/MMP2/MMP13/MMP12	8
GO:0043255	BP	GO:0043255	regulation of carbohydrate biosynthetic process	10/173	102/21081	1.18585254295678e-08	6.82935279278557e-08	2.65963324875424e-08	PPARA/GSK3B/MTOR/AKT1/INSR/SNCA/PPP1CA/SIRT1/OGT/EP300	10
GO:0006470	BP	GO:0006470	protein dephosphorylation	17/173	371/21081	1.18617612640051e-08	6.82935279278557e-08	2.65963324875424e-08	PTPN11/TNF/TNF/TNF/TNF/TNF/TNF/TNF/TNF/DRD2/ACP1/GSK3B/IKBKB/MTOR/LRRK2/PPP1CA/PPP2CA	17
GO:0051701	BP	GO:0051701	interaction with host	15/173	281/21081	1.18962479685007e-08	6.8399401377753e-08	2.66375640004033e-08	BCL2L1/SRC/HTR2A/EGFR/INSR/HSPA1A/HSPA1A/HSPA1A/HSPA1A/HSPA1A/CTSB/CTSB/CXCL8/CDK1/DPP4	15
GO:0051348	BP	GO:0051348	negative regulation of transferase activity	16/173	325/21081	1.19541974034919e-08	6.86397091451853e-08	2.67311498126448e-08	FABP4/HMGCR/IGF1R/PPARG/SRC/GSK3B/CSK/AKT1/SNCA/SIRT1/ABL1/MAPT/MAPT/MAPT/PPP2CA/PSEN1	16
GO:0002718	BP	GO:0002718	regulation of cytokine production involved in immune response	12/173	165/21081	1.21049674336263e-08	6.94116148791878e-08	2.70317619229498e-08	TNF/TNF/TNF/TNF/TNF/TNF/TNF/TNF/IL6/TLR4/MIF/MIF	12
GO:0010039	BP	GO:0010039	response to iron ion	7/173	35/21081	1.22959862145406e-08	7.0411921058737e-08	2.74213226404565e-08	G6PD/SLC6A3/SLC6A3/DRD2/MDM2/CCND1/SNCA	7
GO:0034329	BP	GO:0034329	cell junction assembly	19/173	471/21081	1.23957146587673e-08	7.08874718507433e-08	2.76065218439926e-08	NR1H4/TNF/TNF/TNF/TNF/TNF/TNF/TNF/TNF/DRD2/SRC/PRKCA/IKBKB/PTK2/SNCA/ACE/RHOA/ABL1/APP	19
GO:0051480	BP	GO:0051480	regulation of cytosolic calcium ion concentration	17/173	373/21081	1.28405263683168e-08	7.33325222298092e-08	2.85587258785993e-08	ESR1/DRD2/CNR1/CXCR3/AGTR1/DRD3/TACR1/HTR2A/PIK3CG/NOS1/SNCA/F2/GLP1R/ABL1/CD38/IL2/C5AR1	17
GO:0043537	BP	GO:0043537	negative regulation of blood vessel endothelial cell migration	10/173	103/21081	1.30414330450159e-08	7.41807884983566e-08	2.88890759483759e-08	TNF/TNF/TNF/TNF/TNF/TNF/TNF/TNF/PPARG/RHOA	10
GO:0060191	BP	GO:0060191	regulation of lipase activity	10/173	103/21081	1.30414330450159e-08	7.41807884983566e-08	2.88890759483759e-08	ESR1/NR1H3/AGTR1/NR1H2/HTR2A/EGFR/SNCA/RHOA/ABL1/C5AR1	10
GO:0070301	BP	GO:0070301	cellular response to hydrogen peroxide	10/173	103/21081	1.30414330450159e-08	7.41807884983566e-08	2.88890759483759e-08	FABP1/MDM2/IL6/SRC/NQO1/LRRK2/SIRT1/ABL1/CYP1B1/CDK1	10
GO:0031279	BP	GO:0031279	regulation of cyclase activity	8/173	54/21081	1.31926974272559e-08	7.48408162462089e-08	2.91461181303441e-08	MAPK3/NOS2/MAPK8/DRD2/DRD3/NOS3/NOS1/MAPK14	8
GO:0050850	BP	GO:0050850	positive regulation of calcium-mediated signaling	8/173	54/21081	1.31926974272559e-08	7.48408162462089e-08	2.91461181303441e-08	TNF/TNF/TNF/TNF/TNF/TNF/TNF/TNF	8
GO:0002221	BP	GO:0002221	pattern recognition receptor signaling pathway	14/173	242/21081	1.35261293996022e-08	7.66300317585463e-08	2.98429128648065e-08	NR1H4/ESR1/NR1H3/XIAP/IKBKB/CHUK/TLR4/HSPA1A/HSPA1A/HSPA1A/HSPA1A/HSPA1A/CTSB/CTSB	14
GO:0002712	BP	GO:0002712	regulation of B cell mediated immunity	9/173	77/21081	1.36950498494426e-08	7.73806739498426e-08	3.01352440696021e-08	TNF/TNF/TNF/TNF/TNF/TNF/TNF/TNF/IL2	9
GO:0002889	BP	GO:0002889	regulation of immunoglobulin mediated immune response	9/173	77/21081	1.36950498494426e-08	7.73806739498426e-08	3.01352440696021e-08	TNF/TNF/TNF/TNF/TNF/TNF/TNF/TNF/IL2	9
GO:0045446	BP	GO:0045446	endothelial cell differentiation	11/173	134/21081	1.41953856801507e-08	8.01011869255781e-08	3.11947246651246e-08	TNF/TNF/TNF/TNF/TNF/TNF/TNF/TNF/IKBKB/XDH/FASN	11
GO:0035265	BP	GO:0035265	organ growth	13/173	204/21081	1.44188777326865e-08	8.1254391891492e-08	3.16438305120525e-08	CYP19A1/G6PD/PPARA/PTPN11/ESR1/MTOR/MAPK1/PIM1/AKT1/PTK2/MAPK14/MMP13/CDK1	13
GO:0071715	BP	GO:0071715	icosanoid transport	8/173	55/21081	1.53310487739493e-08	8.61661722758077e-08	3.355668152694e-08	NOS2/DRD2/DRD3/MIF/MIF/ACE/ABCC1/ABCC1	8
GO:1901571	BP	GO:1901571	fatty acid derivative transport	8/173	55/21081	1.53310487739493e-08	8.61661722758077e-08	3.355668152694e-08	NOS2/DRD2/DRD3/MIF/MIF/ACE/ABCC1/ABCC1	8
GO:0002064	BP	GO:0002064	epithelial cell development	14/173	246/21081	1.66456676899909e-08	9.34312311952067e-08	3.63859968138299e-08	ESR1/TNF/TNF/TNF/TNF/TNF/TNF/TNF/TNF/SRC/GSK3B/IKBKB/AKR1B1/FASN	14
GO:0042310	BP	GO:0042310	vasoconstriction	9/173	79/21081	1.72284332887647e-08	9.65746873930887e-08	3.76101890431025e-08	PTGS2/AGTR1/HTR1A/HTR2A/AKT1/EGFR/ACE/RHOA/CD38	9
GO:0006352	BP	GO:0006352	DNA-templated transcription, initiation	15/173	290/21081	1.81266905013287e-08	1.01476031541694e-07	3.9518975754925e-08	NR1H4/PPARA/NR1I3/NR1I2/MAPK3/ESR1/ESR2/RORA/NR1H3/PPARG/NR1H2/CDK4/CCND1/ESRRA/CDK1	15
GO:0046328	BP	GO:0046328	regulation of JNK cascade	13/173	208/21081	1.8179728526652e-08	1.01639034881243e-07	3.95824560164778e-08	IGF1R/TNF/TNF/TNF/TNF/TNF/TNF/TNF/TNF/AKT1/TLR4/EGFR/APP	13
GO:0070431	BP	GO:0070431	nucleotide-binding oligomerization domain containing 2 signaling pathway	6/173	22/21081	1.87357493936115e-08	1.04609985773266e-07	4.07394675243894e-08	TLR4/HSPA1A/HSPA1A/HSPA1A/HSPA1A/HSPA1A	6
GO:1903364	BP	GO:1903364	positive regulation of cellular protein catabolic process	12/173	172/21081	1.92927069878584e-08	1.07578362193452e-07	4.18954764261823e-08	MDM2/GSK3B/AKT1/LRRK2/HSPA1A/HSPA1A/HSPA1A/HSPA1A/HSPA1A/PTK2/VCP/PSEN1	12
GO:0035304	BP	GO:0035304	regulation of protein dephosphorylation	12/173	173/21081	2.05844891384425e-08	1.14631054192978e-07	4.46420872258145e-08	TNF/TNF/TNF/TNF/TNF/TNF/TNF/TNF/DRD2/GSK3B/IKBKB/MTOR	12
GO:1903321	BP	GO:1903321	negative regulation of protein modification by small protein conjugation or removal	10/173	108/21081	2.06653914223404e-08	1.14930953080529e-07	4.47588802919801e-08	MTOR/AKT1/HSPA1A/HSPA1A/HSPA1A/HSPA1A/HSPA1A/ABL1/OGT/PSEN1	10
GO:1903362	BP	GO:1903362	regulation of cellular protein catabolic process	15/173	294/21081	2.17504561903046e-08	1.20807435755038e-07	4.70474263930634e-08	MDM2/GSK3B/CSNK2A1/CSNK2A2/AKT1/LRRK2/HSPA1A/HSPA1A/HSPA1A/HSPA1A/HSPA1A/PTK2/OGT/VCP/PSEN1	15
GO:0016525	BP	GO:0016525	negative regulation of angiogenesis	13/173	212/21081	2.28048265279643e-08	1.2649831320799e-07	4.92636901222481e-08	ALOX5/ALOX5/SERPINE1/TNF/TNF/TNF/TNF/TNF/TNF/TNF/TNF/PPARG/RHOA	13
GO:0006692	BP	GO:0006692	prostanoid metabolic process	8/173	58/21081	2.36361444961317e-08	1.30768200474041e-07	5.09265613321259e-08	FABP5/PTGS1/PTGS2/MIF/MIF/AKR1C1/CBR1/SIRT1	8
GO:0006693	BP	GO:0006693	prostaglandin metabolic process	8/173	58/21081	2.36361444961317e-08	1.30768200474041e-07	5.09265613321259e-08	FABP5/PTGS1/PTGS2/MIF/MIF/AKR1C1/CBR1/SIRT1	8
GO:0031100	BP	GO:0031100	animal organ regeneration	9/173	82/21081	2.40205606193553e-08	1.32722187349338e-07	5.16875248697919e-08	PPARG/IL6/CSNK2A2/CDK4/CCNA2/EGFR/CCND1/CDK1/C5AR1	9
GO:0031281	BP	GO:0031281	positive regulation of cyclase activity	6/173	23/21081	2.51764815121133e-08	1.38748210045356e-07	5.40343080579453e-08	MAPK3/NOS2/MAPK8/NOS3/NOS1/MAPK14	6
GO:0071157	BP	GO:0071157	negative regulation of cell cycle arrest	6/173	23/21081	2.51764815121133e-08	1.38748210045356e-07	5.40343080579453e-08	MDM2/CHEK2/CDK4/CCND1/MIF/MIF	6
GO:0003012	BP	GO:0003012	muscle system process	19/173	494/21081	2.65339188986085e-08	1.46039665026149e-07	5.6873903066011e-08	G6PD/PPARA/DRD2/PTGS2/TACR1/PRKCA/HTR2A/MTOR/PIK3CA/PIK3CG/NOS3/CHUK/PARP1/CHRNA3/NOS1/HDAC4/PTK2/RHOA/CD38	19
GO:0019233	BP	GO:0019233	sensory perception of pain	10/173	111/21081	2.69309537294153e-08	1.48033146696359e-07	5.76502475150008e-08	FABP5/MAPK3/BACE1/CNR1/PTGS2/HTR2A/MTOR/MAPK1/MC1R/MGLL	10
GO:0010742	BP	GO:0010742	macrophage derived foam cell differentiation	7/173	39/21081	2.73586779358177e-08	1.49996158128115e-07	5.84147255892773e-08	PPARA/NR1H3/PPARG/AGTR1/NR1H2/CETP/EP300	7
GO:0090077	BP	GO:0090077	foam cell differentiation	7/173	39/21081	2.73586779358177e-08	1.49996158128115e-07	5.84147255892773e-08	PPARA/NR1H3/PPARG/AGTR1/NR1H2/CETP/EP300	7
GO:1900180	BP	GO:1900180	regulation of protein localization to nucleus	11/173	143/21081	2.79833386631565e-08	1.53223203582155e-07	5.96714709420538e-08	TERT/PTGS2/SRC/GSK3B/MAPK1/AKT1/PARP1/F2/MAPK14/CDK1/PSEN1	11
GO:0042770	BP	GO:0042770	signal transduction in response to DNA damage	11/173	144/21081	3.00844845533505e-08	1.64516055170124e-07	6.40693757608439e-08	MDM2/CDK2/PRMT1/CHEK2/MIF/MIF/SIRT1/ABL1/MAPK14/CDK1/EP300	11
GO:0019229	BP	GO:0019229	regulation of vasoconstriction	8/173	60/21081	3.11139126341353e-08	1.69926754219076e-07	6.61765263981338e-08	PTGS2/AGTR1/HTR2A/AKT1/EGFR/ACE/RHOA/CD38	8
GO:0001649	BP	GO:0001649	osteoblast differentiation	14/173	259/21081	3.18253002819e-08	1.73588832988181e-07	6.76026917683221e-08	TNF/TNF/TNF/TNF/TNF/TNF/TNF/TNF/IL6/AKT1/HDAC4/PTK2/ESRRA/FASN	14
GO:0006641	BP	GO:0006641	triglyceride metabolic process	10/173	113/21081	3.19884225778281e-08	1.7425488145281e-07	6.78620786671333e-08	FABP4/FABP5/FABP1/PTPN11/NR1H3/NR1H2/PIK3CG/SIRT1/MGLL/CETP	10
GO:0034504	BP	GO:0034504	protein localization to nucleus	15/173	303/21081	3.24321872418512e-08	1.76446048131403e-07	6.87154098580633e-08	TERT/MDM2/PTGS2/SRC/GSK3B/MAPK1/AKT1/PARP1/LRRK2/F2/STAT3/MAPK14/CDK1/MMP12/PSEN1	15
GO:0045766	BP	GO:0045766	positive regulation of angiogenesis	13/173	219/21081	3.35132147332045e-08	1.82094180820186e-07	7.09150270030925e-08	SERPINE1/TERT/PTGS2/AGTR1/PRKCB/PRKCA/NOS3/CXCL8/SIRT1/ABL1/STAT3/CYP1B1/C5AR1	13
GO:0043271	BP	GO:0043271	negative regulation of ion transport	12/173	181/21081	3.40565569443854e-08	1.84810102754398e-07	7.19727196566161e-08	DRD2/CNR1/PTGS2/DRD3/HTR2A/MTOR/NOS3/AKT1/NOS1/SNCA/MMP9/MAOB	12
GO:0097529	BP	GO:0097529	myeloid leukocyte migration	14/173	261/21081	3.50429502259513e-08	1.8992027488529e-07	7.39628326466105e-08	CYP19A1/MAPK3/SERPINE1/IL6/PIK3CG/MAPK1/PTK2/MIF/MIF/CXCL8/STAT5B/MAPK14/DPP4/C5AR1	14
GO:0050920	BP	GO:0050920	regulation of chemotaxis	14/173	262/21081	3.67598245379092e-08	1.98971330524301e-07	7.74876891365648e-08	CYP19A1/MAPK3/SERPINE1/IL6/MAPK1/PTK2/MIF/MIF/CXCL8/MAPK14/DPP4/C5AR1/ELANE/ELANE	14
GO:0050777	BP	GO:0050777	negative regulation of immune response	14/173	263/21081	3.85525380791735e-08	2.08409331168458e-07	8.11632380614178e-08	NR1H3/TNF/TNF/TNF/TNF/TNF/TNF/TNF/TNF/DRD2/PPARG/NR1H2/MMP12/IL2	14
GO:1903320	BP	GO:1903320	regulation of protein modification by small protein conjugation or removal	14/173	264/21081	4.04240686699861e-08	2.18248879007333e-07	8.49951661194651e-08	XIAP/MTOR/AKT1/LRRK2/HDAC4/HSPA1A/HSPA1A/HSPA1A/HSPA1A/HSPA1A/ABL1/OGT/VCP/PSEN1	14
GO:0030168	BP	GO:0030168	platelet activation	12/173	184/21081	4.08646919717552e-08	2.20347812421305e-07	8.5812577851455e-08	MAPK3/PTPN11/IL6/PRKCB/SRC/PRKCA/PIK3CA/PIK3CG/MAPK1/NOS3/TLR4/F2	12
GO:0030301	BP	GO:0030301	cholesterol transport	10/173	116/21081	4.11479843062443e-08	2.21594151225896e-07	8.6297953878215e-08	NPC1L1/CES1/CES1/NR1H3/SREBF2/NR1H2/AKR1C1/SIRT1/CFTR/CETP	10
GO:0010286	BP	GO:0010286	heat acclimation	5/173	13/21081	4.28638580274305e-08	2.29381023625381e-07	8.93304849782855e-08	HSPA1A/HSPA1A/HSPA1A/HSPA1A/HSPA1A	5
GO:0010745	BP	GO:0010745	negative regulation of macrophage derived foam cell differentiation	5/173	13/21081	4.28638580274305e-08	2.29381023625381e-07	8.93304849782855e-08	PPARA/NR1H3/PPARG/NR1H2/CETP	5
GO:0060700	BP	GO:0060700	regulation of ribonuclease activity	5/173	13/21081	4.28638580274305e-08	2.29381023625381e-07	8.93304849782855e-08	HSPA1A/HSPA1A/HSPA1A/HSPA1A/HSPA1A	5
GO:0070370	BP	GO:0070370	cellular heat acclimation	5/173	13/21081	4.28638580274305e-08	2.29381023625381e-07	8.93304849782855e-08	HSPA1A/HSPA1A/HSPA1A/HSPA1A/HSPA1A	5
GO:0090063	BP	GO:0090063	positive regulation of microtubule nucleation	5/173	13/21081	4.28638580274305e-08	2.29381023625381e-07	8.93304849782855e-08	HSPA1A/HSPA1A/HSPA1A/HSPA1A/HSPA1A	5
GO:0048754	BP	GO:0048754	branching morphogenesis of an epithelial tube	12/173	185/21081	4.33911124487612e-08	2.31910486534323e-07	9.03155627533302e-08	ESR1/TNF/TNF/TNF/TNF/TNF/TNF/TNF/TNF/SRC/PPP1CA/ABL1	12
GO:0071156	BP	GO:0071156	regulation of cell cycle arrest	10/173	117/21081	4.46778206399609e-08	2.38487512436173e-07	9.28769294446158e-08	MDM2/CDK2/PRMT1/CHEK2/CDK4/CCND1/MIF/MIF/CDK1/EP300	10
GO:0032886	BP	GO:0032886	regulation of microtubule-based process	14/173	267/21081	4.65428872203029e-08	2.4813140250824e-07	9.66326602526793e-08	TACR1/GSK3B/ERBB2/HSPA1A/HSPA1A/HSPA1A/HSPA1A/HSPA1A/SNCA/RHOA/ABL1/MAPT/MAPT/MAPT	14
GO:0046902	BP	GO:0046902	regulation of mitochondrial membrane permeability	9/173	89/21081	4.96047261518872e-08	2.64123410299961e-07	1.02860611411115e-07	BCL2L1/MAPK8/GSK3B/HSPA1A/HSPA1A/HSPA1A/HSPA1A/HSPA1A/STAT3	9
GO:0052126	BP	GO:0052126	movement in host environment	13/173	227/21081	5.11487405867569e-08	2.72003753132829e-07	1.05929543774958e-07	SRC/HTR2A/EGFR/HSPA1A/HSPA1A/HSPA1A/HSPA1A/HSPA1A/CTSB/CTSB/CXCL8/CDK1/DPP4	13
GO:0006096	BP	GO:0006096	glycolytic process	10/173	119/21081	5.25476831720914e-08	2.79093882247771e-07	1.08690734140168e-07	PPARA/HTR2A/HDAC4/INSR/STAT3/APP/PFKFB3/OGT/EP300/PSEN1	10
GO:0048565	BP	GO:0048565	digestive tract development	11/173	152/21081	5.26332958532816e-08	2.79199593109355e-07	1.08731902334396e-07	TNF/TNF/TNF/TNF/TNF/TNF/TNF/TNF/SRC/EGFR/CXCL8	11
GO:0051099	BP	GO:0051099	positive regulation of binding	12/173	189/21081	5.49553125394166e-08	2.91153519925163e-07	1.13387257267309e-07	TERT/PPARG/GSK3B/PARP1/LRRK2/ACE/MMP9/ABL1/APP/PPP2CA/EP300/PSEN1	12
GO:0071276	BP	GO:0071276	cellular response to cadmium ion	7/173	43/21081	5.57579820980921e-08	2.95038189208958e-07	1.14900108616636e-07	MAPK3/MAPK8/MAPK1/CHUK/AKT1/EGFR/MMP9	7
GO:0002700	BP	GO:0002700	regulation of production of molecular mediator of immune response	13/173	229/21081	5.6697137109272e-08	2.99634496986688e-07	1.16690101513191e-07	TNF/TNF/TNF/TNF/TNF/TNF/TNF/TNF/IL6/TLR4/MIF/MIF/IL2	13
GO:0006757	BP	GO:0006757	ATP generation from ADP	10/173	120/21081	5.69224626165953e-08	3.00451607028464e-07	1.1700831805595e-07	PPARA/HTR2A/HDAC4/INSR/STAT3/APP/PFKFB3/OGT/EP300/PSEN1	10
GO:0050886	BP	GO:0050886	endocrine process	9/173	91/21081	6.0314018339219e-08	3.17564143647263e-07	1.23672649617495e-07	PTPN11/CES1/CES1/AGTR1/DRD3/NOS3/ACE/RHOA/CTSG	9
GO:0070830	BP	GO:0070830	bicellular tight junction assembly	9/173	91/21081	6.0314018339219e-08	3.17564143647263e-07	1.23672649617495e-07	TNF/TNF/TNF/TNF/TNF/TNF/TNF/TNF/IKBKB	9
GO:0050680	BP	GO:0050680	negative regulation of epithelial cell proliferation	12/173	191/21081	6.17131486701513e-08	3.24528674133011e-07	1.26384926666855e-07	ALOX5/ALOX5/TNF/TNF/TNF/TNF/TNF/TNF/TNF/TNF/PPARG/XDH	12
GO:0032649	BP	GO:0032649	regulation of interferon-gamma production	11/173	155/21081	6.43599088027799e-08	3.37611422843225e-07	1.31479891667278e-07	NR1H4/TNF/TNF/TNF/TNF/TNF/TNF/TNF/TNF/TLR4/IL2	11
GO:0050830	BP	GO:0050830	defense response to Gram-positive bacterium	11/173	155/21081	6.43599088027799e-08	3.37611422843225e-07	1.31479891667278e-07	TNF/TNF/TNF/TNF/TNF/TNF/TNF/TNF/IL6/CTSG/C5AR1	11
GO:0051583	BP	GO:0051583	dopamine uptake involved in synaptic transmission	5/173	14/21081	6.62347380178981e-08	3.46590396352277e-07	1.34976676385968e-07	SLC6A3/SLC6A3/DRD2/DRD3/SNCA	5
GO:0051934	BP	GO:0051934	catecholamine uptake involved in synaptic transmission	5/173	14/21081	6.62347380178981e-08	3.46590396352277e-07	1.34976676385968e-07	SLC6A3/SLC6A3/DRD2/DRD3/SNCA	5
GO:0050766	BP	GO:0050766	positive regulation of phagocytosis	9/173	92/21081	6.63870316900637e-08	3.46960021711046e-07	1.35120623832175e-07	TNF/TNF/TNF/TNF/TNF/TNF/TNF/TNF/PPARG	9
GO:0010596	BP	GO:0010596	negative regulation of endothelial cell migration	10/173	122/21081	6.66455554414919e-08	3.47883249472849e-07	1.35480167016715e-07	TNF/TNF/TNF/TNF/TNF/TNF/TNF/TNF/PPARG/RHOA	10
GO:1905517	BP	GO:1905517	macrophage migration	8/173	66/21081	6.69852615677275e-08	3.49227455707085e-07	1.36003656679971e-07	CYP19A1/MAPK3/MAPK1/PTK2/MIF/MIF/MAPK14/C5AR1	8
GO:1990000	BP	GO:1990000	amyloid fibril formation	6/173	27/21081	7.18441347723765e-08	3.74100157656652e-07	1.45690118501259e-07	MDM2/APP/MAPT/MAPT/MAPT/PSEN1	6
GO:0050764	BP	GO:0050764	regulation of phagocytosis	10/173	123/21081	7.20343472517805e-08	3.74631507310668e-07	1.45897048096114e-07	TNF/TNF/TNF/TNF/TNF/TNF/TNF/TNF/PPARG/CSK	10
GO:0120192	BP	GO:0120192	tight junction assembly	9/173	93/21081	7.2986455809548e-08	3.79119132927591e-07	1.4764471565128e-07	TNF/TNF/TNF/TNF/TNF/TNF/TNF/TNF/IKBKB	9
GO:1902107	BP	GO:1902107	positive regulation of leukocyte differentiation	12/173	194/21081	7.32481732456343e-08	3.80014027009402e-07	1.47993224525592e-07	TNF/TNF/TNF/TNF/TNF/TNF/TNF/TNF/PRKCA/RHOA/STAT5B/IL2	12
GO:0090257	BP	GO:0090257	regulation of muscle system process	14/173	277/21081	7.34801357078911e-08	3.80752556857109e-07	1.48280838681393e-07	G6PD/PPARA/PTGS2/TACR1/PRKCA/MTOR/PIK3CG/NOS3/PARP1/CHRNA3/NOS1/HDAC4/PTK2/RHOA	14
GO:0042391	BP	GO:0042391	regulation of membrane potential	18/173	473/21081	7.40226032537667e-08	3.83096274330395e-07	1.49193579479353e-07	BCL2L1/DRD2/CNR1/SRC/GSK3B/AKT1/PARP1/CHRNA3/LRRK2/ABL1/APP/CFTR/MAPT/MAPT/MAPT/VCP/CACNA1B/PSEN1	18
GO:0002821	BP	GO:0002821	positive regulation of adaptive immune response	11/173	158/21081	7.8353218834059e-08	4.05015604411091e-07	1.57729875793496e-07	TNF/TNF/TNF/TNF/TNF/TNF/TNF/TNF/IL6/SIRT1/IL2	11
GO:0001942	BP	GO:0001942	hair follicle development	9/173	94/21081	8.01505809294291e-08	4.13802938480127e-07	1.61152028165329e-07	TNF/TNF/TNF/TNF/TNF/TNF/TNF/TNF/EGFR	9
GO:0031669	BP	GO:0031669	cellular response to nutrient levels	13/173	236/21081	8.06446879059299e-08	4.1584863945667e-07	1.61948708978183e-07	NR1H4/PPARA/SRD5A1/MAPK3/SREBF2/MAPK8/MDM2/PPARG/MTOR/MAPK1/PIM1/LRRK2/SIRT1	13
GO:0030307	BP	GO:0030307	positive regulation of cell growth	12/173	196/21081	8.19733857556666e-08	4.22187777061609e-07	1.64417432099404e-07	ERBB2/CSNK2A1/MTOR/AKT1/EGFR/F2/RHOA/CD38/MAPT/MAPT/MAPT/IL2	12
GO:0007173	BP	GO:0007173	epidermal growth factor receptor signaling pathway	10/173	125/21081	8.39754582325449e-08	4.31975450399617e-07	1.68229158075138e-07	PTPN11/SRC/PIK3CA/AKT1/EGFR/PTK2/MMP9/ABL1/APP/PSEN1	10
GO:0001890	BP	GO:0001890	placenta development	11/173	160/21081	8.91233922631165e-08	4.57902410793207e-07	1.78326191863577e-07	PLG/MAPK3/PPARG/PTGS2/MAPK1/AKT1/EGFR/PTK2/CTSB/CTSB/MAPK14	11
GO:0070423	BP	GO:0070423	nucleotide-binding oligomerization domain containing signaling pathway	7/173	46/21081	9.0717856158847e-08	4.65484772919837e-07	1.81279078180621e-07	XIAP/TLR4/HSPA1A/HSPA1A/HSPA1A/HSPA1A/HSPA1A	7
GO:1903579	BP	GO:1903579	negative regulation of ATP metabolic process	6/173	28/21081	9.08182811839362e-08	4.65484772919837e-07	1.81279078180621e-07	PPARA/PARP1/HDAC4/SNCA/RHOA/STAT3	6
GO:0030879	BP	GO:0030879	mammary gland development	11/173	161/21081	9.49859268649631e-08	4.86259281023167e-07	1.8936953333129e-07	CYP19A1/ESR1/SLC6A3/SLC6A3/SRC/MAPK1/AKT1/XDH/CCND1/STAT5B/FASN	11
GO:0090181	BP	GO:0090181	regulation of cholesterol metabolic process	8/173	69/21081	9.55004305628572e-08	4.88304848930903e-07	1.90166162321631e-07	NR1H4/HMGCR/CES1/CES1/SREBF2/FASN/ACACA/ACACA	8
GO:0022404	BP	GO:0022404	molting cycle process	9/173	96/21081	9.63374358577437e-08	4.9081266781721e-07	1.911428110165e-07	TNF/TNF/TNF/TNF/TNF/TNF/TNF/TNF/EGFR	9
GO:0022405	BP	GO:0022405	hair cycle process	9/173	96/21081	9.63374358577437e-08	4.9081266781721e-07	1.911428110165e-07	TNF/TNF/TNF/TNF/TNF/TNF/TNF/TNF/EGFR	9
GO:0120193	BP	GO:0120193	tight junction organization	9/173	96/21081	9.63374358577437e-08	4.9081266781721e-07	1.911428110165e-07	TNF/TNF/TNF/TNF/TNF/TNF/TNF/TNF/IKBKB	9
GO:0010968	BP	GO:0010968	regulation of microtubule nucleation	5/173	15/21081	9.86930486121495e-08	5.02211692877872e-07	1.95582064189473e-07	HSPA1A/HSPA1A/HSPA1A/HSPA1A/HSPA1A	5
GO:0001894	BP	GO:0001894	tissue homeostasis	14/173	285/21081	1.04424523793172e-07	5.30741389470323e-07	2.06692711411316e-07	PTPN11/PTGS2/IL6/SRC/PRKCA/CSK/NOS3/TLR4/EGFR/AKR1B1/NOX4/CD38/ACACA/ACACA	14
GO:0046031	BP	GO:0046031	ADP metabolic process	10/173	128/21081	1.05156697869102e-07	5.33824144857606e-07	2.07893264227163e-07	PPARA/HTR2A/HDAC4/INSR/STAT3/APP/PFKFB3/OGT/EP300/PSEN1	10
GO:0003073	BP	GO:0003073	regulation of systemic arterial blood pressure	9/173	97/21081	1.05448388701768e-07	5.34666114073761e-07	2.08221161963546e-07	CES1/CES1/DRD2/AGTR1/DRD3/NOS3/ACE/RHOA/CTSG	9
GO:0035872	BP	GO:0035872	nucleotide-binding domain, leucine rich repeat containing receptor signaling pathway	7/173	47/21081	1.05860831860065e-07	5.35479374492165e-07	2.08537879303287e-07	XIAP/TLR4/HSPA1A/HSPA1A/HSPA1A/HSPA1A/HSPA1A	7
GO:0070849	BP	GO:0070849	response to epidermal growth factor	7/173	47/21081	1.05860831860065e-07	5.35479374492165e-07	2.08537879303287e-07	MAPK3/PTPN11/ERBB2/MAPK1/AKT1/EGFR/STAT5B	7
GO:0045071	BP	GO:0045071	negative regulation of viral genome replication	8/173	70/21081	1.0707484419039e-07	5.40976234203288e-07	2.10678584476241e-07	TNF/TNF/TNF/TNF/TNF/TNF/TNF/TNF	8
GO:2000045	BP	GO:2000045	regulation of G1/S transition of mitotic cell cycle	12/173	202/21081	1.13998388037581e-07	5.75272150560192e-07	2.24034836848453e-07	TERT/MDM2/CDK2/PRMT1/CHEK2/CDK4/WEE1/AKT1/EGFR/CCND1/CDK1/EP300	12
GO:0098773	BP	GO:0098773	skin epidermis development	9/173	98/21081	1.15300696563199e-07	5.81153807469787e-07	2.26325398011298e-07	TNF/TNF/TNF/TNF/TNF/TNF/TNF/TNF/EGFR	9
GO:0006805	BP	GO:0006805	xenobiotic metabolic process	10/173	130/21081	1.2176606943738e-07	6.11565046145894e-07	2.38168795764043e-07	NR1I2/PTGS1/CES1/CES1/RORA/NQO1/CYP26A1/AKR1C1/EPHX1/CYP1B1	10
GO:0010923	BP	GO:0010923	negative regulation of phosphatase activity	10/173	130/21081	1.2176606943738e-07	6.11565046145894e-07	2.38168795764043e-07	TNF/TNF/TNF/TNF/TNF/TNF/TNF/TNF/GSK3B/IKBKB	10
GO:0035270	BP	GO:0035270	endocrine system development	10/173	130/21081	1.2176606943738e-07	6.11565046145894e-07	2.38168795764043e-07	SRD5A1/MAPK3/SLC6A3/SLC6A3/DRD2/IL6/GSK3B/MAPK1/AKT1/INSR	10
GO:0045776	BP	GO:0045776	negative regulation of blood pressure	7/173	48/21081	1.230828556634e-07	6.17448705683337e-07	2.40460136833238e-07	PPARA/NOS2/DRD2/CNR1/DRD3/NOS3/NOS1	7
GO:0016485	BP	GO:0016485	protein processing	13/173	246/21081	1.30665765035176e-07	6.53944447154844e-07	2.54673092350501e-07	CES1/CES1/SERPINE1/MDM2/XIAP/SRC/PARP1/LRRK2/ACE/CTSG/PSEN2/OGT/PSEN1	13
GO:1904018	BP	GO:1904018	positive regulation of vasculature development	13/173	246/21081	1.30665765035176e-07	6.53944447154844e-07	2.54673092350501e-07	SERPINE1/TERT/PTGS2/AGTR1/PRKCB/PRKCA/NOS3/CXCL8/SIRT1/ABL1/STAT3/CYP1B1/C5AR1	13
GO:0035303	BP	GO:0035303	regulation of dephosphorylation	13/173	247/21081	1.36951570204393e-07	6.84596731527607e-07	2.66610363295735e-07	TNF/TNF/TNF/TNF/TNF/TNF/TNF/TNF/DRD2/SRC/GSK3B/IKBKB/MTOR	13
GO:0030279	BP	GO:0030279	negative regulation of ossification	9/173	100/21081	1.3743437960851e-07	6.86202912992432e-07	2.6723587698012e-07	TNF/TNF/TNF/TNF/TNF/TNF/TNF/TNF/HDAC4	9
GO:0007613	BP	GO:0007613	memory	10/173	132/21081	1.40640727961882e-07	7.01387855762952e-07	2.73149523543462e-07	DRD2/CNR1/PTGS2/HTR2A/MTOR/INSR/MAPT/MAPT/MAPT/PSEN1	10
GO:0010921	BP	GO:0010921	regulation of phosphatase activity	12/173	206/21081	1.41143797015311e-07	7.03071504710502e-07	2.73805206278854e-07	TNF/TNF/TNF/TNF/TNF/TNF/TNF/TNF/DRD2/GSK3B/IKBKB/MTOR	12
GO:1901029	BP	GO:1901029	negative regulation of mitochondrial outer membrane permeabilization involved in apoptotic signaling pathway	5/173	16/21081	1.42601399949419e-07	7.09500407945062e-07	2.76308887859592e-07	HSPA1A/HSPA1A/HSPA1A/HSPA1A/HSPA1A	5
GO:0002699	BP	GO:0002699	positive regulation of immune effector process	15/173	340/21081	1.46075547206463e-07	7.25935672608493e-07	2.82709461629498e-07	NOS2/TNF/TNF/TNF/TNF/TNF/TNF/TNF/TNF/IL6/TLR4/MIF/MIF/STAT5B/IL2	15
GO:0031647	BP	GO:0031647	regulation of protein stability	15/173	342/21081	1.57557331791272e-07	7.82080727548029e-07	3.0457467483507e-07	TERT/MDM2/SRC/CHEK2/MAPK1/PIM1/LRRK2/HSPA1A/HSPA1A/HSPA1A/HSPA1A/HSPA1A/SNCA/SIRT1/EP300	15
GO:0031330	BP	GO:0031330	negative regulation of cellular catabolic process	14/173	295/21081	1.59427299790981e-07	7.90439436186557e-07	3.07829902685528e-07	CNR1/CSNK2A1/CSNK2A2/MTOR/PIK3CA/PIK3CG/AKT1/LRRK2/PTK2/SNCA/STAT3/MAPK14/OGT/PSEN1	14
GO:0010874	BP	GO:0010874	regulation of cholesterol efflux	7/173	50/21081	1.64685869118845e-07	8.15559741125844e-07	3.17612791381211e-07	CES1/CES1/NR1H3/SREBF2/NR1H2/SIRT1/CETP	7
GO:0070059	BP	GO:0070059	intrinsic apoptotic signaling pathway in response to endoplasmic reticulum stress	8/173	74/21081	1.66249266552509e-07	8.22343578092681e-07	3.20254698879413e-07	BCL2L1/LRRK2/HSPA1A/HSPA1A/HSPA1A/HSPA1A/HSPA1A/SIRT1	8
GO:0007050	BP	GO:0007050	cell cycle arrest	13/173	252/21081	1.72643348366613e-07	8.52978589778765e-07	3.32185243124009e-07	MDM2/CDK2/PRMT1/CHEK2/MTOR/CDK4/CCND1/MIF/MIF/CXCL8/ABL1/CDK1/EP300	13
GO:0031109	BP	GO:0031109	microtubule polymerization or depolymerization	10/173	135/21081	1.73776985581786e-07	8.55243603485804e-07	3.33067333410879e-07	HSPA1A/HSPA1A/HSPA1A/HSPA1A/HSPA1A/SNCA/ABL1/MAPT/MAPT/MAPT	10
GO:0043244	BP	GO:0043244	regulation of protein-containing complex disassembly	10/173	135/21081	1.73776985581786e-07	8.55243603485804e-07	3.33067333410879e-07	IGF1R/TNF/TNF/TNF/TNF/TNF/TNF/TNF/TNF/INSR	10
GO:0032373	BP	GO:0032373	positive regulation of sterol transport	6/173	31/21081	1.73906913017589e-07	8.55243603485804e-07	3.33067333410879e-07	CES1/CES1/NR1H3/NR1H2/SIRT1/CETP	6
GO:0032376	BP	GO:0032376	positive regulation of cholesterol transport	6/173	31/21081	1.73906913017589e-07	8.55243603485804e-07	3.33067333410879e-07	CES1/CES1/NR1H3/NR1H2/SIRT1/CETP	6
GO:0007569	BP	GO:0007569	cell aging	11/173	171/21081	1.75357505682831e-07	8.61380394966879e-07	3.35457254558455e-07	SERPINE1/TERT/CHEK2/MTOR/MIF/MIF/SIRT1/ABL1/MAPK14/NOX4/CDK1	11
GO:0032371	BP	GO:0032371	regulation of sterol transport	8/173	75/21081	1.84808851602781e-07	9.05712584152498e-07	3.52722047859615e-07	CES1/CES1/NR1H3/SREBF2/PPARG/NR1H2/SIRT1/CETP	8
GO:1900076	BP	GO:1900076	regulation of cellular response to insulin stimulus	8/173	75/21081	1.84808851602781e-07	9.05712584152498e-07	3.52722047859615e-07	NR1H4/PTPN11/PRKCB/SRC/CDK4/SIRT1/ESRRA/OGT	8
GO:0032609	BP	GO:0032609	interferon-gamma production	11/173	172/21081	1.86020318016029e-07	9.09642700002717e-07	3.54252597986962e-07	NR1H4/TNF/TNF/TNF/TNF/TNF/TNF/TNF/TNF/TLR4/IL2	11
GO:0006165	BP	GO:0006165	nucleoside diphosphate phosphorylation	10/173	136/21081	1.86253035773679e-07	9.09642700002717e-07	3.54252597986962e-07	PPARA/HTR2A/HDAC4/INSR/STAT3/APP/PFKFB3/OGT/EP300/PSEN1	10
GO:0071466	BP	GO:0071466	cellular response to xenobiotic stimulus	10/173	136/21081	1.86253035773679e-07	9.09642700002717e-07	3.54252597986962e-07	NR1I2/PTGS1/CES1/CES1/RORA/NQO1/CYP26A1/AKR1C1/EPHX1/CYP1B1	10
GO:0006959	BP	GO:0006959	humoral immune response	17/173	451/21081	1.9910582818862e-07	9.71298121668712e-07	3.7826377655751e-07	ALOX5/ALOX5/TNF/TNF/TNF/TNF/TNF/TNF/TNF/TNF/IL6/F2/CXCL8/CTSG/C5AR1/ELANE/ELANE	17
GO:0060134	BP	GO:0060134	prepulse inhibition	5/173	17/21081	2.0067895785083e-07	9.76729543995618e-07	3.80378997698805e-07	SLC6A3/SLC6A3/BACE1/DRD2/DRD3	5
GO:0097201	BP	GO:0097201	negative regulation of transcription from RNA polymerase II promoter in response to stress	5/173	17/21081	2.0067895785083e-07	9.76729543995618e-07	3.80378997698805e-07	HSPA1A/HSPA1A/HSPA1A/HSPA1A/HSPA1A	5
GO:0002440	BP	GO:0002440	production of molecular mediator of immune response	16/173	399/21081	2.023313672693e-07	9.83645285500293e-07	3.83072274295242e-07	TNF/TNF/TNF/TNF/TNF/TNF/TNF/TNF/IL6/TLR4/MIF/MIF/SIRT1/IL2/ELANE/ELANE	16
GO:0046939	BP	GO:0046939	nucleotide phosphorylation	10/173	138/21081	2.13587104218965e-07	1.03717897808729e-06	4.03920514685368e-07	PPARA/HTR2A/HDAC4/INSR/STAT3/APP/PFKFB3/OGT/EP300/PSEN1	10
GO:0034764	BP	GO:0034764	positive regulation of transmembrane transport	12/173	215/21081	2.24341812062475e-07	1.08691945205639e-06	4.23291518408704e-07	G6PD/PTPN11/TERT/AKT1/NOS1/INSR/SNCA/F2/ABL1/MAPK14/CFTR/PSEN1	12
GO:0070507	BP	GO:0070507	regulation of microtubule cytoskeleton organization	12/173	215/21081	2.24341812062475e-07	1.08691945205639e-06	4.23291518408704e-07	GSK3B/HSPA1A/HSPA1A/HSPA1A/HSPA1A/HSPA1A/SNCA/RHOA/ABL1/MAPT/MAPT/MAPT	12
GO:0019079	BP	GO:0019079	viral genome replication	10/173	139/21081	2.28529929336421e-07	1.10343598835279e-06	4.29723742723509e-07	TNF/TNF/TNF/TNF/TNF/TNF/TNF/TNF/CXCL8/VCP	10
GO:0035305	BP	GO:0035305	negative regulation of dephosphorylation	10/173	139/21081	2.28529929336421e-07	1.10343598835279e-06	4.29723742723509e-07	TNF/TNF/TNF/TNF/TNF/TNF/TNF/TNF/GSK3B/IKBKB	10
GO:0046683	BP	GO:0046683	response to organophosphorus	10/173	139/21081	2.28529929336421e-07	1.10343598835279e-06	4.29723742723509e-07	SRD5A1/SLC6A3/SLC6A3/PTGS2/PIK3CG/AKR1C1/NOX4/TYR/APP/CFTR	10
GO:0009135	BP	GO:0009135	purine nucleoside diphosphate metabolic process	10/173	140/21081	2.4438289976503e-07	1.17597162072663e-06	4.57972126638407e-07	PPARA/HTR2A/HDAC4/INSR/STAT3/APP/PFKFB3/OGT/EP300/PSEN1	10
GO:0009179	BP	GO:0009179	purine ribonucleoside diphosphate metabolic process	10/173	140/21081	2.4438289976503e-07	1.17597162072663e-06	4.57972126638407e-07	PPARA/HTR2A/HDAC4/INSR/STAT3/APP/PFKFB3/OGT/EP300/PSEN1	10
GO:0010633	BP	GO:0010633	negative regulation of epithelial cell migration	10/173	140/21081	2.4438289976503e-07	1.17597162072663e-06	4.57972126638407e-07	TNF/TNF/TNF/TNF/TNF/TNF/TNF/TNF/PPARG/RHOA	10
GO:0050679	BP	GO:0050679	positive regulation of epithelial cell proliferation	12/173	217/21081	2.47910539186361e-07	1.19159715045571e-06	4.64057356038293e-07	AGTR1/ERBB2/PRKCA/MTOR/AKT1/TLR4/EGFR/CCND1/SIRT1/STAT3/MMP12/C5AR1	12
GO:0015872	BP	GO:0015872	dopamine transport	7/173	53/21081	2.48943070814732e-07	1.19297838021151e-06	4.64595264196529e-07	SLC6A3/SLC6A3/DRD2/CNR1/DRD3/HTR2A/SNCA	7
GO:0071622	BP	GO:0071622	regulation of granulocyte chemotaxis	7/173	53/21081	2.48943070814732e-07	1.19297838021151e-06	4.64595264196529e-07	MAPK3/MAPK1/PTK2/CXCL8/MAPK14/DPP4/C5AR1	7
GO:0003015	BP	GO:0003015	heart process	14/173	306/21081	2.49040203164889e-07	1.19297838021151e-06	4.64595264196529e-07	DRD2/MDM2/SRC/MTOR/PIK3CA/PIK3CG/NOS3/NOS1/HDAC4/ACE/GLP1R/NOX4/IL2/CACNA1B	14
GO:0060193	BP	GO:0060193	positive regulation of lipase activity	8/173	78/21081	2.5153378202866e-07	1.20221264323935e-06	4.68191469242856e-07	ESR1/NR1H3/AGTR1/NR1H2/HTR2A/EGFR/RHOA/C5AR1	8
GO:0090307	BP	GO:0090307	mitotic spindle assembly	8/173	78/21081	2.5153378202866e-07	1.20221264323935e-06	4.68191469242856e-07	XIAP/CHEK2/HSPA1A/HSPA1A/HSPA1A/HSPA1A/HSPA1A/RHOA	8
GO:0010743	BP	GO:0010743	regulation of macrophage derived foam cell differentiation	6/173	33/21081	2.58071293261837e-07	1.23069015159321e-06	4.79281792199904e-07	PPARA/NR1H3/PPARG/AGTR1/NR1H2/CETP	6
GO:0046320	BP	GO:0046320	regulation of fatty acid oxidation	6/173	33/21081	2.58071293261837e-07	1.23069015159321e-06	4.79281792199904e-07	PPARA/FABP1/CNR1/PPARG/MTOR/AKT1	6
GO:0061138	BP	GO:0061138	morphogenesis of a branching epithelium	12/173	218/21081	2.60502536840605e-07	1.2408915684257e-06	4.83254647053847e-07	ESR1/TNF/TNF/TNF/TNF/TNF/TNF/TNF/TNF/SRC/PPP1CA/ABL1	12
GO:0008637	BP	GO:0008637	apoptotic mitochondrial changes	10/173	142/21081	2.79009741438961e-07	1.32756146850408e-06	5.17007501080977e-07	BCL2L1/MAPK8/GSK3B/AKT1/HSPA1A/HSPA1A/HSPA1A/HSPA1A/HSPA1A/MMP9	10
GO:0009185	BP	GO:0009185	ribonucleoside diphosphate metabolic process	10/173	143/21081	2.97883907061203e-07	1.4141996883833e-06	5.50748017524505e-07	PPARA/HTR2A/HDAC4/INSR/STAT3/APP/PFKFB3/OGT/EP300/PSEN1	10
GO:0009410	BP	GO:0009410	response to xenobiotic stimulus	10/173	143/21081	2.97883907061203e-07	1.4141996883833e-06	5.50748017524505e-07	NR1I2/PTGS1/CES1/CES1/RORA/NQO1/CYP26A1/AKR1C1/EPHX1/CYP1B1	10
GO:1905330	BP	GO:1905330	regulation of morphogenesis of an epithelium	12/173	221/21081	3.01768773990844e-07	1.43104410790971e-06	5.57307933169181e-07	ESR1/TNF/TNF/TNF/TNF/TNF/TNF/TNF/TNF/MTOR/RHOA/ABL1	12
GO:0007269	BP	GO:0007269	neurotransmitter secretion	11/173	181/21081	3.11033524089457e-07	1.46781398475559e-06	5.71627648371947e-07	BACE1/DRD2/CNR1/PRKCB/GSK3B/HTR2A/CHRNA3/LRRK2/SNCA/CACNA1B/PSEN1	11
GO:0099643	BP	GO:0099643	signal release from synapse	11/173	181/21081	3.11033524089457e-07	1.46781398475559e-06	5.71627648371947e-07	BACE1/DRD2/CNR1/PRKCB/GSK3B/HTR2A/CHRNA3/LRRK2/SNCA/CACNA1B/PSEN1	11
GO:0043276	BP	GO:0043276	anoikis	6/173	34/21081	3.11249800015247e-07	1.46781398475559e-06	5.71627648371947e-07	SRC/CHEK2/MTOR/PIK3CA/AKT1/PTK2	6
GO:0045907	BP	GO:0045907	positive regulation of vasoconstriction	6/173	34/21081	3.11249800015247e-07	1.46781398475559e-06	5.71627648371947e-07	PTGS2/HTR2A/AKT1/EGFR/RHOA/CD38	6
GO:0098810	BP	GO:0098810	neurotransmitter reuptake	6/173	34/21081	3.11249800015247e-07	1.46781398475559e-06	5.71627648371947e-07	SLC6A3/SLC6A3/DRD2/DRD3/NOS1/SNCA	6
GO:0044070	BP	GO:0044070	regulation of anion transport	9/173	110/21081	3.12772895871289e-07	1.47172982785948e-06	5.73152640099862e-07	CES1/CES1/MTOR/AKT1/MIF/MIF/CFTR/CETP/PSEN1	9
GO:0045069	BP	GO:0045069	regulation of viral genome replication	9/173	110/21081	3.12772895871289e-07	1.47172982785948e-06	5.73152640099862e-07	TNF/TNF/TNF/TNF/TNF/TNF/TNF/TNF/CXCL8	9
GO:0016051	BP	GO:0016051	carbohydrate biosynthetic process	12/173	222/21081	3.16763970072999e-07	1.48886073986745e-06	5.79824127800133e-07	G6PD/PPARA/GSK3B/MTOR/AKT1/AKR1B1/INSR/SNCA/PPP1CA/SIRT1/OGT/EP300	12
GO:0061136	BP	GO:0061136	regulation of proteasomal protein catabolic process	12/173	223/21081	3.32419132098339e-07	1.56071700805065e-06	6.07807939120197e-07	MDM2/GSK3B/AKT1/LRRK2/HSPA1A/HSPA1A/HSPA1A/HSPA1A/HSPA1A/OGT/VCP/PSEN1	12
GO:0071260	BP	GO:0071260	cellular response to mechanical stimulus	8/173	81/21081	3.37922295646488e-07	1.58480334900875e-06	6.17188159354338e-07	MAPK3/PTPN11/MAPK8/PTGS2/AKT1/TLR4/EGFR/HDAC4	8
GO:0002262	BP	GO:0002262	myeloid cell homeostasis	11/173	183/21081	3.47274625764115e-07	1.6268686713029e-06	6.33570140661742e-07	G6PD/IL6/PRMT1/HSPA1A/HSPA1A/HSPA1A/HSPA1A/HSPA1A/STAT5B/STAT3/MAPK14	11
GO:0046718	BP	GO:0046718	viral entry into host cell	11/173	184/21081	3.66757338317387e-07	1.71495041534118e-06	6.67872825288015e-07	HTR2A/EGFR/HSPA1A/HSPA1A/HSPA1A/HSPA1A/HSPA1A/CTSB/CTSB/CDK1/DPP4	11
GO:1901028	BP	GO:1901028	regulation of mitochondrial outer membrane permeabilization involved in apoptotic signaling pathway	7/173	56/21081	3.66883955647243e-07	1.71495041534118e-06	6.67872825288015e-07	MAPK8/GSK3B/HSPA1A/HSPA1A/HSPA1A/HSPA1A/HSPA1A	7
GO:0046513	BP	GO:0046513	ceramide biosynthetic process	8/173	82/21081	3.71857618352123e-07	1.735589420525e-06	6.75910509981371e-07	TNF/TNF/TNF/TNF/TNF/TNF/TNF/TNF	8
GO:1903265	BP	GO:1903265	positive regulation of tumor necrosis factor-mediated signaling pathway	5/173	19/21081	3.72116253729884e-07	1.735589420525e-06	6.75910509981371e-07	HSPA1A/HSPA1A/HSPA1A/HSPA1A/HSPA1A	5
GO:0055094	BP	GO:0055094	response to lipoprotein particle	6/173	35/21081	3.73102313215392e-07	1.7382804044432e-06	6.76958490737069e-07	CES1/CES1/SREBF2/PPARG/AKT1/TLR4	6
GO:0051604	BP	GO:0051604	protein maturation	14/173	317/21081	3.81736354374638e-07	1.77655834582458e-06	6.91865508822196e-07	CES1/CES1/SERPINE1/MDM2/XIAP/SRC/PARP1/LRRK2/ACE/CTSG/PSEN2/OGT/EP300/PSEN1	14
GO:0050728	BP	GO:0050728	negative regulation of inflammatory response	12/173	228/21081	4.21506019558315e-07	1.95949570799046e-06	7.63108905615192e-07	CYP19A1/NR1H4/PPARA/ALOX5/ALOX5/RORA/NR1H3/PPARG/F2/IL2/ELANE/ELANE	12
GO:0006638	BP	GO:0006638	neutral lipid metabolic process	10/173	149/21081	4.3648075877081e-07	2.02247191277772e-06	7.87634451917251e-07	FABP4/FABP5/FABP1/PTPN11/NR1H3/NR1H2/PIK3CG/SIRT1/MGLL/CETP	10
GO:0006639	BP	GO:0006639	acylglycerol metabolic process	10/173	149/21081	4.3648075877081e-07	2.02247191277772e-06	7.87634451917251e-07	FABP4/FABP5/FABP1/PTPN11/NR1H3/NR1H2/PIK3CG/SIRT1/MGLL/CETP	10
GO:0030218	BP	GO:0030218	erythrocyte differentiation	10/173	149/21081	4.3648075877081e-07	2.02247191277772e-06	7.87634451917251e-07	G6PD/PRMT1/HSPA1A/HSPA1A/HSPA1A/HSPA1A/HSPA1A/STAT5B/STAT3/MAPK14	10
GO:1902806	BP	GO:1902806	regulation of cell cycle G1/S phase transition	12/173	229/21081	4.41679782643055e-07	2.04433267587183e-06	7.96147939817547e-07	TERT/MDM2/CDK2/PRMT1/CHEK2/CDK4/WEE1/AKT1/EGFR/CCND1/CDK1/EP300	12
GO:0001963	BP	GO:0001963	synaptic transmission, dopaminergic	6/173	36/21081	4.446909790089e-07	2.05603043504768e-06	8.00703532446012e-07	SLC6A3/SLC6A3/DRD2/PTGS2/DRD3/SNCA	6
GO:1901215	BP	GO:1901215	negative regulation of neuron death	13/173	274/21081	4.49967695586617e-07	2.07816602016036e-06	8.09324047439544e-07	PPARA/BCL2L1/TERT/GSK3B/PIK3CA/AKT1/LRRK2/SNCA/RHOA/SIRT1/STAT3/C5AR1/PSEN1	13
GO:0031668	BP	GO:0031668	cellular response to extracellular stimulus	13/173	275/21081	4.68961345052791e-07	2.16353610763226e-06	8.42570700523445e-07	NR1H4/PPARA/SRD5A1/MAPK3/SREBF2/MAPK8/MDM2/PPARG/MTOR/MAPK1/PIM1/LRRK2/SIRT1	13
GO:0002705	BP	GO:0002705	positive regulation of leukocyte mediated immunity	12/173	231/21081	4.84621629656808e-07	2.23335933233381e-06	8.69762760384179e-07	NOS2/TNF/TNF/TNF/TNF/TNF/TNF/TNF/TNF/IL6/STAT5B/IL2	12
GO:0010759	BP	GO:0010759	positive regulation of macrophage chemotaxis	5/173	20/21081	4.92866262235665e-07	2.26398783593442e-06	8.81690770110344e-07	MAPK3/MAPK1/PTK2/MAPK14/C5AR1	5
GO:0090084	BP	GO:0090084	negative regulation of inclusion body assembly	5/173	20/21081	4.92866262235665e-07	2.26398783593442e-06	8.81690770110344e-07	HSPA1A/HSPA1A/HSPA1A/HSPA1A/HSPA1A	5
GO:0090494	BP	GO:0090494	dopamine uptake	5/173	20/21081	4.92866262235665e-07	2.26398783593442e-06	8.81690770110344e-07	SLC6A3/SLC6A3/DRD2/DRD3/SNCA	5
GO:0042542	BP	GO:0042542	response to hydrogen peroxide	10/173	151/21081	4.93825946558744e-07	2.26594648696339e-06	8.82453550062914e-07	FABP1/MDM2/IL6/SRC/NQO1/LRRK2/SIRT1/ABL1/CYP1B1/CDK1	10
GO:0001893	BP	GO:0001893	maternal placenta development	6/173	37/21081	5.27166494486067e-07	2.41371814124063e-06	9.40001961583596e-07	MAPK3/PTGS2/MAPK1/AKT1/CTSB/CTSB	6
GO:0071402	BP	GO:0071402	cellular response to lipoprotein particle stimulus	6/173	37/21081	5.27166494486067e-07	2.41371814124063e-06	9.40001961583596e-07	CES1/CES1/SREBF2/PPARG/AKT1/TLR4	6
GO:0032386	BP	GO:0032386	regulation of intracellular transport	15/173	376/21081	5.27989757653968e-07	2.41488533936675e-06	9.40456516947525e-07	MAPK3/PTPN11/SREBF2/MAPK8/MDM2/PTGS2/SRC/GSK3B/ERBB2/CSNK2A2/MAPK1/LRRK2/MAPK14/CDK1/PSEN1	15
GO:0034440	BP	GO:0034440	lipid oxidation	9/173	117/21081	5.29694910329636e-07	2.42007921934476e-06	9.42479229245261e-07	PPARA/FABP1/ALOX5/ALOX5/CNR1/PPARG/MTOR/AKT1/MAPK14	9
GO:0031396	BP	GO:0031396	regulation of protein ubiquitination	12/173	233/21081	5.31236521855499e-07	2.42451555463374e-06	9.44206922219283e-07	XIAP/MTOR/AKT1/LRRK2/HSPA1A/HSPA1A/HSPA1A/HSPA1A/HSPA1A/ABL1/OGT/PSEN1	12
GO:0033157	BP	GO:0033157	regulation of intracellular protein transport	13/173	279/21081	5.52312715011331e-07	2.51800077905917e-06	9.80613946236517e-07	PTPN11/SREBF2/MAPK8/MDM2/PTGS2/GSK3B/ERBB2/CSNK2A2/MAPK1/LRRK2/MAPK14/CDK1/PSEN1	13
GO:0002824	BP	GO:0002824	positive regulation of adaptive immune response based on somatic recombination of immune receptors built from immunoglobulin superfamily domains	10/173	153/21081	5.57663995821183e-07	2.53967236682123e-06	9.89053761415806e-07	TNF/TNF/TNF/TNF/TNF/TNF/TNF/TNF/IL6/IL2	10
GO:0090316	BP	GO:0090316	positive regulation of intracellular protein transport	11/173	192/21081	5.60776430400223e-07	2.55111247619973e-06	9.93509014526261e-07	SREBF2/MAPK8/MDM2/PTGS2/GSK3B/ERBB2/CSNK2A2/MAPK1/MAPK14/CDK1/PSEN1	11
GO:0030330	BP	GO:0030330	DNA damage response, signal transduction by p53 class mediator	9/173	118/21081	5.69428905693425e-07	2.58770419282499e-06	1.0077593467493e-06	MDM2/CDK2/PRMT1/CHEK2/MIF/MIF/SIRT1/CDK1/EP300	9
GO:0014074	BP	GO:0014074	response to purine-containing compound	10/173	154/21081	5.92208979732347e-07	2.68835037914823e-06	1.04695514635543e-06	SRD5A1/SLC6A3/SLC6A3/PPARG/PTGS2/PIK3CG/NOX4/TYR/APP/CFTR	10
GO:0071398	BP	GO:0071398	cellular response to fatty acid	7/173	60/21081	5.94353008069494e-07	2.69520376871641e-06	1.04962414052153e-06	NR1H4/PPARG/SRC/CDK4/AKT1/ACACA/ACACA	7
GO:0045923	BP	GO:0045923	positive regulation of fatty acid metabolic process	6/173	38/21081	6.2177203741817e-07	2.81653452770768e-06	1.09687537068944e-06	PPARA/FABP1/NR1H3/PPARG/PTGS2/NR1H2	6
GO:0031998	BP	GO:0031998	regulation of fatty acid beta-oxidation	5/173	21/21081	6.42599770124132e-07	2.90430940709445e-06	1.13105854949213e-06	PPARA/FABP1/CNR1/MTOR/AKT1	5
GO:0090493	BP	GO:0090493	catecholamine uptake	5/173	21/21081	6.42599770124132e-07	2.90430940709445e-06	1.13105854949213e-06	SLC6A3/SLC6A3/DRD2/DRD3/SNCA	5
GO:0034113	BP	GO:0034113	heterotypic cell-cell adhesion	8/173	88/21081	6.43199612161892e-07	2.90430940709445e-06	1.13105854949213e-06	TNF/TNF/TNF/TNF/TNF/TNF/TNF/TNF	8
GO:0007178	BP	GO:0007178	transmembrane receptor protein serine/threonine kinase signaling pathway	15/173	382/21081	6.44534814253613e-07	2.90724885962166e-06	1.13220329423028e-06	MAPK3/XIAP/SRC/PARP1/HSPA1A/HSPA1A/HSPA1A/HSPA1A/HSPA1A/PTK2/RHOA/SIRT1/ABL1/MAPK14/EP300	15
GO:0015695	BP	GO:0015695	organic cation transport	7/173	61/21081	6.66788913739775e-07	3.00125645601727e-06	1.16881375155991e-06	CNR1/HTR1A/CHRNA3/NOS1/SNCA/MAOB/PSEN1	7
GO:0062208	BP	GO:0062208	positive regulation of pattern recognition receptor signaling pathway	7/173	61/21081	6.66788913739775e-07	3.00125645601727e-06	1.16881375155991e-06	NR1H3/TLR4/HSPA1A/HSPA1A/HSPA1A/HSPA1A/HSPA1A	7
GO:0050817	BP	GO:0050817	coagulation	15/173	384/21081	6.88250350469398e-07	3.09457750174018e-06	1.2051568375805e-06	PLG/MAPK3/PTPN11/SERPINE1/IL6/PRKCB/SRC/PRKCA/PIK3CA/PIK3CG/MAPK1/NOS3/TLR4/F2/PSEN1	15
GO:0001818	BP	GO:0001818	negative regulation of cytokine production	16/173	438/21081	7.01497904675017e-07	3.15080824203398e-06	1.22705542021712e-06	NR1H4/IDO1/TNF/TNF/TNF/TNF/TNF/TNF/TNF/TNF/CSK/TLR4/F2/MC1R/ELANE/ELANE	16
GO:0009132	BP	GO:0009132	nucleoside diphosphate metabolic process	10/173	158/21081	7.49834714825786e-07	3.36080981360207e-06	1.30883874273388e-06	PPARA/HTR2A/HDAC4/INSR/STAT3/APP/PFKFB3/OGT/EP300/PSEN1	10
GO:0034101	BP	GO:0034101	erythrocyte homeostasis	10/173	158/21081	7.49834714825786e-07	3.36080981360207e-06	1.30883874273388e-06	G6PD/PRMT1/HSPA1A/HSPA1A/HSPA1A/HSPA1A/HSPA1A/STAT5B/STAT3/MAPK14	10
GO:0002708	BP	GO:0002708	positive regulation of lymphocyte mediated immunity	11/173	198/21081	7.60872884258989e-07	3.40669007925864e-06	1.3267064212247e-06	TNF/TNF/TNF/TNF/TNF/TNF/TNF/TNF/IL6/STAT5B/IL2	11
GO:0043242	BP	GO:0043242	negative regulation of protein-containing complex disassembly	8/173	90/21081	7.64957486167485e-07	3.42137300918489e-06	1.33242456316375e-06	TNF/TNF/TNF/TNF/TNF/TNF/TNF/TNF	8
GO:0031348	BP	GO:0031348	negative regulation of defense response	15/173	388/21081	7.8378697288422e-07	3.50190415119353e-06	1.36378673017211e-06	CYP19A1/NR1H4/PPARA/ALOX5/ALOX5/RORA/NR1H3/DRD2/PPARG/NR1H2/F2/MMP12/IL2/ELANE/ELANE	15
GO:0051924	BP	GO:0051924	regulation of calcium ion transport	13/173	288/21081	7.90063419981429e-07	3.52623894065241e-06	1.37326370655773e-06	G6PD/DRD2/PTGS2/DRD3/PIK3CG/NOS3/NOS1/SNCA/F2/RHOA/ABL1/PSEN2/CACNA1B	13
GO:0032273	BP	GO:0032273	positive regulation of protein polymerization	10/173	159/21081	7.94549502722697e-07	3.54254022777412e-06	1.3796121039157e-06	MTOR/HSPA1A/HSPA1A/HSPA1A/HSPA1A/HSPA1A/RHOA/MAPT/MAPT/MAPT	10
GO:0006672	BP	GO:0006672	ceramide metabolic process	9/173	123/21081	8.09270700508026e-07	3.60061906435456e-06	1.40223041190258e-06	TNF/TNF/TNF/TNF/TNF/TNF/TNF/TNF/PPP2CA	9
GO:0046660	BP	GO:0046660	female sex differentiation	9/173	123/21081	8.09270700508026e-07	3.60061906435456e-06	1.40223041190258e-06	CYP19A1/SRD5A1/ESR1/BCL2L1/SRC/NOS3/INSR/SIRT1/STAT5B	9
GO:0010875	BP	GO:0010875	positive regulation of cholesterol efflux	5/173	22/21081	8.26089187986051e-07	3.6716035143857e-06	1.42987470107253e-06	CES1/CES1/NR1H3/NR1H2/SIRT1	5
GO:0016572	BP	GO:0016572	histone phosphorylation	6/173	40/21081	8.52831877817921e-07	3.78650224540057e-06	1.47462103275562e-06	MAPK3/PRKCB/PRKCA/CDK2/CCNA2/CDK1	6
GO:0042420	BP	GO:0042420	dopamine catabolic process	4/173	10/21081	8.85194296893427e-07	3.91790684114601e-06	1.52579543280314e-06	SLC6A3/SLC6A3/MAOA/MAOB	4
GO:0048312	BP	GO:0048312	intracellular distribution of mitochondria	4/173	10/21081	8.85194296893427e-07	3.91790684114601e-06	1.52579543280314e-06	LRRK2/MAPT/MAPT/MAPT	4
GO:0070943	BP	GO:0070943	neutrophil-mediated killing of symbiont cell	4/173	10/21081	8.85194296893427e-07	3.91790684114601e-06	1.52579543280314e-06	F2/CTSG/ELANE/ELANE	4
GO:0034754	BP	GO:0034754	cellular hormone metabolic process	10/173	161/21081	8.91021087783464e-07	3.93549750726813e-06	1.53264596782537e-06	CYP19A1/AKR1B10/SRD5A1/ESR1/TTR/CYP26A1/AKR1B1/AKR1C1/STAT5B/CYP1B1	10
GO:0046330	BP	GO:0046330	positive regulation of JNK cascade	10/173	161/21081	8.91021087783464e-07	3.93549750726813e-06	1.53264596782537e-06	TNF/TNF/TNF/TNF/TNF/TNF/TNF/TNF/TLR4/APP	10
GO:0033273	BP	GO:0033273	response to vitamin	8/173	92/21081	9.05873776198262e-07	3.99279841811869e-06	1.55496131926585e-06	MDM2/PPARG/PTGS2/PIM1/CYP26A1/EGFR/CCND1/TYR	8
GO:0048013	BP	GO:0048013	ephrin receptor signaling pathway	8/173	92/21081	9.05873776198262e-07	3.99279841811869e-06	1.55496131926585e-06	PTPN11/SRC/PTK2/MMP9/RHOA/MMP2/PSEN2/PSEN1	8
GO:1901796	BP	GO:1901796	regulation of signal transduction by p53 class mediator	11/173	202/21081	9.26991133555637e-07	4.07425195071971e-06	1.58668270343025e-06	MDM2/CDK2/CSNK2A1/CSNK2A2/CHEK2/AKT1/MIF/MIF/SIRT1/MAPK14/EP300	11
GO:0016079	BP	GO:0016079	synaptic vesicle exocytosis	9/173	125/21081	9.2723032156883e-07	4.07425195071971e-06	1.58668270343025e-06	BACE1/DRD2/CNR1/PRKCB/GSK3B/HTR2A/LRRK2/SNCA/PSEN1	9
GO:0046620	BP	GO:0046620	regulation of organ growth	9/173	125/21081	9.2723032156883e-07	4.07425195071971e-06	1.58668270343025e-06	G6PD/PPARA/MTOR/MAPK1/PIM1/AKT1/PTK2/MAPK14/CDK1	9
GO:0070542	BP	GO:0070542	response to fatty acid	8/173	93/21081	9.84263171058378e-07	4.32038658453207e-06	1.68253773912981e-06	NR1H4/PPARG/PTGS2/SRC/CDK4/AKT1/ACACA/ACACA	8
GO:0001676	BP	GO:0001676	long-chain fatty acid metabolic process	9/173	126/21081	9.91588445985152e-07	4.34655284436763e-06	1.69272796604673e-06	MAPK3/PTGS1/ALOX5/ALOX5/PTGS2/CBR1/EPHX1/CYP1B1/MGLL	9
GO:1900371	BP	GO:1900371	regulation of purine nucleotide biosynthetic process	6/173	41/21081	9.92270242183244e-07	4.34655284436763e-06	1.69272796604673e-06	NOS2/NOS3/PARP1/NOS1/STAT3/VCP	6
GO:0033673	BP	GO:0033673	negative regulation of kinase activity	13/173	295/21081	1.03416712574052e-06	4.52495713815602e-06	1.7622059979887e-06	FABP4/HMGCR/IGF1R/CSK/AKT1/SNCA/SIRT1/ABL1/MAPT/MAPT/MAPT/PPP2CA/PSEN1	13
GO:0043030	BP	GO:0043030	regulation of macrophage activation	7/173	65/21081	1.03512787439107e-06	4.52495713815602e-06	1.7622059979887e-06	RORA/NR1H3/IL6/TLR4/LRRK2/MIF/MIF	7
GO:0043507	BP	GO:0043507	positive regulation of JUN kinase activity	8/173	94/21081	1.06836666781456e-06	4.66545731916143e-06	1.81692259620759e-06	TNF/TNF/TNF/TNF/TNF/TNF/TNF/TNF	8
GO:0009615	BP	GO:0009615	response to virus	15/173	399/21081	1.11116600789176e-06	4.84737614736355e-06	1.88776933362785e-06	BCL2L1/TNF/TNF/TNF/TNF/TNF/TNF/TNF/TNF/IL6/SRC/IKBKB/CHUK/MAPK14/MMP12	15
GO:0002920	BP	GO:0002920	regulation of humoral immune response	10/173	165/21081	1.11509198175169e-06	4.85951367226969e-06	1.89249618927251e-06	TNF/TNF/TNF/TNF/TNF/TNF/TNF/TNF/F2/C5AR1	10
GO:0007626	BP	GO:0007626	locomotory behavior	11/173	206/21081	1.12426438075281e-06	4.89446655104376e-06	1.90610829005978e-06	SLC6A3/SLC6A3/IDO1/DRD2/DRD3/MTOR/CHRNA3/LRRK2/APP/DPP4/CACNA1B	11
GO:0030808	BP	GO:0030808	regulation of nucleotide biosynthetic process	6/173	42/21081	1.14981457065189e-06	4.99623423264662e-06	1.94574084644573e-06	NOS2/NOS3/PARP1/NOS1/STAT3/VCP	6
GO:0046626	BP	GO:0046626	regulation of insulin receptor signaling pathway	7/173	66/21081	1.14999225218367e-06	4.99623423264662e-06	1.94574084644573e-06	NR1H4/PTPN11/PRKCB/SRC/CDK4/SIRT1/OGT	7
GO:2001020	BP	GO:2001020	regulation of response to DNA damage stimulus	12/173	253/21081	1.26787080018113e-06	5.50274058219573e-06	2.14299542807885e-06	BCL2L1/MDM2/CHEK2/PARP1/EGFR/MIF/MIF/SIRT1/ABL1/MAPT/MAPT/MAPT	12
GO:0045453	BP	GO:0045453	bone resorption	7/173	67/21081	1.27534500754212e-06	5.52389494092401e-06	2.15123381281851e-06	IL6/SRC/PRKCA/CSK/EGFR/NOX4/CD38	7
GO:0097345	BP	GO:0097345	mitochondrial outer membrane permeabilization	7/173	67/21081	1.27534500754212e-06	5.52389494092401e-06	2.15123381281851e-06	MAPK8/GSK3B/HSPA1A/HSPA1A/HSPA1A/HSPA1A/HSPA1A	7
GO:0007219	BP	GO:0007219	Notch signaling pathway	11/173	209/21081	1.29558781710386e-06	5.60585808032007e-06	2.18315365900661e-06	NR1H4/SREBF2/SRC/NOS3/AKT1/EGFR/STAT3/APP/PSEN2/EP300/PSEN1	11
GO:0070661	BP	GO:0070661	leukocyte proliferation	15/173	404/21081	1.29707324172467e-06	5.60657599602047e-06	2.18343324515841e-06	MAPK3/IDO1/IL6/ERBB2/PIK3CG/MAPK1/TLR4/PTK2/MIF/MIF/ACE/STAT5B/ABL1/CD38/IL2	15
GO:0045821	BP	GO:0045821	positive regulation of glycolytic process	5/173	24/21081	1.31572912408371e-06	5.68143602462569e-06	2.21258684537825e-06	HTR2A/INSR/APP/PFKFB3/PSEN1	5
GO:1903748	BP	GO:1903748	negative regulation of establishment of protein localization to mitochondrion	4/173	11/21081	1.38210915426731e-06	5.96201197612365e-06	2.32185475875844e-06	LRRK2/MAPT/MAPT/MAPT	4
GO:0032922	BP	GO:0032922	circadian regulation of gene expression	7/173	68/21081	1.41193991954361e-06	6.08451594131925e-06	2.36956288408514e-06	PPARA/RORA/DRD2/DRD3/PPP1CA/SIRT1/OGT	7
GO:0032271	BP	GO:0032271	regulation of protein polymerization	12/173	256/21081	1.43437839186907e-06	6.17494811251435e-06	2.40478092253844e-06	MTOR/HSPA1A/HSPA1A/HSPA1A/HSPA1A/HSPA1A/SNCA/RHOA/ABL1/MAPT/MAPT/MAPT	12
GO:1904950	BP	GO:1904950	negative regulation of establishment of protein localization	10/173	170/21081	1.46321544518811e-06	6.29271500668451e-06	2.45064423592128e-06	HMGCR/PTPN11/NR1H3/DRD2/DRD3/CSK/LRRK2/MAPT/MAPT/MAPT	10
GO:0051591	BP	GO:0051591	response to cAMP	8/173	98/21081	1.46892287447426e-06	6.31087289549153e-06	2.45771567098455e-06	SRD5A1/SLC6A3/SLC6A3/PIK3CG/NOX4/TYR/APP/CFTR	8
GO:0030111	BP	GO:0030111	regulation of Wnt signaling pathway	15/173	409/21081	1.51048318564188e-06	6.47633002602659e-06	2.52215154052689e-06	ESR1/TERT/XIAP/SRC/GSK3B/CSNK2A1/LRRK2/EGFR/PPP1CA/ABL1/MAPK14/APP/PPP2CA/VCP/PSEN1	15
GO:1902903	BP	GO:1902903	regulation of supramolecular fiber organization	15/173	409/21081	1.51048318564188e-06	6.47633002602659e-06	2.52215154052689e-06	MTOR/HSPA1A/HSPA1A/HSPA1A/HSPA1A/HSPA1A/SNCA/RHOA/ABL1/NOX4/APP/MAPT/MAPT/MAPT/PSEN1	15
GO:0072659	BP	GO:0072659	protein localization to plasma membrane	13/173	306/21081	1.5548905453097e-06	6.65079316666558e-06	2.59009472395939e-06	BCL2L1/TNF/TNF/TNF/TNF/TNF/TNF/TNF/TNF/IKBKB/CSK/AKT1/EGFR	13
GO:0051495	BP	GO:0051495	positive regulation of cytoskeleton organization	12/173	258/21081	1.55586924162523e-06	6.65079316666558e-06	2.59009472395939e-06	MTOR/HSPA1A/HSPA1A/HSPA1A/HSPA1A/HSPA1A/RHOA/ABL1/NOX4/MAPT/MAPT/MAPT	12
GO:0070555	BP	GO:0070555	response to interleukin-1	12/173	258/21081	1.55586924162523e-06	6.65079316666558e-06	2.59009472395939e-06	MAPK3/RORA/IL6/SRC/PRKCA/IKBKB/CHUK/HDAC4/SNCA/CXCL8/APP/CD38	12
GO:0048167	BP	GO:0048167	regulation of synaptic plasticity	11/173	213/21081	1.55953665321476e-06	6.65749268437431e-06	2.59270379404105e-06	DRD2/PTGS2/GSK3B/MAPK1/ABL1/APP/CD38/MAPT/MAPT/MAPT/PSEN1	11
GO:0046824	BP	GO:0046824	positive regulation of nucleocytoplasmic transport	7/173	69/21081	1.56057018442853e-06	6.65749268437431e-06	2.59270379404105e-06	MDM2/PTGS2/GSK3B/MAPK1/MAPK14/CDK1/PSEN1	7
GO:0097306	BP	GO:0097306	cellular response to alcohol	8/173	99/21081	1.58698687081144e-06	6.76339740629669e-06	2.63394748552561e-06	CES1/CES1/PPARG/CDK4/AKT1/CFTR/ACACA/ACACA	8
GO:0072331	BP	GO:0072331	signal transduction by p53 class mediator	13/173	307/21081	1.61218752582545e-06	6.86391262247729e-06	2.67309227992575e-06	MDM2/CDK2/PRMT1/CSNK2A1/CSNK2A2/CHEK2/AKT1/MIF/MIF/SIRT1/MAPK14/CDK1/EP300	13
GO:0007179	BP	GO:0007179	transforming growth factor beta receptor signaling pathway	11/173	214/21081	1.63248412447056e-06	6.90734483252485e-06	2.69000658402077e-06	SRC/PARP1/HSPA1A/HSPA1A/HSPA1A/HSPA1A/HSPA1A/PTK2/RHOA/SIRT1/EP300	11
GO:0016052	BP	GO:0016052	carbohydrate catabolic process	11/173	214/21081	1.63248412447056e-06	6.90734483252485e-06	2.69000658402077e-06	PPARA/HTR2A/HDAC4/INSR/PPP1CA/STAT3/APP/PFKFB3/OGT/EP300/PSEN1	11
GO:0006837	BP	GO:0006837	serotonin transport	5/173	25/21081	1.63376831176453e-06	6.90734483252485e-06	2.69000658402077e-06	CNR1/HTR1A/NOS1/SNCA/MAOB	5
GO:0030810	BP	GO:0030810	positive regulation of nucleotide biosynthetic process	5/173	25/21081	1.63376831176453e-06	6.90734483252485e-06	2.69000658402077e-06	NOS2/NOS3/NOS1/STAT3/VCP	5
GO:0090083	BP	GO:0090083	regulation of inclusion body assembly	5/173	25/21081	1.63376831176453e-06	6.90734483252485e-06	2.69000658402077e-06	HSPA1A/HSPA1A/HSPA1A/HSPA1A/HSPA1A	5
GO:1900373	BP	GO:1900373	positive regulation of purine nucleotide biosynthetic process	5/173	25/21081	1.63376831176453e-06	6.90734483252485e-06	2.69000658402077e-06	NOS2/NOS3/NOS1/STAT3/VCP	5
GO:1901673	BP	GO:1901673	regulation of mitotic spindle assembly	5/173	25/21081	1.63376831176453e-06	6.90734483252485e-06	2.69000658402077e-06	HSPA1A/HSPA1A/HSPA1A/HSPA1A/HSPA1A	5
GO:0044242	BP	GO:0044242	cellular lipid catabolic process	12/173	260/21081	1.68637994890888e-06	7.11561906942783e-06	2.77111721077171e-06	AKR1B10/FABP4/FABP5/PPARA/FABP1/CNR1/MTOR/PIK3CG/CYP26A1/AKT1/CYP1B1/MGLL	12
GO:0071453	BP	GO:0071453	cellular response to oxygen levels	12/173	260/21081	1.68637994890888e-06	7.11561906942783e-06	2.77111721077171e-06	FABP1/RORA/TERT/MDM2/PPARG/PTGS2/SRC/MTOR/CCNA2/AKT1/SIRT1/EP300	12
GO:1901992	BP	GO:1901992	positive regulation of mitotic cell cycle phase transition	8/173	100/21081	1.71303491352473e-06	7.22091800353828e-06	2.81212498335514e-06	TERT/MDM2/CDK4/AKT1/EGFR/CCND1/CDK1/APP	8
GO:0140014	BP	GO:0140014	mitotic nuclear division	13/173	309/21081	1.73244895065995e-06	7.29551594782372e-06	2.84117651706999e-06	XIAP/PRKCB/DRD3/PRKCA/CHEK2/INSR/HSPA1A/HSPA1A/HSPA1A/HSPA1A/HSPA1A/RHOA/CDK1	13
GO:0007052	BP	GO:0007052	mitotic spindle organization	9/173	135/21081	1.76721203021224e-06	7.43453853106118e-06	2.89531767742953e-06	XIAP/CHEK2/HSPA1A/HSPA1A/HSPA1A/HSPA1A/HSPA1A/RHOA/VCP	9
GO:0030308	BP	GO:0030308	negative regulation of cell growth	11/173	216/21081	1.78742821700339e-06	7.51214885662452e-06	2.92554235736303e-06	G6PD/PPARA/ESR2/PPARG/HSPA1A/HSPA1A/HSPA1A/HSPA1A/HSPA1A/SIRT1/PPP2CA	11
GO:0006476	BP	GO:0006476	protein deacetylation	8/173	101/21081	1.84750455693072e-06	7.75696330276545e-06	3.02088325722394e-06	MAPK8/LRRK2/HDAC4/SIRT1/MAPT/MAPT/MAPT/EP300	8
GO:2000134	BP	GO:2000134	negative regulation of G1/S transition of mitotic cell cycle	9/173	136/21081	1.87924849438505e-06	7.88245493844231e-06	3.0697549053601e-06	MDM2/CDK2/PRMT1/CHEK2/CDK4/WEE1/CCND1/CDK1/EP300	9
GO:0001933	BP	GO:0001933	negative regulation of protein phosphorylation	16/173	473/21081	1.91211578580142e-06	8.01240628586808e-06	3.1203633502334e-06	FABP4/HMGCR/IGF1R/DRD2/CSK/MTOR/AKT1/TLR4/LRRK2/XDH/SNCA/SIRT1/ABL1/IL2/PPP2CA/PSEN1	16
GO:0006816	BP	GO:0006816	calcium ion transport	16/173	474/21081	1.96493875879944e-06	8.225640183388e-06	3.2034054745478e-06	G6PD/DRD2/PTGS2/PRKCB/DRD3/HTR2A/PIK3CG/NOS3/NOS1/SNCA/F2/RHOA/ABL1/PSEN2/CACNA1B/PSEN1	16
GO:0008585	BP	GO:0008585	female gonad development	8/173	102/21081	1.99085158874272e-06	8.32591378008643e-06	3.24245617229958e-06	CYP19A1/ESR1/BCL2L1/SRC/NOS3/INSR/SIRT1/STAT5B	8
GO:0062207	BP	GO:0062207	regulation of pattern recognition receptor signaling pathway	9/173	137/21081	1.99735516051532e-06	8.33161791237281e-06	3.24467759801069e-06	ESR1/NR1H3/XIAP/TLR4/HSPA1A/HSPA1A/HSPA1A/HSPA1A/HSPA1A	9
GO:0045124	BP	GO:0045124	regulation of bone resorption	6/173	46/21081	1.99809805900398e-06	8.33161791237281e-06	3.24467759801069e-06	IL6/SRC/PRKCA/CSK/EGFR/CD38	6
GO:0140353	BP	GO:0140353	lipid export from cell	6/173	46/21081	1.99809805900398e-06	8.33161791237281e-06	3.24467759801069e-06	CYP19A1/PTPN11/NOS2/AGTR1/MIF/MIF	6
GO:0046697	BP	GO:0046697	decidualization	5/173	26/21081	2.00936550339618e-06	8.36218807436863e-06	3.25658288709603e-06	MAPK3/PTGS2/MAPK1/CTSB/CTSB	5
GO:0090335	BP	GO:0090335	regulation of brown fat cell differentiation	5/173	26/21081	2.00936550339618e-06	8.36218807436863e-06	3.25658288709603e-06	PTGS2/MTOR/PIM1/SIRT1/MAPK14	5
GO:0007162	BP	GO:0007162	negative regulation of cell adhesion	14/173	365/21081	2.03308615434988e-06	8.45262531294781e-06	3.29180289899889e-06	PPARA/PLG/PTPN11/IDO1/SERPINE1/SRC/ERBB2/AKT1/PTK2/RHOA/ABL1/CYP1B1/MMP12/IL2	14
GO:0071560	BP	GO:0071560	cellular response to transforming growth factor beta stimulus	12/173	265/21081	2.05595627301944e-06	8.52235521589463e-06	3.31895861549748e-06	SRC/PARP1/HSPA1A/HSPA1A/HSPA1A/HSPA1A/HSPA1A/PTK2/RHOA/SIRT1/NOX4/EP300	12
GO:0019614	BP	GO:0019614	catechol-containing compound catabolic process	4/173	12/21081	2.05988675140593e-06	8.52235521589463e-06	3.31895861549748e-06	SLC6A3/SLC6A3/MAOA/MAOB	4
GO:0042424	BP	GO:0042424	catecholamine catabolic process	4/173	12/21081	2.05988675140593e-06	8.52235521589463e-06	3.31895861549748e-06	SLC6A3/SLC6A3/MAOA/MAOB	4
GO:0070942	BP	GO:0070942	neutrophil mediated cytotoxicity	4/173	12/21081	2.05988675140593e-06	8.52235521589463e-06	3.31895861549748e-06	F2/CTSG/ELANE/ELANE	4
GO:0090043	BP	GO:0090043	regulation of tubulin deacetylation	4/173	12/21081	2.05988675140593e-06	8.52235521589463e-06	3.31895861549748e-06	MAPT/MAPT/MAPT/EP300	4
GO:0031571	BP	GO:0031571	mitotic G1 DNA damage checkpoint	7/173	72/21081	2.08722264906783e-06	8.6270515913319e-06	3.35973172674035e-06	MDM2/CDK2/PRMT1/CHEK2/CCND1/CDK1/EP300	7
GO:1990778	BP	GO:1990778	protein localization to cell periphery	14/173	366/21081	2.09902016235012e-06	8.66738257514643e-06	3.37543828470605e-06	BCL2L1/TNF/TNF/TNF/TNF/TNF/TNF/TNF/TNF/IKBKB/CSK/AKT1/EGFR/MAPK10	14
GO:0044783	BP	GO:0044783	G1 DNA damage checkpoint	7/173	73/21081	2.29275859666656e-06	9.43985588879477e-06	3.67627143406755e-06	MDM2/CDK2/PRMT1/CHEK2/CCND1/CDK1/EP300	7
GO:0044819	BP	GO:0044819	mitotic G1/S transition checkpoint	7/173	73/21081	2.29275859666656e-06	9.43985588879477e-06	3.67627143406755e-06	MDM2/CDK2/PRMT1/CHEK2/CCND1/CDK1/EP300	7
GO:1902110	BP	GO:1902110	positive regulation of mitochondrial membrane permeability involved in apoptotic process	7/173	73/21081	2.29275859666656e-06	9.43985588879477e-06	3.67627143406755e-06	MAPK8/GSK3B/HSPA1A/HSPA1A/HSPA1A/HSPA1A/HSPA1A	7
GO:0051054	BP	GO:0051054	positive regulation of DNA metabolic process	11/173	222/21081	2.3325110360395e-06	9.58495105622035e-06	3.73277751059157e-06	MAPK3/IL6/SRC/CDK2/MAPK1/AKT1/PARP1/EGFR/SIRT1/NOX4/IL2	11
GO:0071383	BP	GO:0071383	cellular response to steroid hormone stimulus	11/173	222/21081	2.3325110360395e-06	9.58495105622035e-06	3.73277751059157e-06	PPARA/SRD5A1/ESR1/ESR2/SRC/PARP1/EGFR/RHOA/SIRT1/ESRRA/EP300	11
GO:1900078	BP	GO:1900078	positive regulation of cellular response to insulin stimulus	5/173	27/21081	2.4497112689925e-06	1.00568339922214e-05	3.91654829886215e-06	NR1H4/PTPN11/SRC/SIRT1/ESRRA	5
GO:0032374	BP	GO:0032374	regulation of cholesterol transport	7/173	74/21081	2.51493121324563e-06	1.0304669937397e-05	4.01306589577438e-06	CES1/CES1/NR1H3/SREBF2/NR1H2/SIRT1/CETP	7
GO:0033344	BP	GO:0033344	cholesterol efflux	7/173	74/21081	2.51493121324563e-06	1.0304669937397e-05	4.01306589577438e-06	CES1/CES1/NR1H3/SREBF2/NR1H2/SIRT1/CETP	7
GO:0090311	BP	GO:0090311	regulation of protein deacetylation	6/173	48/21081	2.58242910513593e-06	1.05710416837404e-05	4.11680210249841e-06	MAPK8/LRRK2/MAPT/MAPT/MAPT/EP300	6
GO:0071559	BP	GO:0071559	response to transforming growth factor beta	12/173	271/21081	2.59260212840105e-06	1.06024701093129e-05	4.12904163501996e-06	SRC/PARP1/HSPA1A/HSPA1A/HSPA1A/HSPA1A/HSPA1A/PTK2/RHOA/SIRT1/NOX4/EP300	12
GO:0045682	BP	GO:0045682	regulation of epidermis development	8/173	106/21081	2.66279591975106e-06	1.08686069769666e-05	4.23268637023981e-06	TNF/TNF/TNF/TNF/TNF/TNF/TNF/TNF	8
GO:0062014	BP	GO:0062014	negative regulation of small molecule metabolic process	8/173	106/21081	2.66279591975106e-06	1.08686069769666e-05	4.23268637023981e-06	PPARA/CNR1/AKT1/PARP1/HDAC4/SIRT1/STAT3/EP300	8
GO:1902807	BP	GO:1902807	negative regulation of cell cycle G1/S phase transition	9/173	142/21081	2.68880336317129e-06	1.09642279175766e-05	4.2699251307256e-06	MDM2/CDK2/PRMT1/CHEK2/CDK4/WEE1/CCND1/CDK1/EP300	9
GO:0010517	BP	GO:0010517	regulation of phospholipase activity	7/173	75/21081	2.75479675047357e-06	1.1190374180461e-05	4.35799586569836e-06	ESR1/AGTR1/HTR2A/EGFR/SNCA/ABL1/C5AR1	7
GO:0050795	BP	GO:0050795	regulation of behavior	7/173	75/21081	2.75479675047357e-06	1.1190374180461e-05	4.35799586569836e-06	DRD2/CNR1/DRD3/HTR1A/MTOR/HDAC4/STAT3	7
GO:0060760	BP	GO:0060760	positive regulation of response to cytokine stimulus	7/173	75/21081	2.75479675047357e-06	1.1190374180461e-05	4.35799586569836e-06	TLR4/HSPA1A/HSPA1A/HSPA1A/HSPA1A/HSPA1A/MMP12	7
GO:1902686	BP	GO:1902686	mitochondrial outer membrane permeabilization involved in programmed cell death	7/173	75/21081	2.75479675047357e-06	1.1190374180461e-05	4.35799586569836e-06	MAPK8/GSK3B/HSPA1A/HSPA1A/HSPA1A/HSPA1A/HSPA1A	7
GO:0007200	BP	GO:0007200	phospholipase C-activating G protein-coupled receptor signaling pathway	8/173	107/21081	2.85804048639766e-06	1.15765624658757e-05	4.5083936025459e-06	ESR1/DRD2/AGTR1/DRD3/TACR1/HTR2A/F2/C5AR1	8
GO:0046545	BP	GO:0046545	development of primary female sexual characteristics	8/173	107/21081	2.85804048639766e-06	1.15765624658757e-05	4.5083936025459e-06	CYP19A1/ESR1/BCL2L1/SRC/NOS3/INSR/SIRT1/STAT5B	8
GO:0046928	BP	GO:0046928	regulation of neurotransmitter secretion	8/173	107/21081	2.85804048639766e-06	1.15765624658757e-05	4.5083936025459e-06	BACE1/DRD2/CNR1/PRKCB/GSK3B/HTR2A/CHRNA3/LRRK2	8
GO:0009755	BP	GO:0009755	hormone-mediated signaling pathway	11/173	227/21081	2.89303286351864e-06	1.17071396543721e-05	4.55924577589104e-06	PPARA/PTPN11/ESR1/ESR2/PPARG/SRC/PARP1/RHOA/SIRT1/ESRRA/EP300	11
GO:0002002	BP	GO:0002002	regulation of angiotensin levels in blood	4/173	13/21081	2.95634137068526e-06	1.19292445242561e-05	4.64574262479855e-06	CES1/CES1/ACE/CTSG	4
GO:0002003	BP	GO:0002003	angiotensin maturation	4/173	13/21081	2.95634137068526e-06	1.19292445242561e-05	4.64574262479855e-06	CES1/CES1/ACE/CTSG	4
GO:0070857	BP	GO:0070857	regulation of bile acid biosynthetic process	4/173	13/21081	2.95634137068526e-06	1.19292445242561e-05	4.64574262479855e-06	NR1H4/CES1/CES1/SIRT1	4
GO:0010738	BP	GO:0010738	regulation of protein kinase A signaling	5/173	28/21081	2.96251409242915e-06	1.19428106060071e-05	4.65102581973297e-06	PDE4A/LRRK2/MIF/MIF/MC1R	5
GO:0007596	BP	GO:0007596	blood coagulation	14/173	378/21081	3.05315412180406e-06	1.2296542050754e-05	4.78878351656371e-06	PLG/MAPK3/PTPN11/SERPINE1/IL6/PRKCB/SRC/PRKCA/PIK3CA/PIK3CG/MAPK1/NOS3/TLR4/F2	14
GO:0032091	BP	GO:0032091	negative regulation of protein binding	8/173	109/21081	3.28519836793274e-06	1.31838122340581e-05	5.13432332857002e-06	PPARA/MAPK3/MAPK8/GSK3B/AKT1/LRRK2/ACE/PPP1CA	8
GO:0043506	BP	GO:0043506	regulation of JUN kinase activity	8/173	109/21081	3.28519836793274e-06	1.31838122340581e-05	5.13432332857002e-06	TNF/TNF/TNF/TNF/TNF/TNF/TNF/TNF	8
GO:0050829	BP	GO:0050829	defense response to Gram-negative bacterium	8/173	109/21081	3.28519836793274e-06	1.31838122340581e-05	5.13432332857002e-06	NOS2/SERPINE1/IL6/TLR4/F2/CTSG/ELANE/ELANE	8
GO:0035794	BP	GO:0035794	positive regulation of mitochondrial membrane permeability	7/173	77/21081	3.2920745540917e-06	1.31838122340581e-05	5.13432332857002e-06	MAPK8/GSK3B/HSPA1A/HSPA1A/HSPA1A/HSPA1A/HSPA1A	7
GO:0043627	BP	GO:0043627	response to estrogen	7/173	77/21081	3.2920745540917e-06	1.31838122340581e-05	5.13432332857002e-06	SRD5A1/ESR1/MDM2/PPARG/MAPK1/CCND1/EP300	7
GO:0051937	BP	GO:0051937	catecholamine transport	7/173	77/21081	3.2920745540917e-06	1.31838122340581e-05	5.13432332857002e-06	SLC6A3/SLC6A3/DRD2/CNR1/DRD3/HTR2A/SNCA	7
GO:0032309	BP	GO:0032309	icosanoid secretion	6/173	50/21081	3.29898488622806e-06	1.31866291454215e-05	5.13542035069615e-06	NOS2/DRD2/DRD3/MIF/MIF/ACE	6
GO:0033628	BP	GO:0033628	regulation of cell adhesion mediated by integrin	6/173	50/21081	3.29898488622806e-06	1.31866291454215e-05	5.13542035069615e-06	PTPN11/SERPINE1/PIK3CG/PTK2/CYP1B1/DPP4	6
GO:0060562	BP	GO:0060562	epithelial tube morphogenesis	14/173	382/21081	3.44795592070133e-06	1.37691397622744e-05	5.36227414655965e-06	ESR1/TNF/TNF/TNF/TNF/TNF/TNF/TNF/TNF/SRC/PPP1CA/RHOA/ABL1/PSEN1	14
GO:0010959	BP	GO:0010959	regulation of metal ion transport	15/173	438/21081	3.49668434320796e-06	1.39506213843105e-05	5.43295061776419e-06	G6PD/DRD2/PTGS2/DRD3/HTR2A/PIK3CG/NOS3/AKT1/NOS1/SNCA/F2/RHOA/ABL1/PSEN2/CACNA1B	15
GO:0010575	BP	GO:0010575	positive regulation of vascular endothelial growth factor production	5/173	29/21081	3.55600994236597e-06	1.41607181303777e-05	5.51477100517862e-06	RORA/PTGS2/IL6/CYP1B1/C5AR1	5
GO:1905523	BP	GO:1905523	positive regulation of macrophage migration	5/173	29/21081	3.55600994236597e-06	1.41607181303777e-05	5.51477100517862e-06	MAPK3/MAPK1/PTK2/MAPK14/C5AR1	5
GO:0071456	BP	GO:0071456	cellular response to hypoxia	11/173	232/21081	3.56828148543052e-06	1.41830009650087e-05	5.52344886524227e-06	FABP1/RORA/TERT/MDM2/PTGS2/SRC/MTOR/CCNA2/AKT1/SIRT1/EP300	11
GO:0099003	BP	GO:0099003	vesicle-mediated transport in synapse	11/173	232/21081	3.56828148543052e-06	1.41830009650087e-05	5.52344886524227e-06	BACE1/DRD2/CNR1/PRKCB/DRD3/GSK3B/HTR2A/LRRK2/SNCA/MAPK10/PSEN1	11
GO:1902108	BP	GO:1902108	regulation of mitochondrial membrane permeability involved in apoptotic process	7/173	78/21081	3.59184617950636e-06	1.42633218847874e-05	5.55472916299459e-06	MAPK8/GSK3B/HSPA1A/HSPA1A/HSPA1A/HSPA1A/HSPA1A	7
GO:0007599	BP	GO:0007599	hemostasis	14/173	384/21081	3.66191666943013e-06	1.45279961983274e-05	5.657804318978e-06	PLG/MAPK3/PTPN11/SERPINE1/IL6/PRKCB/SRC/PRKCA/PIK3CA/PIK3CG/MAPK1/NOS3/TLR4/F2	14
GO:0001504	BP	GO:0001504	neurotransmitter uptake	6/173	51/21081	3.71357296853809e-06	1.47191898724984e-05	5.73226306612517e-06	SLC6A3/SLC6A3/DRD2/DRD3/NOS1/SNCA	6
GO:0045926	BP	GO:0045926	negative regulation of growth	12/173	281/21081	3.76484828104433e-06	1.48966068015506e-05	5.80135657728447e-06	G6PD/PPARA/ESR2/PPARG/HSPA1A/HSPA1A/HSPA1A/HSPA1A/HSPA1A/PTK2/SIRT1/PPP2CA	12
GO:0035601	BP	GO:0035601	protein deacylation	8/173	111/21081	3.76534612964589e-06	1.48966068015506e-05	5.80135657728447e-06	MAPK8/LRRK2/HDAC4/SIRT1/MAPT/MAPT/MAPT/EP300	8
GO:0032388	BP	GO:0032388	positive regulation of intracellular transport	11/173	234/21081	3.87477629723167e-06	1.53152785924999e-05	5.96440473855392e-06	SREBF2/MAPK8/MDM2/PTGS2/GSK3B/ERBB2/CSNK2A2/MAPK1/MAPK14/CDK1/PSEN1	11
GO:0002819	BP	GO:0002819	regulation of adaptive immune response	11/173	235/21081	4.03648519253412e-06	1.59396148541612e-05	6.20754717537042e-06	TNF/TNF/TNF/TNF/TNF/TNF/TNF/TNF/IL6/SIRT1/IL2	11
GO:0048146	BP	GO:0048146	positive regulation of fibroblast proliferation	6/173	52/21081	4.1695748594423e-06	1.64498826163141e-05	6.40626660708918e-06	ESR1/CDK4/CCNA2/EGFR/MIF/MIF	6
GO:0009165	BP	GO:0009165	nucleotide biosynthetic process	12/173	284/21081	4.19748072172878e-06	1.65398958668961e-05	6.44132150047953e-06	NOS2/IDO1/PTGS2/MAPK1/NOS3/PARP1/NOS1/STAT3/FASN/ACACA/ACACA/VCP	12
GO:0044843	BP	GO:0044843	cell cycle G1/S phase transition	13/173	335/21081	4.20307019144434e-06	1.65398958668961e-05	6.44132150047953e-06	TERT/MDM2/CDK2/PRMT1/CHEK2/CDK4/WEE1/CCNA2/AKT1/EGFR/CCND1/CDK1/EP300	13
GO:0030100	BP	GO:0030100	regulation of endocytosis	11/173	236/21081	4.20406861290839e-06	1.65398958668961e-05	6.44132150047953e-06	SERPINE1/NR1H3/DRD2/PPARG/NR1H2/DRD3/SRC/LRRK2/INSR/SNCA/ABL1	11
GO:0001964	BP	GO:0001964	startle response	5/173	30/21081	4.23897109108787e-06	1.66156717398823e-05	6.47083176848916e-06	SLC6A3/SLC6A3/BACE1/DRD2/DRD3	5
GO:0043457	BP	GO:0043457	regulation of cellular respiration	5/173	30/21081	4.23897109108787e-06	1.66156717398823e-05	6.47083176848916e-06	NOS2/PIK3CA/SNCA/CDK1/VCP	5
GO:0050820	BP	GO:0050820	positive regulation of coagulation	5/173	30/21081	4.23897109108787e-06	1.66156717398823e-05	6.47083176848916e-06	PLG/SERPINE1/TLR4/F2/PSEN1	5
GO:0051131	BP	GO:0051131	chaperone-mediated protein complex assembly	5/173	30/21081	4.23897109108787e-06	1.66156717398823e-05	6.47083176848916e-06	HSPA1A/HSPA1A/HSPA1A/HSPA1A/HSPA1A	5
GO:1905710	BP	GO:1905710	positive regulation of membrane permeability	7/173	80/21081	4.25994308134915e-06	1.66824867766383e-05	6.49685231518882e-06	MAPK8/GSK3B/HSPA1A/HSPA1A/HSPA1A/HSPA1A/HSPA1A	7
GO:0002690	BP	GO:0002690	positive regulation of leukocyte chemotaxis	8/173	113/21081	4.30372459296594e-06	1.6838421542829e-05	6.55757978108215e-06	MAPK3/SERPINE1/IL6/MAPK1/PTK2/CXCL8/MAPK14/C5AR1	8
GO:2000300	BP	GO:2000300	regulation of synaptic vesicle exocytosis	7/173	81/21081	4.63094504756429e-06	1.81020105861092e-05	7.04967376630133e-06	BACE1/DRD2/CNR1/PRKCB/GSK3B/HTR2A/LRRK2	7
GO:0050873	BP	GO:0050873	brown fat cell differentiation	6/173	53/21081	4.67008104522457e-06	1.82340901771348e-05	7.10111103750874e-06	FABP4/PTGS2/MTOR/PIM1/SIRT1/MAPK14	6
GO:1901293	BP	GO:1901293	nucleoside phosphate biosynthetic process	12/173	287/21081	4.67331706352078e-06	1.82340901771348e-05	7.10111103750874e-06	NOS2/IDO1/PTGS2/MAPK1/NOS3/PARP1/NOS1/STAT3/FASN/ACACA/ACACA/VCP	12
GO:0010639	BP	GO:0010639	negative regulation of organelle organization	15/173	449/21081	4.72042688889045e-06	1.84010035329317e-05	7.16611402157005e-06	BCL2L1/SRC/AKT1/PARP1/LRRK2/HSPA1A/HSPA1A/HSPA1A/HSPA1A/HSPA1A/SNCA/SIRT1/MAPT/MAPT/MAPT	15
GO:0002703	BP	GO:0002703	regulation of leukocyte mediated immunity	13/173	339/21081	4.78084362198503e-06	1.86194358843395e-05	7.25118063945243e-06	NOS2/TNF/TNF/TNF/TNF/TNF/TNF/TNF/TNF/IL6/TLR4/STAT5B/IL2	13
GO:0043502	BP	GO:0043502	regulation of muscle adaptation	8/173	115/21081	4.90595955031232e-06	1.90892144040998e-05	7.43413188075088e-06	G6PD/PPARA/PRKCA/MTOR/NOS3/PARP1/HDAC4/PTK2	8
GO:0043401	BP	GO:0043401	steroid hormone mediated signaling pathway	9/173	153/21081	4.96594096711872e-06	1.93049251320105e-05	7.51813858555461e-06	PPARA/ESR1/ESR2/SRC/PARP1/RHOA/SIRT1/ESRRA/EP300	9
GO:2000027	BP	GO:2000027	regulation of animal organ morphogenesis	12/173	289/21081	5.01633679759864e-06	1.94644294209695e-05	7.58025617167234e-06	ESR1/TNF/TNF/TNF/TNF/TNF/TNF/TNF/TNF/PIM1/RHOA/ABL1	12
GO:0005979	BP	GO:0005979	regulation of glycogen biosynthetic process	5/173	31/21081	5.02071420225524e-06	1.94644294209695e-05	7.58025617167234e-06	GSK3B/MTOR/AKT1/INSR/PPP1CA	5
GO:0010962	BP	GO:0010962	regulation of glucan biosynthetic process	5/173	31/21081	5.02071420225524e-06	1.94644294209695e-05	7.58025617167234e-06	GSK3B/MTOR/AKT1/INSR/PPP1CA	5
GO:0046822	BP	GO:0046822	regulation of nucleocytoplasmic transport	8/173	116/21081	5.23289093156283e-06	2.02685082663724e-05	7.89339782604881e-06	PTPN11/MDM2/PTGS2/GSK3B/MAPK1/MAPK14/CDK1/PSEN1	8
GO:0036294	BP	GO:0036294	cellular response to decreased oxygen levels	11/173	243/21081	5.5573898922431e-06	2.15057829254471e-05	8.37524389857747e-06	FABP1/RORA/TERT/MDM2/PTGS2/SRC/MTOR/CCNA2/AKT1/SIRT1/EP300	11
GO:0019336	BP	GO:0019336	phenol-containing compound catabolic process	4/173	15/21081	5.57190801471222e-06	2.15423449995562e-05	8.38948268677516e-06	SLC6A3/SLC6A3/MAOA/MAOB	4
GO:1901989	BP	GO:1901989	positive regulation of cell cycle phase transition	8/173	117/21081	5.57807963036894e-06	2.15466003176706e-05	8.39113988415309e-06	TERT/MDM2/CDK4/AKT1/EGFR/CCND1/CDK1/APP	8
GO:0046850	BP	GO:0046850	regulation of bone remodeling	6/173	55/21081	5.81773317241508e-06	2.24519057671132e-05	8.74370337686936e-06	IL6/SRC/PRKCA/CSK/EGFR/CD38	6
GO:0038128	BP	GO:0038128	ERBB2 signaling pathway	5/173	32/21081	5.91110770813947e-06	2.27708945166678e-05	8.86793082711766e-06	SRC/ERBB2/PRKCA/PIK3CA/EGFR	5
GO:0090344	BP	GO:0090344	negative regulation of cell aging	5/173	32/21081	5.91110770813947e-06	2.27708945166678e-05	8.86793082711766e-06	TERT/MIF/MIF/SIRT1/ABL1	5
GO:0006606	BP	GO:0006606	protein import into nucleus	9/173	157/21081	6.12956451445075e-06	2.35697010152952e-05	9.17901921097078e-06	PTGS2/MAPK1/AKT1/LRRK2/STAT3/MAPK14/CDK1/MMP12/PSEN1	9
GO:0007006	BP	GO:0007006	mitochondrial membrane organization	9/173	157/21081	6.12956451445075e-06	2.35697010152952e-05	9.17901921097078e-06	BCL2L1/MAPK8/GSK3B/HSPA1A/HSPA1A/HSPA1A/HSPA1A/HSPA1A/STAT3	9
GO:0022900	BP	GO:0022900	electron transport chain	10/173	200/21081	6.27171927857232e-06	2.40727508714126e-05	9.37492769069148e-06	CYP19A1/SRD5A1/IDO1/XDH/AKR1B1/GSR/SNCA/MAOB/NOX4/CDK1	10
GO:0071478	BP	GO:0071478	cellular response to radiation	10/173	200/21081	6.27171927857232e-06	2.40727508714126e-05	9.37492769069148e-06	BCL2L1/MDM2/PTGS2/CHEK2/PARP1/MC1R/SIRT1/MAPK14/NOX4/EP300	10
GO:1903747	BP	GO:1903747	regulation of establishment of protein localization to mitochondrion	7/173	85/21081	6.39517064802594e-06	2.45125371314021e-05	9.54619870200147e-06	SREBF2/MAPK8/CSNK2A2/LRRK2/MAPT/MAPT/MAPT	7
GO:0060047	BP	GO:0060047	heart contraction	12/173	296/21081	6.39783565044125e-06	2.45125371314021e-05	9.54619870200147e-06	DRD2/MDM2/MTOR/PIK3CA/PIK3CG/NOS3/NOS1/HDAC4/ACE/GLP1R/IL2/CACNA1B	12
GO:0098693	BP	GO:0098693	regulation of synaptic vesicle cycle	8/173	120/21081	6.73152237310369e-06	2.57677824894753e-05	1.00350433101176e-05	BACE1/DRD2/CNR1/PRKCB/GSK3B/HTR2A/LRRK2/SNCA	8
GO:0090169	BP	GO:0090169	regulation of spindle assembly	5/173	33/21081	6.92057849651048e-06	2.64676309916049e-05	1.03075933455062e-05	HSPA1A/HSPA1A/HSPA1A/HSPA1A/HSPA1A	5
GO:0031295	BP	GO:0031295	T cell costimulation	6/173	57/21081	7.18435977882003e-06	2.74517488311208e-05	1.06908496519359e-05	PTPN11/SRC/CSK/PIK3CA/AKT1/DPP4	6
GO:0030258	BP	GO:0030258	lipid modification	12/173	300/21081	7.32882720444305e-06	2.79786044848864e-05	1.08960290966893e-05	PPARA/FABP1/ALOX5/ALOX5/CNR1/PPARG/AGTR1/MTOR/PIK3CA/PIK3CG/AKT1/MAPK14	12
GO:0043518	BP	GO:0043518	negative regulation of DNA damage response, signal transduction by p53 class mediator	4/173	16/21081	7.38167688629983e-06	2.81298162241148e-05	1.09549172199796e-05	MDM2/MIF/MIF/SIRT1	4
GO:0090042	BP	GO:0090042	tubulin deacetylation	4/173	16/21081	7.38167688629983e-06	2.81298162241148e-05	1.09549172199796e-05	MAPT/MAPT/MAPT/EP300	4
GO:0070665	BP	GO:0070665	positive regulation of leukocyte proliferation	10/173	204/21081	7.46724091797912e-06	2.84062589899515e-05	1.1062575499425e-05	MAPK3/IL6/MAPK1/TLR4/PTK2/MIF/MIF/STAT5B/CD38/IL2	10
GO:0002753	BP	GO:0002753	cytoplasmic pattern recognition receptor signaling pathway	7/173	87/21081	7.46759032520025e-06	2.84062589899515e-05	1.1062575499425e-05	XIAP/TLR4/HSPA1A/HSPA1A/HSPA1A/HSPA1A/HSPA1A	7
GO:1903169	BP	GO:1903169	regulation of calcium ion transmembrane transport	9/173	161/21081	7.51943164426027e-06	2.85778757213434e-05	1.11294101730319e-05	G6PD/DRD2/DRD3/PIK3CG/NOS1/SNCA/F2/ABL1/PSEN2	9
GO:0030148	BP	GO:0030148	sphingolipid biosynthetic process	8/173	123/21081	8.08046092799117e-06	3.06826438633016e-05	1.19490941901154e-05	TNF/TNF/TNF/TNF/TNF/TNF/TNF/TNF	8
GO:0043270	BP	GO:0043270	positive regulation of ion transport	12/173	303/21081	8.103139144993e-06	3.07412841313172e-05	1.19719311427904e-05	G6PD/DRD2/AKT1/NOS1/MIF/MIF/SNCA/F2/ABL1/CFTR/CETP/PSEN1	12
GO:1902850	BP	GO:1902850	microtubule cytoskeleton organization involved in mitosis	9/173	163/21081	8.31003713152837e-06	3.14980800819483e-05	1.22666588767197e-05	XIAP/CHEK2/HSPA1A/HSPA1A/HSPA1A/HSPA1A/HSPA1A/RHOA/VCP	9
GO:0032984	BP	GO:0032984	protein-containing complex disassembly	13/173	358/21081	8.59814806021441e-06	3.2561079418762e-05	1.26806349100826e-05	IGF1R/TNF/TNF/TNF/TNF/TNF/TNF/TNF/TNF/GSK3B/INSR/PPP1CA/VCP	13
GO:0001776	BP	GO:0001776	leukocyte homeostasis	7/173	89/21081	8.68526326029498e-06	3.28324587126275e-05	1.27863212635172e-05	IL6/AKT1/MIF/MIF/STAT5B/ABL1/IL2	7
GO:0055021	BP	GO:0055021	regulation of cardiac muscle tissue growth	7/173	89/21081	8.68526326029498e-06	3.28324587126275e-05	1.27863212635172e-05	G6PD/PPARA/MTOR/MAPK1/PIM1/MAPK14/CDK1	7
GO:0031294	BP	GO:0031294	lymphocyte costimulation	6/173	59/21081	8.80038687504861e-06	3.32085646821328e-05	1.29327925283504e-05	PTPN11/SRC/CSK/PIK3CA/AKT1/DPP4	6
GO:0043124	BP	GO:0043124	negative regulation of I-kappaB kinase/NF-kappaB signaling	6/173	59/21081	8.80038687504861e-06	3.32085646821328e-05	1.29327925283504e-05	NR1H4/ESR1/RORA/RHOA/SIRT1/ABL1	6
GO:0000082	BP	GO:0000082	G1/S transition of mitotic cell cycle	12/173	306/21081	8.94833632304023e-06	3.37368953297231e-05	1.31385463968797e-05	TERT/MDM2/CDK2/PRMT1/CHEK2/CDK4/WEE1/AKT1/EGFR/CCND1/CDK1/EP300	12
GO:0002696	BP	GO:0002696	positive regulation of leukocyte activation	15/173	474/21081	9.02526423468032e-06	3.39967621747843e-05	1.32397493252309e-05	PTPN11/IL6/SRC/CSK/PIK3CA/AKT1/TLR4/LRRK2/MIF/MIF/RHOA/STAT5B/CD38/DPP4/IL2	15
GO:0048145	BP	GO:0048145	regulation of fibroblast proliferation	7/173	90/21081	9.35324085570335e-06	3.5169841058304e-05	1.36965949000146e-05	ESR1/PPARG/CDK4/CCNA2/EGFR/MIF/MIF	7
GO:0050818	BP	GO:0050818	regulation of coagulation	7/173	90/21081	9.35324085570335e-06	3.5169841058304e-05	1.36965949000146e-05	PLG/SERPINE1/PRKCA/NOS3/TLR4/F2/PSEN1	7
GO:0071380	BP	GO:0071380	cellular response to prostaglandin E stimulus	4/173	17/21081	9.59121471043797e-06	3.60009463822005e-05	1.4020261786134e-05	PPARG/AKT1/ACACA/ACACA	4
GO:1904251	BP	GO:1904251	regulation of bile acid metabolic process	4/173	17/21081	9.59121471043797e-06	3.60009463822005e-05	1.4020261786134e-05	NR1H4/CES1/CES1/SIRT1	4
GO:0031099	BP	GO:0031099	regeneration	10/173	210/21081	9.62871881443391e-06	3.6109820161103e-05	1.40626617515586e-05	PLG/PPARG/IL6/CSNK2A2/CDK4/CCNA2/EGFR/CCND1/CDK1/C5AR1	10
GO:0045454	BP	GO:0045454	cell redox homeostasis	6/173	60/21081	9.71216841582407e-06	3.63906557308964e-05	1.41720307710716e-05	NOS2/NQO1/NOS3/NOS1/GSR/MPO	6
GO:0042692	BP	GO:0042692	muscle cell differentiation	14/173	419/21081	9.8889472657669e-06	3.70203849623291e-05	1.44172734540093e-05	G6PD/PPARA/RORA/MDM2/MTOR/CHUK/AKT1/NOS1/HDAC4/SIRT1/ABL1/MAPK14/NOX4/CDK1	14
GO:0048144	BP	GO:0048144	fibroblast proliferation	7/173	91/21081	1.00632713496078e-05	3.76398239123974e-05	1.46585086745584e-05	ESR1/PPARG/CDK4/CCNA2/EGFR/MIF/MIF	7
GO:0002822	BP	GO:0002822	regulation of adaptive immune response based on somatic recombination of immune receptors built from immunoglobulin superfamily domains	10/173	212/21081	1.04601492723493e-05	3.90898630239333e-05	1.52232140500237e-05	TNF/TNF/TNF/TNF/TNF/TNF/TNF/TNF/IL6/IL2	10
GO:0000075	BP	GO:0000075	cell cycle checkpoint	11/173	260/21081	1.05309148479617e-05	3.93197339094811e-05	1.53127353075533e-05	PTPN11/BCL2L1/MDM2/CDK2/PRMT1/CHEK2/WEE1/CCND1/MAPK14/CDK1/EP300	11
GO:0042743	BP	GO:0042743	hydrogen peroxide metabolic process	6/173	61/21081	1.06989370887787e-05	3.99120137754354e-05	1.55433936542306e-05	EGFR/SNCA/MMP3/MPO/MAOB/STAT3	6
GO:0014046	BP	GO:0014046	dopamine secretion	5/173	36/21081	1.07762220695862e-05	3.99547710066945e-05	1.55600450935883e-05	DRD2/CNR1/DRD3/HTR2A/SNCA	5
GO:0014059	BP	GO:0014059	regulation of dopamine secretion	5/173	36/21081	1.07762220695862e-05	3.99547710066945e-05	1.55600450935883e-05	DRD2/CNR1/DRD3/HTR2A/SNCA	5
GO:0014072	BP	GO:0014072	response to isoquinoline alkaloid	5/173	36/21081	1.07762220695862e-05	3.99547710066945e-05	1.55600450935883e-05	DRD2/CNR1/MDM2/DRD3/MTOR	5
GO:0042026	BP	GO:0042026	protein refolding	5/173	36/21081	1.07762220695862e-05	3.99547710066945e-05	1.55600450935883e-05	HSPA1A/HSPA1A/HSPA1A/HSPA1A/HSPA1A	5
GO:0043278	BP	GO:0043278	response to morphine	5/173	36/21081	1.07762220695862e-05	3.99547710066945e-05	1.55600450935883e-05	DRD2/CNR1/MDM2/DRD3/MTOR	5
GO:0050482	BP	GO:0050482	arachidonic acid secretion	5/173	36/21081	1.07762220695862e-05	3.99547710066945e-05	1.55600450935883e-05	DRD2/DRD3/MIF/MIF/ACE	5
GO:1903963	BP	GO:1903963	arachidonate transport	5/173	36/21081	1.07762220695862e-05	3.99547710066945e-05	1.55600450935883e-05	DRD2/DRD3/MIF/MIF/ACE	5
GO:0014910	BP	GO:0014910	regulation of smooth muscle cell migration	7/173	92/21081	1.08174099733003e-05	4.00725152367508e-05	1.56058995806251e-05	SERPINE1/TERT/MDM2/SRC/HDAC4/ACE/NOX4	7
GO:0098732	BP	GO:0098732	macromolecule deacylation	8/173	128/21081	1.08348868314151e-05	4.01022945528594e-05	1.56174968815189e-05	MAPK8/LRRK2/HDAC4/SIRT1/MAPT/MAPT/MAPT/EP300	8
GO:0051251	BP	GO:0051251	positive regulation of lymphocyte activation	14/173	423/21081	1.1003245190804e-05	4.06899815628599e-05	1.5846366579583e-05	PTPN11/IL6/SRC/CSK/PIK3CA/AKT1/TLR4/MIF/MIF/RHOA/STAT5B/CD38/DPP4/IL2	14
GO:0006720	BP	GO:0006720	isoprenoid metabolic process	9/173	169/21081	1.11226119204374e-05	4.10956330869029e-05	1.60043441088582e-05	AKR1B10/HMGCR/SRD5A1/TTR/CYP26A1/EGFR/AKR1B1/AKR1C1/CYP1B1	9
GO:0043161	BP	GO:0043161	proteasome-mediated ubiquitin-dependent protein catabolic process	15/173	483/21081	1.12748310375422e-05	4.16218567146107e-05	1.62092774164492e-05	MDM2/GSK3B/CDK2/AKT1/LRRK2/HSPA1A/HSPA1A/HSPA1A/HSPA1A/HSPA1A/SIRT1/CDK1/OGT/VCP/PSEN1	15
GO:1903901	BP	GO:1903901	negative regulation of viral life cycle	8/173	129/21081	1.14713502246119e-05	4.23105617225487e-05	1.64774877129843e-05	TNF/TNF/TNF/TNF/TNF/TNF/TNF/TNF	8
GO:0010676	BP	GO:0010676	positive regulation of cellular carbohydrate metabolic process	6/173	62/21081	1.17652704408282e-05	4.33570113643358e-05	1.68850186086474e-05	PPARA/SRC/AKT1/INSR/SNCA/SIRT1	6
GO:0034620	BP	GO:0034620	cellular response to unfolded protein	9/173	171/21081	1.22247654919998e-05	4.50112899267825e-05	1.75292632978415e-05	CCND1/HSPA1A/HSPA1A/HSPA1A/HSPA1A/HSPA1A/CXCL8/VCP/EP300	9
GO:0002523	BP	GO:0002523	leukocyte migration involved in inflammatory response	4/173	18/21081	1.22526986851316e-05	4.50360871220796e-05	1.75389203542404e-05	ALOX5/ALOX5/ELANE/ELANE	4
GO:0048311	BP	GO:0048311	mitochondrion distribution	4/173	18/21081	1.22526986851316e-05	4.50360871220796e-05	1.75389203542404e-05	LRRK2/MAPT/MAPT/MAPT	4
GO:0034405	BP	GO:0034405	response to fluid shear stress	5/173	37/21081	1.23776370031956e-05	4.5455989305599e-05	1.77024476814115e-05	SREBF2/PTGS2/SRC/NOS3/AKT1	5
GO:0051952	BP	GO:0051952	regulation of amine transport	7/173	95/21081	1.33660909833544e-05	4.90436274510127e-05	1.90996227850496e-05	DRD2/CNR1/DRD3/HTR2A/CHRNA3/SNCA/PSEN1	7
GO:0016202	BP	GO:0016202	regulation of striated muscle tissue development	9/173	173/21081	1.34188032327749e-05	4.91945599103199e-05	1.91584021451544e-05	G6PD/PPARA/HMGCR/MTOR/MAPK1/PIM1/HDAC4/MAPK14/CDK1	9
GO:0006936	BP	GO:0006936	muscle contraction	13/173	374/21081	1.36839812733999e-05	5.01234796816174e-05	1.95201620342873e-05	DRD2/PTGS2/TACR1/HTR2A/MTOR/PIK3CA/PIK3CG/CHUK/CHRNA3/NOS1/HDAC4/RHOA/CD38	13
GO:0046486	BP	GO:0046486	glycerolipid metabolic process	15/173	492/21081	1.40097321927488e-05	5.12724824177344e-05	1.99676313586302e-05	NR1H4/FABP4/FABP5/FABP1/PTPN11/NR1H3/NR1H2/HTR2A/CSNK2A1/CSNK2A2/PIK3CA/PIK3CG/SIRT1/MGLL/CETP	15
GO:0090303	BP	GO:0090303	positive regulation of wound healing	6/173	64/21081	1.41558460740841e-05	5.17290309511718e-05	2.01454302944946e-05	PLG/SERPINE1/MTOR/TLR4/PTK2/F2	6
GO:0019433	BP	GO:0019433	triglyceride catabolic process	5/173	38/21081	1.41588286646771e-05	5.17290309511718e-05	2.01454302944946e-05	FABP4/FABP5/FABP1/PIK3CG/MGLL	5
GO:0060420	BP	GO:0060420	regulation of heart growth	7/173	96/21081	1.4318642017017e-05	5.22679638576506e-05	2.03553131224008e-05	G6PD/PPARA/MTOR/MAPK1/PIM1/MAPK14/CDK1	7
GO:0006413	BP	GO:0006413	translational initiation	10/173	220/21081	1.44363627379586e-05	5.26524508786145e-05	2.05050483163053e-05	TNF/TNF/TNF/TNF/TNF/TNF/TNF/TNF/MTOR/PPP1CA	10
GO:0042594	BP	GO:0042594	response to starvation	10/173	221/21081	1.50147386176289e-05	5.47149437275346e-05	2.13082685807643e-05	PPARA/SRD5A1/MAPK3/SREBF2/MAPK8/PPARG/MTOR/MAPK1/LRRK2/SIRT1	10
GO:0048568	BP	GO:0048568	embryonic organ development	15/173	495/21081	1.50441231646628e-05	5.47750465524012e-05	2.13316751137418e-05	PLG/MAPK3/TNF/TNF/TNF/TNF/TNF/TNF/TNF/TNF/MAPK1/AKT1/EGFR/CXCL8/PSEN1	15
GO:0010507	BP	GO:0010507	negative regulation of autophagy	7/173	97/21081	1.53266590435189e-05	5.57082756851257e-05	2.16951132469603e-05	MTOR/PIK3CA/AKT1/LRRK2/PTK2/SNCA/STAT3	7
GO:0046849	BP	GO:0046849	bone remodeling	7/173	97/21081	1.53266590435189e-05	5.57082756851257e-05	2.16951132469603e-05	IL6/SRC/PRKCA/CSK/EGFR/NOX4/CD38	7
GO:1901861	BP	GO:1901861	regulation of muscle tissue development	9/173	176/21081	1.53957726162012e-05	5.59116562788368e-05	2.17743180860714e-05	G6PD/PPARA/HMGCR/MTOR/MAPK1/PIM1/HDAC4/MAPK14/CDK1	9
GO:0002260	BP	GO:0002260	lymphocyte homeostasis	6/173	65/21081	1.54901563994766e-05	5.6110549481139e-05	2.18517753488376e-05	AKT1/MIF/MIF/STAT5B/ABL1/IL2	6
GO:0006977	BP	GO:0006977	DNA damage response, signal transduction by p53 class mediator resulting in cell cycle arrest	6/173	65/21081	1.54901563994766e-05	5.6110549481139e-05	2.18517753488376e-05	MDM2/CDK2/PRMT1/CHEK2/CDK1/EP300	6
GO:0019748	BP	GO:0019748	secondary metabolic process	6/173	65/21081	1.54901563994766e-05	5.6110549481139e-05	2.18517753488376e-05	AKR1B10/AKR1B1/AKR1C1/MC1R/TYR/CYP1B1	6
GO:0050867	BP	GO:0050867	positive regulation of cell activation	15/173	497/21081	1.57708304218988e-05	5.70785847211653e-05	2.22287684239442e-05	PTPN11/IL6/SRC/CSK/PIK3CA/AKT1/TLR4/LRRK2/MIF/MIF/RHOA/STAT5B/CD38/DPP4/IL2	15
GO:0009267	BP	GO:0009267	cellular response to starvation	9/173	177/21081	1.61076119898947e-05	5.7996617229581e-05	2.25862883613237e-05	PPARA/SRD5A1/MAPK3/SREBF2/MAPK8/MTOR/MAPK1/LRRK2/SIRT1	9
GO:0048634	BP	GO:0048634	regulation of muscle organ development	9/173	177/21081	1.61076119898947e-05	5.7996617229581e-05	2.25862883613237e-05	G6PD/PPARA/HMGCR/MTOR/MAPK1/PIM1/HDAC4/MAPK14/CDK1	9
GO:0032094	BP	GO:0032094	response to food	5/173	39/21081	1.6133678880999e-05	5.7996617229581e-05	2.25862883613237e-05	G6PD/PPARA/MTOR/AKT1/MPO	5
GO:0032885	BP	GO:0032885	regulation of polysaccharide biosynthetic process	5/173	39/21081	1.6133678880999e-05	5.7996617229581e-05	2.25862883613237e-05	GSK3B/MTOR/AKT1/INSR/PPP1CA	5
GO:0042554	BP	GO:0042554	superoxide anion generation	5/173	39/21081	1.6133678880999e-05	5.7996617229581e-05	2.25862883613237e-05	EGFR/NOX4/MAPT/MAPT/MAPT	5
GO:0060416	BP	GO:0060416	response to growth hormone	5/173	39/21081	1.6133678880999e-05	5.7996617229581e-05	2.25862883613237e-05	SRD5A1/AKT1/PTK2/STAT5B/STAT3	5
GO:0070873	BP	GO:0070873	regulation of glycogen metabolic process	5/173	39/21081	1.6133678880999e-05	5.7996617229581e-05	2.25862883613237e-05	GSK3B/MTOR/AKT1/INSR/PPP1CA	5
GO:0071392	BP	GO:0071392	cellular response to estradiol stimulus	5/173	39/21081	1.6133678880999e-05	5.7996617229581e-05	2.25862883613237e-05	SRD5A1/ESR1/ESR2/CCNA2/EGFR	5
GO:0036473	BP	GO:0036473	cell death in response to oxidative stress	7/173	98/21081	1.63926387488301e-05	5.88777024884016e-05	2.29294195071948e-05	AKT1/PARP1/TLR4/LRRK2/MMP3/SIRT1/CYP1B1	7
GO:0072431	BP	GO:0072431	signal transduction involved in mitotic G1 DNA damage checkpoint	6/173	66/21081	1.69241728142059e-05	6.06842280907685e-05	2.36329555087112e-05	MDM2/CDK2/PRMT1/CHEK2/CDK1/EP300	6
GO:1902400	BP	GO:1902400	intracellular signal transduction involved in G1 DNA damage checkpoint	6/173	66/21081	1.69241728142059e-05	6.06842280907685e-05	2.36329555087112e-05	MDM2/CDK2/PRMT1/CHEK2/CDK1/EP300	6
GO:0006473	BP	GO:0006473	protein acetylation	10/173	225/21081	1.75323500992451e-05	6.28119355579195e-05	2.44615730505133e-05	MAPK3/GSK3B/NOS1/SNCA/SIRT1/MAPT/MAPT/MAPT/OGT/EP300	10
GO:0051100	BP	GO:0051100	negative regulation of binding	9/173	179/21081	1.76157180611941e-05	6.30574440118062e-05	2.45571842257768e-05	PPARA/MAPK3/MAPK8/GSK3B/AKT1/LRRK2/ACE/PPP1CA/PSEN1	9
GO:0016101	BP	GO:0016101	diterpenoid metabolic process	8/173	137/21081	1.77940732032515e-05	6.36422702362083e-05	2.47849398152678e-05	AKR1B10/SRD5A1/TTR/CYP26A1/EGFR/AKR1B1/AKR1C1/CYP1B1	8
GO:0042307	BP	GO:0042307	positive regulation of protein import into nucleus	5/173	40/21081	1.83166570243106e-05	6.534632720092e-05	2.54485702790369e-05	PTGS2/MAPK1/MAPK14/CDK1/PSEN1	5
GO:0055090	BP	GO:0055090	acylglycerol homeostasis	5/173	40/21081	1.83166570243106e-05	6.534632720092e-05	2.54485702790369e-05	NR1H4/RORA/NR1H3/SIRT1/CETP	5
GO:0070328	BP	GO:0070328	triglyceride homeostasis	5/173	40/21081	1.83166570243106e-05	6.534632720092e-05	2.54485702790369e-05	NR1H4/RORA/NR1H3/SIRT1/CETP	5
GO:0001961	BP	GO:0001961	positive regulation of cytokine-mediated signaling pathway	6/173	67/21081	1.84634017787957e-05	6.5814592414516e-05	2.56309321761453e-05	HSPA1A/HSPA1A/HSPA1A/HSPA1A/HSPA1A/MMP12	6
GO:0043500	BP	GO:0043500	muscle adaptation	8/173	138/21081	1.875852053301e-05	6.6810522837183e-05	2.60187887924222e-05	G6PD/PPARA/PRKCA/MTOR/NOS3/PARP1/HDAC4/PTK2	8
GO:0008406	BP	GO:0008406	gonad development	10/173	227/21081	1.89217973554311e-05	6.73356088469236e-05	2.62232790643901e-05	CYP19A1/SRD5A1/ESR1/BCL2L1/SRC/NOS3/CCND1/INSR/SIRT1/STAT5B	10
GO:0070663	BP	GO:0070663	regulation of leukocyte proliferation	12/173	330/21081	1.89925765318413e-05	6.7530926932045e-05	2.62993440282357e-05	MAPK3/IDO1/IL6/ERBB2/MAPK1/TLR4/PTK2/MIF/MIF/STAT5B/CD38/IL2	12
GO:0001991	BP	GO:0001991	regulation of systemic arterial blood pressure by circulatory renin-angiotensin	4/173	20/21081	1.91528509346561e-05	6.80438659041418e-05	2.64991037399044e-05	CES1/CES1/ACE/CTSG	4
GO:0051170	BP	GO:0051170	import into nucleus	9/173	181/21081	1.92423986380812e-05	6.83048887328379e-05	2.66007568562315e-05	PTGS2/MAPK1/AKT1/LRRK2/STAT3/MAPK14/CDK1/MMP12/PSEN1	9
GO:0002706	BP	GO:0002706	regulation of lymphocyte mediated immunity	11/173	278/21081	1.9645572610932e-05	6.96778280666529e-05	2.71354363802699e-05	TNF/TNF/TNF/TNF/TNF/TNF/TNF/TNF/IL6/STAT5B/IL2	11
GO:0072413	BP	GO:0072413	signal transduction involved in mitotic cell cycle checkpoint	6/173	68/21081	2.01135432490459e-05	7.11594048835937e-05	2.77124238463563e-05	MDM2/CDK2/PRMT1/CHEK2/CDK1/EP300	6
GO:1902402	BP	GO:1902402	signal transduction involved in mitotic DNA damage checkpoint	6/173	68/21081	2.01135432490459e-05	7.11594048835937e-05	2.77124238463563e-05	MDM2/CDK2/PRMT1/CHEK2/CDK1/EP300	6
GO:1902403	BP	GO:1902403	signal transduction involved in mitotic DNA integrity checkpoint	6/173	68/21081	2.01135432490459e-05	7.11594048835937e-05	2.77124238463563e-05	MDM2/CDK2/PRMT1/CHEK2/CDK1/EP300	6
GO:0033044	BP	GO:0033044	regulation of chromosome organization	13/173	389/21081	2.06866810986265e-05	7.31262129684394e-05	2.84783804948252e-05	MAPK3/MAPK8/SRC/MAPK1/PARP1/NOS1/LRRK2/SNCA/SIRT1/MAPT/MAPT/MAPT/OGT	13
GO:0007020	BP	GO:0007020	microtubule nucleation	5/173	41/21081	2.07228218551616e-05	7.31322841051343e-05	2.84807448472758e-05	HSPA1A/HSPA1A/HSPA1A/HSPA1A/HSPA1A	5
GO:0046326	BP	GO:0046326	positive regulation of glucose import	5/173	41/21081	2.07228218551616e-05	7.31322841051343e-05	2.84807448472758e-05	PTPN11/TERT/AKT1/INSR/MAPK14	5
GO:0051225	BP	GO:0051225	spindle assembly	8/173	140/21081	2.08195674784283e-05	7.34127321293293e-05	2.8589962940458e-05	XIAP/CHEK2/HSPA1A/HSPA1A/HSPA1A/HSPA1A/HSPA1A/RHOA	8
GO:0007187	BP	GO:0007187	G protein-coupled receptor signaling pathway, coupled to cyclic nucleotide second messenger	11/173	280/21081	2.09903435877227e-05	7.39535405507742e-05	2.88005761716855e-05	DRD2/CNR1/DRD3/PRKCA/HTR1A/HTR2A/NOS1/HTR4/MC1R/GLP1R/MTNR1A	11
GO:0010634	BP	GO:0010634	positive regulation of epithelial cell migration	9/173	184/21081	2.19212667336746e-05	7.71693971428196e-05	3.00529641175044e-05	PTGS2/SRC/PRKCA/MTOR/NOS3/AKT1/MMP9/SIRT1/ABL1	9
GO:0070588	BP	GO:0070588	calcium ion transmembrane transport	12/173	335/21081	2.20262698533025e-05	7.74748514955981e-05	3.01719207122618e-05	G6PD/DRD2/DRD3/HTR2A/PIK3CG/NOS1/SNCA/F2/ABL1/PSEN2/CACNA1B/PSEN1	12
GO:0015837	BP	GO:0015837	amine transport	7/173	103/21081	2.26848836878771e-05	7.97254514390319e-05	3.10483976817228e-05	DRD2/CNR1/DRD3/HTR2A/CHRNA3/SNCA/PSEN1	7
GO:0002377	BP	GO:0002377	immunoglobulin production	10/173	232/21081	2.28164121133345e-05	8.01214339417839e-05	3.12026096930508e-05	TNF/TNF/TNF/TNF/TNF/TNF/TNF/TNF/IL6/IL2	10
GO:0051052	BP	GO:0051052	regulation of DNA metabolic process	13/173	393/21081	2.30176421091656e-05	8.0761322313662e-05	3.14518087666638e-05	MAPK3/PPARG/IL6/SRC/CDK2/PIK3CA/MAPK1/AKT1/PARP1/EGFR/SIRT1/NOX4/IL2	13
GO:0071621	BP	GO:0071621	granulocyte chemotaxis	8/173	142/21081	2.30674176744966e-05	8.08691895205744e-05	3.14938167312044e-05	MAPK3/PIK3CG/MAPK1/PTK2/CXCL8/MAPK14/DPP4/C5AR1	8
GO:0051258	BP	GO:0051258	protein polymerization	12/173	337/21081	2.335317479466e-05	8.16528612214376e-05	3.17990109970395e-05	MTOR/HSPA1A/HSPA1A/HSPA1A/HSPA1A/HSPA1A/SNCA/RHOA/ABL1/MAPT/MAPT/MAPT	12
GO:0010907	BP	GO:0010907	positive regulation of glucose metabolic process	5/173	42/21081	2.33678228395547e-05	8.16528612214376e-05	3.17990109970395e-05	PPARA/SRC/AKT1/INSR/SIRT1	5
GO:0042133	BP	GO:0042133	neurotransmitter metabolic process	5/173	42/21081	2.33678228395547e-05	8.16528612214376e-05	3.17990109970395e-05	SLC6A3/SLC6A3/MAOA/NOS1/MAOB	5
GO:0060236	BP	GO:0060236	regulation of mitotic spindle organization	5/173	42/21081	2.33678228395547e-05	8.16528612214376e-05	3.17990109970395e-05	HSPA1A/HSPA1A/HSPA1A/HSPA1A/HSPA1A	5
GO:0002363	BP	GO:0002363	alpha-beta T cell lineage commitment	4/173	21/21081	2.35082041498401e-05	8.17400650021854e-05	3.18329717663439e-05	IL6/MTOR/RHOA/STAT3	4
GO:0010042	BP	GO:0010042	response to manganese ion	4/173	21/21081	2.35082041498401e-05	8.17400650021854e-05	3.18329717663439e-05	BACE1/PTGS2/LRRK2/APP	4
GO:0032930	BP	GO:0032930	positive regulation of superoxide anion generation	4/173	21/21081	2.35082041498401e-05	8.17400650021854e-05	3.18329717663439e-05	EGFR/MAPT/MAPT/MAPT	4
GO:0042053	BP	GO:0042053	regulation of dopamine metabolic process	4/173	21/21081	2.35082041498401e-05	8.17400650021854e-05	3.18329717663439e-05	SLC6A3/SLC6A3/HTR1A/MAOB	4
GO:0042069	BP	GO:0042069	regulation of catecholamine metabolic process	4/173	21/21081	2.35082041498401e-05	8.17400650021854e-05	3.18329717663439e-05	SLC6A3/SLC6A3/HTR1A/MAOB	4
GO:1900543	BP	GO:1900543	negative regulation of purine nucleotide metabolic process	4/173	21/21081	2.35082041498401e-05	8.17400650021854e-05	3.18329717663439e-05	PPARA/PARP1/HDAC4/STAT3	4
GO:0045137	BP	GO:0045137	development of primary sexual characteristics	10/173	233/21081	2.36728088136931e-05	8.22451060093067e-05	3.20296556828554e-05	CYP19A1/SRD5A1/ESR1/BCL2L1/SRC/NOS3/CCND1/INSR/SIRT1/STAT5B	10
GO:0046622	BP	GO:0046622	positive regulation of organ growth	6/173	70/21081	2.37703452582907e-05	8.25165008190173e-05	3.21353480788037e-05	MTOR/MAPK1/PIM1/AKT1/MAPK14/CDK1	6
GO:0034103	BP	GO:0034103	regulation of tissue remodeling	7/173	104/21081	2.41555179110281e-05	8.37851392685376e-05	3.26294085122546e-05	IL6/SRC/PRKCA/CSK/EGFR/CD38/IL2	7
GO:0016236	BP	GO:0016236	macroautophagy	12/173	340/21081	2.54740893064916e-05	8.82866276209486e-05	3.43824747916243e-05	MAPK3/MAPK8/SRC/CSNK2A1/CSNK2A2/MTOR/PIK3CA/AKT1/LRRK2/SIRT1/VCP/PSEN1	12
GO:0007589	BP	GO:0007589	body fluid secretion	7/173	105/21081	2.57038406887796e-05	8.89378005591406e-05	3.46360685434267e-05	SLC6A3/SLC6A3/NR1H3/NR1H2/XDH/CCND1/STAT5B	7
GO:0014909	BP	GO:0014909	smooth muscle cell migration	7/173	105/21081	2.57038406887796e-05	8.89378005591406e-05	3.46360685434267e-05	SERPINE1/TERT/MDM2/SRC/HDAC4/ACE/NOX4	7
GO:0042698	BP	GO:0042698	ovulation cycle	6/173	71/21081	2.57893942828599e-05	8.90887287055867e-05	3.46948462239245e-05	ESR1/SRC/NOS3/EGFR/SIRT1/STAT5B	6
GO:0071479	BP	GO:0071479	cellular response to ionizing radiation	6/173	71/21081	2.57893942828599e-05	8.90887287055867e-05	3.46948462239245e-05	BCL2L1/MDM2/CHEK2/SIRT1/MAPK14/NOX4	6
GO:0000077	BP	GO:0000077	DNA damage checkpoint	9/173	188/21081	2.59811762624314e-05	8.95328612644533e-05	3.48678098642952e-05	PTPN11/MDM2/CDK2/PRMT1/CHEK2/CCND1/MAPK14/CDK1/EP300	9
GO:0006475	BP	GO:0006475	internal protein amino acid acetylation	9/173	188/21081	2.59811762624314e-05	8.95328612644533e-05	3.48678098642952e-05	MAPK3/NOS1/SNCA/SIRT1/MAPT/MAPT/MAPT/OGT/EP300	9
GO:0006665	BP	GO:0006665	sphingolipid metabolic process	9/173	188/21081	2.59811762624314e-05	8.95328612644533e-05	3.48678098642952e-05	TNF/TNF/TNF/TNF/TNF/TNF/TNF/TNF/PPP2CA	9
GO:0010737	BP	GO:0010737	protein kinase A signaling	5/173	43/21081	2.62679009562621e-05	9.00825755957688e-05	3.50818914262299e-05	PDE4A/LRRK2/MIF/MIF/MC1R	5
GO:0030890	BP	GO:0030890	positive regulation of B cell proliferation	5/173	43/21081	2.62679009562621e-05	9.00825755957688e-05	3.50818914262299e-05	TLR4/MIF/MIF/CD38/IL2	5
GO:0033120	BP	GO:0033120	positive regulation of RNA splicing	5/173	43/21081	2.62679009562621e-05	9.00825755957688e-05	3.50818914262299e-05	HSPA1A/HSPA1A/HSPA1A/HSPA1A/HSPA1A	5
GO:0051085	BP	GO:0051085	chaperone cofactor-dependent protein refolding	5/173	43/21081	2.62679009562621e-05	9.00825755957688e-05	3.50818914262299e-05	HSPA1A/HSPA1A/HSPA1A/HSPA1A/HSPA1A	5
GO:0071364	BP	GO:0071364	cellular response to epidermal growth factor stimulus	5/173	43/21081	2.62679009562621e-05	9.00825755957688e-05	3.50818914262299e-05	PTPN11/ERBB2/AKT1/EGFR/STAT5B	5
GO:1904591	BP	GO:1904591	positive regulation of protein import	5/173	43/21081	2.62679009562621e-05	9.00825755957688e-05	3.50818914262299e-05	PTGS2/MAPK1/MAPK14/CDK1/PSEN1	5
GO:0002460	BP	GO:0002460	adaptive immune response based on somatic recombination of immune receptors built from immunoglobulin superfamily domains	14/173	458/21081	2.65741650389578e-05	9.10593768149451e-05	3.54622983372171e-05	RORA/TNF/TNF/TNF/TNF/TNF/TNF/TNF/TNF/IL6/MTOR/TLR4/STAT3/IL2	14
GO:0007548	BP	GO:0007548	sex differentiation	11/173	288/21081	2.71988159056597e-05	9.31247129598292e-05	3.62666258990602e-05	CYP19A1/SRD5A1/PTPN11/ESR1/BCL2L1/SRC/NOS3/CCND1/INSR/SIRT1/STAT5B	11
GO:0046632	BP	GO:0046632	alpha-beta T cell differentiation	7/173	106/21081	2.73330054704281e-05	9.35088085699267e-05	3.64162086613382e-05	RORA/IL6/MTOR/RHOA/ABL1/STAT3/IL2	7
GO:0032890	BP	GO:0032890	regulation of organic acid transport	6/173	72/21081	2.79441371586592e-05	9.54458511150668e-05	3.71705733740162e-05	CES1/CES1/AKT1/MIF/MIF/PSEN1	6
GO:0061077	BP	GO:0061077	chaperone-mediated protein folding	6/173	72/21081	2.79441371586592e-05	9.54458511150668e-05	3.71705733740162e-05	CSNK2A1/HSPA1A/HSPA1A/HSPA1A/HSPA1A/HSPA1A	6
GO:0045980	BP	GO:0045980	negative regulation of nucleotide metabolic process	4/173	22/21081	2.85486741413632e-05	9.74323826720098e-05	3.79442111606197e-05	PPARA/PARP1/HDAC4/STAT3	4
GO:0006643	BP	GO:0006643	membrane lipid metabolic process	10/173	239/21081	2.94133167258872e-05	0.000100302714902323	3.90620375881513e-05	TNF/TNF/TNF/TNF/TNF/TNF/TNF/TNF/CYP1B1/PPP2CA	10
GO:0033627	BP	GO:0033627	cell adhesion mediated by integrin	6/173	73/21081	3.0241275537345e-05	0.00010304344808194	4.01293927697686e-05	PTPN11/SERPINE1/PIK3CG/PTK2/CYP1B1/DPP4	6
GO:0006721	BP	GO:0006721	terpenoid metabolic process	8/173	149/21081	3.26041025309235e-05	0.000111005474081646	4.32301359468722e-05	AKR1B10/SRD5A1/TTR/CYP26A1/EGFR/AKR1B1/AKR1C1/CYP1B1	8
GO:0045600	BP	GO:0045600	positive regulation of fat cell differentiation	6/173	74/21081	3.2687717683589e-05	0.000111201050790688	4.33063016296e-05	PPARG/PTGS2/HTR2A/PIM1/AKT1/MAPK14	6
GO:0071379	BP	GO:0071379	cellular response to prostaglandin stimulus	4/173	23/21081	3.43381708153798e-05	0.000116722310235639	4.54565090709702e-05	PPARG/AKT1/ACACA/ACACA	4
GO:0008361	BP	GO:0008361	regulation of cell size	9/173	195/21081	3.46258813793077e-05	0.00011760621101573	4.58007366976076e-05	GSK3B/MTOR/CDK4/AKT1/RHOA/ABL1/MAPT/MAPT/MAPT	9
GO:0033143	BP	GO:0033143	regulation of intracellular steroid hormone receptor signaling pathway	6/173	75/21081	3.52905803734251e-05	0.000119768111826424	4.66426705456737e-05	ESR1/SRC/PARP1/RHOA/SIRT1/EP300	6
GO:0010212	BP	GO:0010212	response to ionizing radiation	8/173	151/21081	3.58670568105586e-05	0.000121530402223336	4.73289795233763e-05	BCL2L1/MDM2/CHEK2/PARP1/CCND1/SIRT1/MAPK14/NOX4	8
GO:0048525	BP	GO:0048525	negative regulation of viral process	8/173	151/21081	3.58670568105586e-05	0.000121530402223336	4.73289795233763e-05	TNF/TNF/TNF/TNF/TNF/TNF/TNF/TNF	8
GO:0010677	BP	GO:0010677	negative regulation of cellular carbohydrate metabolic process	5/173	46/21081	3.66698838368544e-05	0.000124151662488282	4.83498069964648e-05	PPARA/GSK3B/HDAC4/STAT3/EP300	5
GO:0006939	BP	GO:0006939	smooth muscle contraction	7/173	111/21081	3.68080041402815e-05	0.000124421010017547	4.84547020964891e-05	DRD2/PTGS2/TACR1/HTR2A/CHRNA3/RHOA/CD38	7
GO:0019395	BP	GO:0019395	fatty acid oxidation	7/173	111/21081	3.68080041402815e-05	0.000124421010017547	4.84547020964891e-05	PPARA/FABP1/CNR1/PPARG/MTOR/AKT1/MAPK14	7
GO:0031570	BP	GO:0031570	DNA integrity checkpoint	9/173	198/21081	3.90150825492625e-05	0.000131776697735943	5.13193119968544e-05	PTPN11/MDM2/CDK2/PRMT1/CHEK2/CCND1/MAPK14/CDK1/EP300	9
GO:0005978	BP	GO:0005978	glycogen biosynthetic process	5/173	47/21081	4.07645115764857e-05	0.00013692364402252	5.33237463684089e-05	GSK3B/MTOR/AKT1/INSR/PPP1CA	5
GO:0009250	BP	GO:0009250	glucan biosynthetic process	5/173	47/21081	4.07645115764857e-05	0.00013692364402252	5.33237463684089e-05	GSK3B/MTOR/AKT1/INSR/PPP1CA	5
GO:0010828	BP	GO:0010828	positive regulation of glucose transmembrane transport	5/173	47/21081	4.07645115764857e-05	0.00013692364402252	5.33237463684089e-05	PTPN11/TERT/AKT1/INSR/MAPK14	5
GO:0022602	BP	GO:0022602	ovulation cycle process	5/173	47/21081	4.07645115764857e-05	0.00013692364402252	5.33237463684089e-05	ESR1/SRC/NOS3/SIRT1/STAT5B	5
GO:0032881	BP	GO:0032881	regulation of polysaccharide metabolic process	5/173	47/21081	4.07645115764857e-05	0.00013692364402252	5.33237463684089e-05	GSK3B/MTOR/AKT1/INSR/PPP1CA	5
GO:0048538	BP	GO:0048538	thymus development	5/173	47/21081	4.07645115764857e-05	0.00013692364402252	5.33237463684089e-05	MAPK3/MAPK1/ABL1/TYR/PSEN1	5
GO:0090224	BP	GO:0090224	regulation of spindle organization	5/173	47/21081	4.07645115764857e-05	0.00013692364402252	5.33237463684089e-05	HSPA1A/HSPA1A/HSPA1A/HSPA1A/HSPA1A	5
GO:0002689	BP	GO:0002689	negative regulation of leukocyte chemotaxis	4/173	24/21081	4.0942659153639e-05	0.000136980597436073	5.3345926389988e-05	CYP19A1/MIF/MIF/DPP4	4
GO:0032225	BP	GO:0032225	regulation of synaptic transmission, dopaminergic	4/173	24/21081	4.0942659153639e-05	0.000136980597436073	5.3345926389988e-05	DRD2/PTGS2/DRD3/SNCA	4
GO:0046628	BP	GO:0046628	positive regulation of insulin receptor signaling pathway	4/173	24/21081	4.0942659153639e-05	0.000136980597436073	5.3345926389988e-05	NR1H4/PTPN11/SRC/SIRT1	4
GO:0071404	BP	GO:0071404	cellular response to low-density lipoprotein particle stimulus	4/173	24/21081	4.0942659153639e-05	0.000136980597436073	5.3345926389988e-05	CES1/CES1/SREBF2/PPARG	4
GO:2000209	BP	GO:2000209	regulation of anoikis	4/173	24/21081	4.0942659153639e-05	0.000136980597436073	5.3345926389988e-05	SRC/CHEK2/PIK3CA/PTK2	4
GO:0007188	BP	GO:0007188	adenylate cyclase-modulating G protein-coupled receptor signaling pathway	10/173	249/21081	4.16347588232781e-05	0.000139186538347843	5.42050112801301e-05	DRD2/CNR1/DRD3/PRKCA/HTR1A/NOS1/HTR4/MC1R/GLP1R/MTNR1A	10
GO:0007093	BP	GO:0007093	mitotic cell cycle checkpoint	9/173	200/21081	4.21955187830829e-05	0.00014095028247588	5.48918864010313e-05	BCL2L1/MDM2/CDK2/PRMT1/CHEK2/WEE1/CCND1/CDK1/EP300	9
GO:0055024	BP	GO:0055024	regulation of cardiac muscle tissue development	7/173	114/21081	4.36843713179501e-05	0.000145809028853079	5.67840837737773e-05	G6PD/PPARA/MTOR/MAPK1/PIM1/MAPK14/CDK1	7
GO:1903036	BP	GO:1903036	positive regulation of response to wounding	6/173	78/21081	4.41120246545314e-05	0.000146890276455411	5.72051664386433e-05	PLG/SERPINE1/MTOR/TLR4/PTK2/F2	6
GO:1903201	BP	GO:1903201	regulation of oxidative stress-induced cell death	6/173	78/21081	4.41120246545314e-05	0.000146890276455411	5.72051664386433e-05	AKT1/PARP1/TLR4/LRRK2/MMP3/SIRT1	6
GO:1903524	BP	GO:1903524	positive regulation of blood circulation	6/173	78/21081	4.41120246545314e-05	0.000146890276455411	5.72051664386433e-05	PTGS2/HTR2A/AKT1/EGFR/RHOA/CD38	6
GO:0051084	BP	GO:0051084	'de novo' posttranslational protein folding	5/173	48/21081	4.52042886080379e-05	0.000150284464801991	5.85270041666102e-05	HSPA1A/HSPA1A/HSPA1A/HSPA1A/HSPA1A	5
GO:0042177	BP	GO:0042177	negative regulation of protein catabolic process	8/173	156/21081	4.52374277434095e-05	0.000150284464801991	5.85270041666102e-05	HMGCR/NOS2/CSNK2A1/CSNK2A2/EGFR/SNCA/OGT/PSEN1	8
GO:0044106	BP	GO:0044106	cellular amine metabolic process	8/173	156/21081	4.52374277434095e-05	0.000150284464801991	5.85270041666102e-05	NR1H4/SLC6A3/SLC6A3/IDO1/HTR1A/NQO1/MAOA/MAOB	8
GO:0003300	BP	GO:0003300	cardiac muscle hypertrophy	7/173	115/21081	4.61977868954822e-05	0.000153235282216162	5.96761748631398e-05	G6PD/PPARA/PRKCA/MTOR/PARP1/HDAC4/PTK2	7
GO:0050905	BP	GO:0050905	neuromuscular process	7/173	115/21081	4.61977868954822e-05	0.000153235282216162	5.96761748631398e-05	SLC6A3/SLC6A3/BACE1/DRD2/DRD3/ABL1/APP	7
GO:0072655	BP	GO:0072655	establishment of protein localization to mitochondrion	8/173	157/21081	4.73371787892597e-05	0.000156786345021781	6.10591060123719e-05	SREBF2/MAPK8/CSNK2A2/AKT1/LRRK2/MAPT/MAPT/MAPT	8
GO:0033555	BP	GO:0033555	multicellular organismal response to stress	6/173	79/21081	4.74159692522919e-05	0.000156786345021781	6.10591060123719e-05	IDO1/TACR1/HTR1A/NOS1/DPP4/CACNA1B	6
GO:0045685	BP	GO:0045685	regulation of glial cell differentiation	6/173	79/21081	4.74159692522919e-05	0.000156786345021781	6.10591060123719e-05	PPARG/IL6/DRD3/MTOR/F2/CDK1	6
GO:0050922	BP	GO:0050922	negative regulation of chemotaxis	6/173	79/21081	4.74159692522919e-05	0.000156786345021781	6.10591060123719e-05	CYP19A1/MIF/MIF/DPP4/ELANE/ELANE	6
GO:0032928	BP	GO:0032928	regulation of superoxide anion generation	4/173	25/21081	4.84300669330437e-05	0.000159518879378684	6.21232682323498e-05	EGFR/MAPT/MAPT/MAPT	4
GO:0034695	BP	GO:0034695	response to prostaglandin E	4/173	25/21081	4.84300669330437e-05	0.000159518879378684	6.21232682323498e-05	PPARG/AKT1/ACACA/ACACA	4
GO:0044321	BP	GO:0044321	response to leptin	4/173	25/21081	4.84300669330437e-05	0.000159518879378684	6.21232682323498e-05	CCNA2/CCND1/SIRT1/STAT3	4
GO:0051580	BP	GO:0051580	regulation of neurotransmitter uptake	4/173	25/21081	4.84300669330437e-05	0.000159518879378684	6.21232682323498e-05	DRD2/DRD3/NOS1/SNCA	4
GO:0051882	BP	GO:0051882	mitochondrial depolarization	4/173	25/21081	4.84300669330437e-05	0.000159518879378684	6.21232682323498e-05	SRC/PARP1/LRRK2/ABL1	4
GO:0035967	BP	GO:0035967	cellular response to topologically incorrect protein	9/173	204/21081	4.9217802332629e-05	0.000161987948963083	6.30848263417936e-05	CCND1/HSPA1A/HSPA1A/HSPA1A/HSPA1A/HSPA1A/CXCL8/VCP/EP300	9
GO:0032369	BP	GO:0032369	negative regulation of lipid transport	5/173	49/21081	5.00089953812041e-05	0.000164210372005206	6.39503300571486e-05	PTPN11/NR1H3/SREBF2/NR1H2/AKT1	5
GO:0046189	BP	GO:0046189	phenol-containing compound biosynthetic process	5/173	49/21081	5.00089953812041e-05	0.000164210372005206	6.39503300571486e-05	SLC6A3/SLC6A3/SNCA/MC1R/TYR	5
GO:1900274	BP	GO:1900274	regulation of phospholipase C activity	5/173	49/21081	5.00089953812041e-05	0.000164210372005206	6.39503300571486e-05	ESR1/HTR2A/EGFR/ABL1/C5AR1	5
GO:0008277	BP	GO:0008277	regulation of G protein-coupled receptor signaling pathway	8/173	159/21081	5.17810829082794e-05	0.000169897931488246	6.61653016312256e-05	DRD2/DRD3/PRKCA/NOS1/SNCA/F2/CXCL8/MGLL	8
GO:0008593	BP	GO:0008593	regulation of Notch signaling pathway	7/173	118/21081	5.44589680797949e-05	0.000178134068799883	6.93727951229185e-05	SREBF2/SRC/NOS3/AKT1/EGFR/STAT3/EP300	7
GO:0014812	BP	GO:0014812	muscle cell migration	7/173	118/21081	5.44589680797949e-05	0.000178134068799883	6.93727951229185e-05	SERPINE1/TERT/MDM2/SRC/HDAC4/ACE/NOX4	7
GO:0014897	BP	GO:0014897	striated muscle hypertrophy	7/173	118/21081	5.44589680797949e-05	0.000178134068799883	6.93727951229185e-05	G6PD/PPARA/PRKCA/MTOR/PARP1/HDAC4/PTK2	7
GO:0022600	BP	GO:0022600	digestive system process	7/173	118/21081	5.44589680797949e-05	0.000178134068799883	6.93727951229185e-05	NPC1L1/FABP1/NR1H3/NR1H2/DRD3/TLR4/AKR1C1	7
GO:0010611	BP	GO:0010611	regulation of cardiac muscle hypertrophy	6/173	81/21081	5.46178394263416e-05	0.000178516307478866	6.95216547191976e-05	G6PD/PPARA/PRKCA/MTOR/PARP1/PTK2	6
GO:0006986	BP	GO:0006986	response to unfolded protein	9/173	207/21081	5.51106509637333e-05	0.000179850350188097	7.004118628425e-05	CCND1/HSPA1A/HSPA1A/HSPA1A/HSPA1A/HSPA1A/CXCL8/VCP/EP300	9
GO:1903900	BP	GO:1903900	regulation of viral life cycle	9/173	207/21081	5.51106509637333e-05	0.000179850350188097	7.004118628425e-05	TNF/TNF/TNF/TNF/TNF/TNF/TNF/TNF/CXCL8	9
GO:0008542	BP	GO:0008542	visual learning	5/173	50/21081	5.51989965473126e-05	0.000179862374485837	7.00458690445393e-05	HMGCR/DRD2/DRD3/MTOR/APP	5
GO:0060324	BP	GO:0060324	face development	5/173	50/21081	5.51989965473126e-05	0.000179862374485837	7.00458690445393e-05	MAPK3/PTPN11/MAPK1/MMP2/EP300	5
GO:1902254	BP	GO:1902254	negative regulation of intrinsic apoptotic signaling pathway by p53 class mediator	4/173	26/21081	5.68701944657067e-05	0.000185165866884895	7.21112689655906e-05	MDM2/MIF/MIF/SIRT1	4
GO:0055017	BP	GO:0055017	cardiac muscle tissue growth	7/173	119/21081	5.7467245185077e-05	0.000186966558033225	7.28125327887007e-05	G6PD/PPARA/MTOR/MAPK1/PIM1/MAPK14/CDK1	7
GO:0050863	BP	GO:0050863	regulation of T cell activation	13/173	430/21081	5.80660653996948e-05	0.000188770246276437	7.35149638048727e-05	PTPN11/IDO1/IL6/SRC/ERBB2/CSK/PIK3CA/AKT1/RHOA/STAT5B/ABL1/DPP4/IL2	13
GO:0072401	BP	GO:0072401	signal transduction involved in DNA integrity checkpoint	6/173	82/21081	5.85327904436089e-05	0.000189996811760805	7.39926392805703e-05	MDM2/CDK2/PRMT1/CHEK2/CDK1/EP300	6
GO:0072422	BP	GO:0072422	signal transduction involved in DNA damage checkpoint	6/173	82/21081	5.85327904436089e-05	0.000189996811760805	7.39926392805703e-05	MDM2/CDK2/PRMT1/CHEK2/CDK1/EP300	6
GO:0070585	BP	GO:0070585	protein localization to mitochondrion	8/173	162/21081	5.90951521560201e-05	0.000191675802680099	7.46465079865517e-05	SREBF2/MAPK8/CSNK2A2/AKT1/LRRK2/MAPT/MAPT/MAPT	8
GO:0099504	BP	GO:0099504	synaptic vesicle cycle	9/173	209/21081	5.93611649077712e-05	0.000192391754151884	7.4925329186251e-05	BACE1/DRD2/CNR1/PRKCB/GSK3B/HTR2A/LRRK2/SNCA/PSEN1	9
GO:0014896	BP	GO:0014896	muscle hypertrophy	7/173	120/21081	6.06101660672344e-05	0.000196140590723289	7.63852816432377e-05	G6PD/PPARA/PRKCA/MTOR/PARP1/HDAC4/PTK2	7
GO:0071887	BP	GO:0071887	leukocyte apoptotic process	7/173	120/21081	6.06101660672344e-05	0.000196140590723289	7.63852816432377e-05	IDO1/IL6/AKT1/MIF/MIF/SIRT1/IL2	7
GO:0008206	BP	GO:0008206	bile acid metabolic process	5/173	51/21081	6.07952382406576e-05	0.000196589777233298	7.65602135018135e-05	NR1H4/CES1/CES1/AKR1C1/SIRT1	5
GO:0017038	BP	GO:0017038	protein import	9/173	210/21081	6.15879908522492e-05	0.000199001804662515	7.74995570300066e-05	PTGS2/MAPK1/AKT1/LRRK2/STAT3/MAPK14/CDK1/MMP12/PSEN1	9
GO:0010760	BP	GO:0010760	negative regulation of macrophage chemotaxis	3/173	10/21081	6.24763293540994e-05	0.000200955278898992	7.8260320924853e-05	CYP19A1/MIF/MIF	3
GO:0030647	BP	GO:0030647	aminoglycoside antibiotic metabolic process	3/173	10/21081	6.24763293540994e-05	0.000200955278898992	7.8260320924853e-05	AKR1B10/AKR1B1/AKR1C1	3
GO:0031284	BP	GO:0031284	positive regulation of guanylate cyclase activity	3/173	10/21081	6.24763293540994e-05	0.000200955278898992	7.8260320924853e-05	NOS2/NOS3/NOS1	3
GO:0031666	BP	GO:0031666	positive regulation of lipopolysaccharide-mediated signaling pathway	3/173	10/21081	6.24763293540994e-05	0.000200955278898992	7.8260320924853e-05	PRKCA/MIF/MIF	3
GO:0072386	BP	GO:0072386	plus-end-directed organelle transport along microtubule	3/173	10/21081	6.24763293540994e-05	0.000200955278898992	7.8260320924853e-05	MAPT/MAPT/MAPT	3
GO:1990535	BP	GO:1990535	neuron projection maintenance	3/173	10/21081	6.24763293540994e-05	0.000200955278898992	7.8260320924853e-05	INSR/APP/PSEN1	3
GO:0043536	BP	GO:0043536	positive regulation of blood vessel endothelial cell migration	6/173	83/21081	6.26688026634365e-05	0.000201269646649238	7.83827487662984e-05	PTGS2/PRKCA/NOS3/AKT1/SIRT1/ABL1	6
GO:0072395	BP	GO:0072395	signal transduction involved in cell cycle checkpoint	6/173	83/21081	6.26688026634365e-05	0.000201269646649238	7.83827487662984e-05	MDM2/CDK2/PRMT1/CHEK2/CDK1/EP300	6
GO:0006164	BP	GO:0006164	purine nucleotide biosynthetic process	9/173	211/21081	6.38848169980507e-05	0.000205020081136494	7.98433235179963e-05	NOS2/NOS3/PARP1/NOS1/STAT3/FASN/ACACA/ACACA/VCP	9
GO:0032943	BP	GO:0032943	mononuclear cell proliferation	12/173	375/21081	6.56795593719875e-05	0.000210620715299302	8.20244427668436e-05	IDO1/IL6/ERBB2/PIK3CG/TLR4/MIF/MIF/ACE/STAT5B/ABL1/CD38/IL2	12
GO:0007051	BP	GO:0007051	spindle organization	9/173	212/21081	6.62533983257911e-05	0.000211921674630974	8.25310902924257e-05	XIAP/CHEK2/HSPA1A/HSPA1A/HSPA1A/HSPA1A/HSPA1A/RHOA/VCP	9
GO:0018904	BP	GO:0018904	ether metabolic process	4/173	27/21081	6.6334626326005e-05	0.000211921674630974	8.25310902924257e-05	ALOX5/ALOX5/EPHX1/FASN	4
GO:0070633	BP	GO:0070633	transepithelial transport	4/173	27/21081	6.6334626326005e-05	0.000211921674630974	8.25310902924257e-05	ABCC1/ABCC1/ABCG2/CFTR	4
GO:0072539	BP	GO:0072539	T-helper 17 cell differentiation	4/173	27/21081	6.6334626326005e-05	0.000211921674630974	8.25310902924257e-05	RORA/IL6/STAT3/IL2	4
GO:1903649	BP	GO:1903649	regulation of cytoplasmic transport	4/173	27/21081	6.6334626326005e-05	0.000211921674630974	8.25310902924257e-05	MAPK3/SRC/MAPK1/LRRK2	4
GO:0006458	BP	GO:0006458	'de novo' protein folding	5/173	52/21081	6.68192449833403e-05	0.00021298947631974	8.29469365608331e-05	HSPA1A/HSPA1A/HSPA1A/HSPA1A/HSPA1A	5
GO:0030225	BP	GO:0030225	macrophage differentiation	5/173	52/21081	6.68192449833403e-05	0.00021298947631974	8.29469365608331e-05	PRKCA/PARP1/MMP9/SIRT1/APP	5
GO:0045912	BP	GO:0045912	negative regulation of carbohydrate metabolic process	5/173	52/21081	6.68192449833403e-05	0.00021298947631974	8.29469365608331e-05	PPARA/GSK3B/HDAC4/STAT3/EP300	5
GO:0014743	BP	GO:0014743	regulation of muscle hypertrophy	6/173	84/21081	6.70349409865931e-05	0.000213356902061449	8.30900273849196e-05	G6PD/PPARA/PRKCA/MTOR/PARP1/PTK2	6
GO:0030193	BP	GO:0030193	regulation of blood coagulation	6/173	84/21081	6.70349409865931e-05	0.000213356902061449	8.30900273849196e-05	PLG/SERPINE1/PRKCA/NOS3/TLR4/F2	6
GO:0009308	BP	GO:0009308	amine metabolic process	8/173	165/21081	6.72494385746661e-05	0.000213719419972892	8.32312068963312e-05	NR1H4/SLC6A3/SLC6A3/IDO1/HTR1A/NQO1/MAOA/MAOB	8
GO:0046467	BP	GO:0046467	membrane lipid biosynthetic process	8/173	165/21081	6.72494385746661e-05	0.000213719419972892	8.32312068963312e-05	TNF/TNF/TNF/TNF/TNF/TNF/TNF/TNF	8
GO:0038093	BP	GO:0038093	Fc receptor signaling pathway	10/173	264/21081	6.79803739028939e-05	0.000215880873477874	8.40729665449998e-05	MAPK3/MAPK8/SRC/IKBKB/PIK3CA/MAPK1/CHUK/PTK2/MAPK10/ABL1	10
GO:0043488	BP	GO:0043488	regulation of mRNA stability	9/173	213/21081	6.86955216447546e-05	0.000217989000349934	8.48939585908999e-05	PRKCA/MTOR/AKT1/HSPA1A/HSPA1A/HSPA1A/HSPA1A/HSPA1A/MAPK14	9
GO:0097530	BP	GO:0097530	granulocyte migration	8/173	166/21081	7.0166935957899e-05	0.000222492023048592	8.66476224083403e-05	MAPK3/PIK3CG/MAPK1/PTK2/CXCL8/MAPK14/DPP4/C5AR1	8
GO:0007041	BP	GO:0007041	lysosomal transport	7/173	123/21081	7.08930319292612e-05	0.000224626765598382	8.7478979703127e-05	LRRK2/HSPA1A/HSPA1A/HSPA1A/HSPA1A/HSPA1A/VCP	7
GO:1900046	BP	GO:1900046	regulation of hemostasis	6/173	85/21081	7.16404931642057e-05	0.00022682597276804	8.8335442194785e-05	PLG/SERPINE1/PRKCA/NOS3/TLR4/F2	6
GO:0045540	BP	GO:0045540	regulation of cholesterol biosynthetic process	5/173	53/21081	7.32931162268938e-05	0.000231540855649124	9.01716131549028e-05	HMGCR/SREBF2/FASN/ACACA/ACACA	5
GO:0106118	BP	GO:0106118	regulation of sterol biosynthetic process	5/173	53/21081	7.32931162268938e-05	0.000231540855649124	9.01716131549028e-05	HMGCR/SREBF2/FASN/ACACA/ACACA	5
GO:1990090	BP	GO:1990090	cellular response to nerve growth factor stimulus	5/173	53/21081	7.32931162268938e-05	0.000231540855649124	9.01716131549028e-05	AKT1/APP/MAPT/MAPT/MAPT	5
GO:0050921	BP	GO:0050921	positive regulation of chemotaxis	8/173	168/21081	7.63180823100275e-05	0.000240917928480912	9.38234342624253e-05	MAPK3/SERPINE1/IL6/MAPK1/PTK2/CXCL8/MAPK14/C5AR1	8
GO:0034644	BP	GO:0034644	cellular response to UV	6/173	86/21081	7.64949707647825e-05	0.000241297053288464	9.39710811880109e-05	MDM2/PTGS2/PARP1/MC1R/SIRT1/EP300	6
GO:0002360	BP	GO:0002360	T cell lineage commitment	4/173	28/21081	7.6896645031601e-05	0.000242204480903834	9.43244711401637e-05	IL6/MTOR/RHOA/STAT3	4
GO:0010971	BP	GO:0010971	positive regulation of G2/M transition of mitotic cell cycle	4/173	28/21081	7.6896645031601e-05	0.000242204480903834	9.43244711401637e-05	CDK4/CCND1/CDK1/APP	4
GO:0030518	BP	GO:0030518	intracellular steroid hormone receptor signaling pathway	7/173	125/21081	7.85080736381522e-05	0.000247096892510006	9.62297791494544e-05	ESR1/ESR2/SRC/PARP1/RHOA/SIRT1/EP300	7
GO:0000186	BP	GO:0000186	activation of MAPKK activity	5/173	54/21081	8.02395225436884e-05	0.000251243722393612	9.78447267103736e-05	MAPK3/MAPK1/LRRK2/EGFR/PSEN1	5
GO:0014911	BP	GO:0014911	positive regulation of smooth muscle cell migration	5/173	54/21081	8.02395225436884e-05	0.000251243722393612	9.78447267103736e-05	TERT/MDM2/SRC/HDAC4/NOX4	5
GO:0042771	BP	GO:0042771	intrinsic apoptotic signaling pathway in response to DNA damage by p53 class mediator	5/173	54/21081	8.02395225436884e-05	0.000251243722393612	9.78447267103736e-05	CHEK2/MIF/MIF/SIRT1/EP300	5
GO:0046461	BP	GO:0046461	neutral lipid catabolic process	5/173	54/21081	8.02395225436884e-05	0.000251243722393612	9.78447267103736e-05	FABP4/FABP5/FABP1/PIK3CG/MGLL	5
GO:0046464	BP	GO:0046464	acylglycerol catabolic process	5/173	54/21081	8.02395225436884e-05	0.000251243722393612	9.78447267103736e-05	FABP4/FABP5/FABP1/PIK3CG/MGLL	5
GO:0071320	BP	GO:0071320	cellular response to cAMP	5/173	54/21081	8.02395225436884e-05	0.000251243722393612	9.78447267103736e-05	SRD5A1/PIK3CG/NOX4/APP/CFTR	5
GO:1900087	BP	GO:1900087	positive regulation of G1/S transition of mitotic cell cycle	5/173	54/21081	8.02395225436884e-05	0.000251243722393612	9.78447267103736e-05	TERT/MDM2/AKT1/EGFR/CCND1	5
GO:0042113	BP	GO:0042113	B cell activation	11/173	325/21081	8.09963284629314e-05	0.000253426656582471	9.86948518283297e-05	IL6/PRKCB/TLR4/HDAC4/MIF/MIF/STAT5B/ABL1/CD38/IL2/EP300	11
GO:0001960	BP	GO:0001960	negative regulation of cytokine-mediated signaling pathway	6/173	87/21081	8.16081100566032e-05	0.000255152950427158	9.93671422555132e-05	NR1H4/NR1H3/PPARG/IL6/NR1H2/MMP12	6
GO:0043543	BP	GO:0043543	protein acylation	10/173	271/21081	8.44659859758667e-05	0.000263894098831954	0.00010277130801398	MAPK3/GSK3B/NOS1/SNCA/SIRT1/MAPT/MAPT/MAPT/OGT/EP300	10
GO:0019371	BP	GO:0019371	cyclooxygenase pathway	3/173	11/21081	8.53866619290365e-05	0.000265404481738461	0.000103359513766177	PTGS1/PTGS2/CBR1	3
GO:0042447	BP	GO:0042447	hormone catabolic process	3/173	11/21081	8.53866619290365e-05	0.000265404481738461	0.000103359513766177	CYP19A1/SRD5A1/ACE	3
GO:0045792	BP	GO:0045792	negative regulation of cell size	3/173	11/21081	8.53866619290365e-05	0.000265404481738461	0.000103359513766177	MTOR/AKT1/RHOA	3
GO:0051918	BP	GO:0051918	negative regulation of fibrinolysis	3/173	11/21081	8.53866619290365e-05	0.000265404481738461	0.000103359513766177	PLG/SERPINE1/F2	3
GO:0051967	BP	GO:0051967	negative regulation of synaptic transmission, glutamatergic	3/173	11/21081	8.53866619290365e-05	0.000265404481738461	0.000103359513766177	DRD2/DRD3/HTR2A	3
GO:0060159	BP	GO:0060159	regulation of dopamine receptor signaling pathway	3/173	11/21081	8.53866619290365e-05	0.000265404481738461	0.000103359513766177	DRD2/DRD3/LRRK2	3
GO:0098917	BP	GO:0098917	retrograde trans-synaptic signaling	3/173	11/21081	8.53866619290365e-05	0.000265404481738461	0.000103359513766177	FABP5/CNR1/NOS1	3
GO:0006913	BP	GO:0006913	nucleocytoplasmic transport	12/173	386/21081	8.64181308654251e-05	0.000268414209098824	0.000104531626439249	PTPN11/MDM2/PTGS2/GSK3B/MAPK1/AKT1/LRRK2/STAT3/MAPK14/CDK1/MMP12/PSEN1	12
GO:0060419	BP	GO:0060419	heart growth	7/173	127/21081	8.67777480322839e-05	0.000269334296120653	0.00010488994648937	G6PD/PPARA/MTOR/MAPK1/PIM1/MAPK14/CDK1	7
GO:0090092	BP	GO:0090092	regulation of transmembrane receptor protein serine/threonine kinase signaling pathway	10/173	272/21081	8.70773219855042e-05	0.000270066818333144	0.00010517522102283	XIAP/PARP1/HSPA1A/HSPA1A/HSPA1A/HSPA1A/HSPA1A/SIRT1/ABL1/EP300	10
GO:0055023	BP	GO:0055023	positive regulation of cardiac muscle tissue growth	5/173	55/21081	8.76817014808156e-05	0.000271742924574752	0.000105827966315668	MTOR/MAPK1/PIM1/MAPK14/CDK1	5
GO:0002698	BP	GO:0002698	negative regulation of immune effector process	9/173	220/21081	8.80064799684611e-05	0.000272550680310489	0.000106142539903653	TNF/TNF/TNF/TNF/TNF/TNF/TNF/TNF/IL2	9
GO:0030194	BP	GO:0030194	positive regulation of blood coagulation	4/173	29/21081	8.86311466458786e-05	0.0002738863578897	0.000106662708154887	PLG/SERPINE1/TLR4/F2	4
GO:0045745	BP	GO:0045745	positive regulation of G protein-coupled receptor signaling pathway	4/173	29/21081	8.86311466458786e-05	0.0002738863578897	0.000106662708154887	DRD2/PRKCA/NOS1/F2	4
GO:1900048	BP	GO:1900048	positive regulation of hemostasis	4/173	29/21081	8.86311466458786e-05	0.0002738863578897	0.000106662708154887	PLG/SERPINE1/TLR4/F2	4
GO:0090287	BP	GO:0090287	regulation of cellular response to growth factor stimulus	11/173	329/21081	9.027982777082e-05	0.000278778334446377	0.000108567846737859	XIAP/PRKCB/XDH/HSPA1A/HSPA1A/HSPA1A/HSPA1A/HSPA1A/SIRT1/ABL1/EP300	11
GO:0034637	BP	GO:0034637	cellular carbohydrate biosynthetic process	6/173	89/21081	9.26504469897074e-05	0.000285683417459555	0.000111256972475609	GSK3B/MTOR/AKT1/AKR1B1/INSR/PPP1CA	6
GO:0072332	BP	GO:0072332	intrinsic apoptotic signaling pathway by p53 class mediator	6/173	89/21081	9.26504469897074e-05	0.000285683417459555	0.000111256972475609	MDM2/CHEK2/MIF/MIF/SIRT1/EP300	6
GO:0051169	BP	GO:0051169	nuclear transport	12/173	389/21081	9.29696746398113e-05	0.000286459860438403	0.000111559351577255	PTPN11/MDM2/PTGS2/GSK3B/MAPK1/AKT1/LRRK2/STAT3/MAPK14/CDK1/MMP12/PSEN1	12
GO:0007632	BP	GO:0007632	visual behavior	5/173	56/21081	9.56434530888929e-05	0.000294058633990381	0.00011451862918405	HMGCR/DRD2/DRD3/MTOR/APP	5
GO:0042304	BP	GO:0042304	regulation of fatty acid biosynthetic process	5/173	56/21081	9.56434530888929e-05	0.000294058633990381	0.00011451862918405	FABP5/NR1H3/PTGS2/NR1H2/SIRT1	5
GO:1990089	BP	GO:1990089	response to nerve growth factor	5/173	56/21081	9.56434530888929e-05	0.000294058633990381	0.00011451862918405	AKT1/APP/MAPT/MAPT/MAPT	5
GO:0044773	BP	GO:0044773	mitotic DNA damage checkpoint	7/173	130/21081	0.000100502085846865	0.000308773219640874	0.000120249099175151	MDM2/CDK2/PRMT1/CHEK2/CCND1/CDK1/EP300	7
GO:0072522	BP	GO:0072522	purine-containing compound biosynthetic process	9/173	224/21081	0.000100956466035074	0.000309945104178489	0.000120705479622099	NOS2/NOS3/PARP1/NOS1/STAT3/FASN/ACACA/ACACA/VCP	9
GO:0035051	BP	GO:0035051	cardiocyte differentiation	8/173	175/21081	0.000101484214557879	0.000311340380979371	0.000121248858282338	G6PD/PPARA/MAPK3/MTOR/MAPK1/EGFR/NOX4/CDK1	8
GO:0045737	BP	GO:0045737	positive regulation of cyclin-dependent protein serine/threonine kinase activity	4/173	30/21081	0.000101614558269692	0.000311515337725774	0.000121316993696329	SRC/AKT1/EGFR/CCND1	4
GO:0007595	BP	GO:0007595	lactation	5/173	57/21081	0.000104149135137938	0.000318595878474514	0.000124074449954029	SLC6A3/SLC6A3/XDH/CCND1/STAT5B	5
GO:0050433	BP	GO:0050433	regulation of catecholamine secretion	5/173	57/21081	0.000104149135137938	0.000318595878474514	0.000124074449954029	DRD2/CNR1/DRD3/HTR2A/SNCA	5
GO:0051339	BP	GO:0051339	regulation of lyase activity	5/173	57/21081	0.000104149135137938	0.000318595878474514	0.000124074449954029	NOS2/DRD2/DRD3/NOS3/NOS1	5
GO:0071158	BP	GO:0071158	positive regulation of cell cycle arrest	6/173	91/21081	0.000104849916327491	0.00032050884494641	0.000124819438445147	MDM2/CDK2/PRMT1/CHEK2/CDK1/EP300	6
GO:0002224	BP	GO:0002224	toll-like receptor signaling pathway	8/173	176/21081	0.00010558366417415	0.000322519762096306	0.000125602572993124	NR1H4/ESR1/NR1H3/IKBKB/CHUK/TLR4/CTSB/CTSB	8
GO:0050792	BP	GO:0050792	regulation of viral process	10/173	279/21081	0.000107348424363717	0.00032767489592057	0.00012761019593146	TNF/TNF/TNF/TNF/TNF/TNF/TNF/TNF/CXCL8/EP300	10
GO:0043487	BP	GO:0043487	regulation of RNA stability	9/173	227/21081	0.000111686164692129	0.000340670864161417	0.000132671365017589	PRKCA/MTOR/AKT1/HSPA1A/HSPA1A/HSPA1A/HSPA1A/HSPA1A/MAPK14	9
GO:0014062	BP	GO:0014062	regulation of serotonin secretion	3/173	12/21081	0.000113162253654913	0.000344125409856131	0.000134016708400451	CNR1/HTR1A/MAOB	3
GO:0031392	BP	GO:0031392	regulation of prostaglandin biosynthetic process	3/173	12/21081	0.000113162253654913	0.000344125409856131	0.000134016708400451	FABP5/PTGS2/SIRT1	3
GO:0033629	BP	GO:0033629	negative regulation of cell adhesion mediated by integrin	3/173	12/21081	0.000113162253654913	0.000344125409856131	0.000134016708400451	PTPN11/SERPINE1/CYP1B1	3
GO:0061517	BP	GO:0061517	macrophage proliferation	3/173	12/21081	0.000113162253654913	0.000344125409856131	0.000134016708400451	MAPK3/MAPK1/PTK2	3
GO:0002686	BP	GO:0002686	negative regulation of leukocyte migration	5/173	58/21081	0.000113223658032213	0.000344125409856131	0.000134016708400451	CYP19A1/AKT1/MIF/MIF/DPP4	5
GO:0002082	BP	GO:0002082	regulation of oxidative phosphorylation	4/173	31/21081	0.000115924757390794	0.00035138627474815	0.000136844390359117	SNCA/RHOA/CDK1/VCP	4
GO:0090140	BP	GO:0090140	regulation of mitochondrial fission	4/173	31/21081	0.000115924757390794	0.00035138627474815	0.000136844390359117	LRRK2/MAPT/MAPT/MAPT	4
GO:1902751	BP	GO:1902751	positive regulation of cell cycle G2/M phase transition	4/173	31/21081	0.000115924757390794	0.00035138627474815	0.000136844390359117	CDK4/CCND1/CDK1/APP	4
GO:1903828	BP	GO:1903828	negative regulation of cellular protein localization	7/173	133/21081	0.000115943411907956	0.00035138627474815	0.000136844390359117	BCL2L1/GSK3B/CSK/LRRK2/MAPT/MAPT/MAPT	7
GO:0030512	BP	GO:0030512	negative regulation of transforming growth factor beta receptor signaling pathway	6/173	93/21081	0.000118292567979283	0.000357995100672346	0.000139418141298121	HSPA1A/HSPA1A/HSPA1A/HSPA1A/HSPA1A/SIRT1	6
GO:0060761	BP	GO:0060761	negative regulation of response to cytokine stimulus	6/173	93/21081	0.000118292567979283	0.000357995100672346	0.000139418141298121	NR1H4/NR1H3/PPARG/IL6/NR1H2/MMP12	6
GO:0050870	BP	GO:0050870	positive regulation of T cell activation	10/173	283/21081	0.000120630666613307	0.000364811176113837	0.000142072603795556	PTPN11/IL6/SRC/CSK/PIK3CA/AKT1/RHOA/STAT5B/DPP4/IL2	10
GO:0003014	BP	GO:0003014	renal system process	7/173	134/21081	0.000121499124285908	0.000366915265878338	0.00014289202362432	SLC22A6/DRD2/AGTR1/DRD3/CHRNA3/AKR1B1/RHOA	7
GO:0017015	BP	GO:0017015	regulation of transforming growth factor beta receptor signaling pathway	7/173	134/21081	0.000121499124285908	0.000366915265878338	0.00014289202362432	HSPA1A/HSPA1A/HSPA1A/HSPA1A/HSPA1A/SIRT1/EP300	7
GO:0010332	BP	GO:0010332	response to gamma radiation	5/173	59/21081	0.000122892479435654	0.000369808884647375	0.000144018918795921	BCL2L1/MDM2/CHEK2/PARP1/NOX4	5
GO:0031648	BP	GO:0031648	protein destabilization	5/173	59/21081	0.000122892479435654	0.000369808884647375	0.000144018918795921	MDM2/SRC/SNCA/SIRT1/EP300	5
GO:0042306	BP	GO:0042306	regulation of protein import into nucleus	5/173	59/21081	0.000122892479435654	0.000369808884647375	0.000144018918795921	PTGS2/MAPK1/MAPK14/CDK1/PSEN1	5
GO:0050432	BP	GO:0050432	catecholamine secretion	5/173	59/21081	0.000122892479435654	0.000369808884647375	0.000144018918795921	DRD2/CNR1/DRD3/HTR2A/SNCA	5
GO:0060421	BP	GO:0060421	positive regulation of heart growth	5/173	59/21081	0.000122892479435654	0.000369808884647375	0.000144018918795921	MTOR/MAPK1/PIM1/MAPK14/CDK1	5
GO:0045088	BP	GO:0045088	regulation of innate immune response	13/173	466/21081	0.000129859866346704	0.000390498635603076	0.000152076365997705	PTPN11/NR1H3/DRD2/XIAP/PPARG/NR1H2/SRC/IKBKB/CHUK/TLR4/STAT5B/MMP12/EP300	13
GO:0051385	BP	GO:0051385	response to mineralocorticoid	4/173	32/21081	0.000131640993059745	0.000395295109194951	0.000153944311764864	SRC/PARP1/CCND1/MAOB	4
GO:0071480	BP	GO:0071480	cellular response to gamma radiation	4/173	32/21081	0.000131640993059745	0.000395295109194951	0.000153944311764864	BCL2L1/MDM2/CHEK2/NOX4	4
GO:1903845	BP	GO:1903845	negative regulation of cellular response to transforming growth factor beta stimulus	6/173	95/21081	0.000133068102914156	0.000399298283391419	0.000155503313842591	HSPA1A/HSPA1A/HSPA1A/HSPA1A/HSPA1A/SIRT1	6
GO:0042093	BP	GO:0042093	T-helper cell differentiation	5/173	60/21081	0.000133181598619275	0.000399309312589671	0.000155507609069865	RORA/IL6/MTOR/STAT3/IL2	5
GO:1903844	BP	GO:1903844	regulation of cellular response to transforming growth factor beta stimulus	7/173	136/21081	0.000133259732937669	0.000399309312589671	0.000155507609069865	HSPA1A/HSPA1A/HSPA1A/HSPA1A/HSPA1A/SIRT1/EP300	7
GO:0002455	BP	GO:0002455	humoral immune response mediated by circulating immunoglobulin	8/173	183/21081	0.00013829059312979	0.000413965849894332	0.00016121547262734	TNF/TNF/TNF/TNF/TNF/TNF/TNF/TNF	8
GO:0000280	BP	GO:0000280	nuclear division	13/173	469/21081	0.000138345847693564	0.000413965849894332	0.00016121547262734	XIAP/PRKCB/DRD3/PRKCA/CHEK2/INSR/HSPA1A/HSPA1A/HSPA1A/HSPA1A/HSPA1A/RHOA/CDK1	13
GO:1903793	BP	GO:1903793	positive regulation of anion transport	5/173	61/21081	0.00014411755054164	0.000430932774279683	0.000167823096745404	MIF/MIF/CFTR/CETP/PSEN1	5
GO:0001952	BP	GO:0001952	regulation of cell-matrix adhesion	7/173	138/21081	0.000145927726513223	0.000433570057340148	0.000168850164159669	SERPINE1/SRC/GSK3B/PTK2/RHOA/ABL1/MMP12	7
GO:0044774	BP	GO:0044774	mitotic DNA integrity checkpoint	7/173	138/21081	0.000145927726513223	0.000433570057340148	0.000168850164159669	MDM2/CDK2/PRMT1/CHEK2/CCND1/CDK1/EP300	7
GO:0007077	BP	GO:0007077	mitotic nuclear envelope disassembly	3/173	13/21081	0.000146224027340182	0.000433570057340148	0.000168850164159669	PRKCB/PRKCA/CDK1	3
GO:0010739	BP	GO:0010739	positive regulation of protein kinase A signaling	3/173	13/21081	0.000146224027340182	0.000433570057340148	0.000168850164159669	MIF/MIF/MC1R	3
GO:0031282	BP	GO:0031282	regulation of guanylate cyclase activity	3/173	13/21081	0.000146224027340182	0.000433570057340148	0.000168850164159669	NOS2/NOS3/NOS1	3
GO:0042416	BP	GO:0042416	dopamine biosynthetic process	3/173	13/21081	0.000146224027340182	0.000433570057340148	0.000168850164159669	SLC6A3/SLC6A3/SNCA	3
GO:0048148	BP	GO:0048148	behavioral response to cocaine	3/173	13/21081	0.000146224027340182	0.000433570057340148	0.000168850164159669	DRD2/DRD3/HTR2A	3
GO:0070673	BP	GO:0070673	response to interleukin-18	3/173	13/21081	0.000146224027340182	0.000433570057340148	0.000168850164159669	ALOX5/ALOX5/AKT1	3
GO:0071287	BP	GO:0071287	cellular response to manganese ion	3/173	13/21081	0.000146224027340182	0.000433570057340148	0.000168850164159669	BACE1/LRRK2/APP	3
GO:0072584	BP	GO:0072584	caveolin-mediated endocytosis	3/173	13/21081	0.000146224027340182	0.000433570057340148	0.000168850164159669	MAPK3/SRC/MAPK1	3
GO:1901503	BP	GO:1901503	ether biosynthetic process	3/173	13/21081	0.000146224027340182	0.000433570057340148	0.000168850164159669	ALOX5/ALOX5/FASN	3
GO:1990416	BP	GO:1990416	cellular response to brain-derived neurotrophic factor stimulus	3/173	13/21081	0.000146224027340182	0.000433570057340148	0.000168850164159669	MAPT/MAPT/MAPT	3
GO:0034694	BP	GO:0034694	response to prostaglandin	4/173	33/21081	0.00014884380886157	0.000440109494678366	0.00017139689230516	PPARG/AKT1/ACACA/ACACA	4
GO:0070229	BP	GO:0070229	negative regulation of lymphocyte apoptotic process	4/173	33/21081	0.00014884380886157	0.000440109494678366	0.00017139689230516	IDO1/MIF/MIF/IL2	4
GO:1902230	BP	GO:1902230	negative regulation of intrinsic apoptotic signaling pathway in response to DNA damage	4/173	33/21081	0.00014884380886157	0.000440109494678366	0.00017139689230516	BCL2L1/MIF/MIF/SIRT1	4
GO:1903959	BP	GO:1903959	regulation of anion transmembrane transport	4/173	33/21081	0.00014884380886157	0.000440109494678366	0.00017139689230516	MTOR/AKT1/CFTR/PSEN1	4
GO:0061013	BP	GO:0061013	regulation of mRNA catabolic process	9/173	237/21081	0.00015460338980352	0.000456821838160749	0.000177905372059976	PRKCA/MTOR/AKT1/HSPA1A/HSPA1A/HSPA1A/HSPA1A/HSPA1A/MAPK14	9
GO:0002294	BP	GO:0002294	CD4-positive, alpha-beta T cell differentiation involved in immune response	5/173	62/21081	0.000155727399673291	0.000459503973063758	0.000178949906642115	RORA/IL6/MTOR/STAT3/IL2	5
GO:0010574	BP	GO:0010574	regulation of vascular endothelial growth factor production	5/173	62/21081	0.000155727399673291	0.000459503973063758	0.000178949906642115	RORA/PTGS2/IL6/CYP1B1/C5AR1	5
GO:1901184	BP	GO:1901184	regulation of ERBB signaling pathway	6/173	98/21081	0.000157935788546751	0.000465696853251316	0.00018136167105847	ERBB2/AKT1/EGFR/MMP9/APP/PSEN1	6
GO:0043903	BP	GO:0043903	regulation of symbiotic process	10/173	293/21081	0.000160049682028474	0.000471602703841184	0.000183661654243931	TNF/TNF/TNF/TNF/TNF/TNF/TNF/TNF/CXCL8/EP300	10
GO:0017157	BP	GO:0017157	regulation of exocytosis	9/173	239/21081	0.000164656946586474	0.000484842249512078	0.000188817682484544	BACE1/DRD2/CNR1/PRKCB/GSK3B/HTR2A/LRRK2/SNCA/CFTR	9
GO:1903531	BP	GO:1903531	negative regulation of secretion by cell	8/173	188/21081	0.000166436122081722	0.000489741747039639	0.000190725750045537	HMGCR/PTPN11/NR1H3/DRD2/CNR1/DRD3/SNCA/MAOB	8
GO:0090101	BP	GO:0090101	negative regulation of transmembrane receptor protein serine/threonine kinase signaling pathway	7/173	141/21081	0.000166744775116707	0.000490310414858746	0.00019094721288178	HSPA1A/HSPA1A/HSPA1A/HSPA1A/HSPA1A/SIRT1/ABL1	7
GO:0030431	BP	GO:0030431	sleep	4/173	34/21081	0.000167614967652854	0.000490831149246711	0.00019115000845173	SRD5A1/DRD2/DRD3/HTR2A	4
GO:0032148	BP	GO:0032148	activation of protein kinase B activity	4/173	34/21081	0.000167614967652854	0.000490831149246711	0.00019115000845173	SRC/MTOR/AKT1/INSR	4
GO:0051873	BP	GO:0051873	killing by host of symbiont cells	4/173	34/21081	0.000167614967652854	0.000490831149246711	0.00019115000845173	F2/CTSG/ELANE/ELANE	4
GO:0072538	BP	GO:0072538	T-helper 17 type immune response	4/173	34/21081	0.000167614967652854	0.000490831149246711	0.00019115000845173	RORA/IL6/STAT3/IL2	4
GO:1902253	BP	GO:1902253	regulation of intrinsic apoptotic signaling pathway by p53 class mediator	4/173	34/21081	0.000167614967652854	0.000490831149246711	0.00019115000845173	MDM2/MIF/MIF/SIRT1	4
GO:1904031	BP	GO:1904031	positive regulation of cyclin-dependent protein kinase activity	4/173	34/21081	0.000167614967652854	0.000490831149246711	0.00019115000845173	SRC/AKT1/EGFR/CCND1	4
GO:0002287	BP	GO:0002287	alpha-beta T cell activation involved in immune response	5/173	63/21081	0.000168038733575729	0.000491056794335126	0.000191237884008576	RORA/IL6/MTOR/STAT3/IL2	5
GO:0002293	BP	GO:0002293	alpha-beta T cell differentiation involved in immune response	5/173	63/21081	0.000168038733575729	0.000491056794335126	0.000191237884008576	RORA/IL6/MTOR/STAT3/IL2	5
GO:1904589	BP	GO:1904589	regulation of protein import	5/173	63/21081	0.000168038733575729	0.000491056794335126	0.000191237884008576	PTGS2/MAPK1/MAPK14/CDK1/PSEN1	5
GO:0015980	BP	GO:0015980	energy derivation by oxidation of organic compounds	10/173	296/21081	0.000173804703948071	0.000507557516890278	0.000197663949796613	NOS2/GSK3B/MTOR/PIK3CA/AKT1/INSR/SNCA/PPP1CA/CDK1/VCP	10
GO:0046887	BP	GO:0046887	positive regulation of hormone secretion	7/173	142/21081	0.000174194712169266	0.000508347068686271	0.000197971434015389	CYP19A1/NR1H4/PTPN11/DRD2/EGFR/CD38/CFTR	7
GO:2001021	BP	GO:2001021	negative regulation of response to DNA damage stimulus	6/173	100/21081	0.000176459993959248	0.000514604333790559	0.000200408272588909	BCL2L1/MDM2/CHEK2/MIF/MIF/SIRT1	6
GO:0014706	BP	GO:0014706	striated muscle tissue development	12/173	417/21081	0.00017775670118967	0.00051803033151914	0.000201742498209632	G6PD/PPARA/HMGCR/MTOR/MAPK1/PIM1/HDAC4/RHOA/MAPK14/NOX4/CDK1/EP300	12
GO:0035966	BP	GO:0035966	response to topologically incorrect protein	9/173	242/21081	0.000180756229432647	0.000526410705181164	0.000205006163318871	CCND1/HSPA1A/HSPA1A/HSPA1A/HSPA1A/HSPA1A/CXCL8/VCP/EP300	9
GO:0010518	BP	GO:0010518	positive regulation of phospholipase activity	5/173	64/21081	0.00018107965624536	0.000526991410538722	0.000205232314071886	ESR1/AGTR1/HTR2A/EGFR/C5AR1	5
GO:0050871	BP	GO:0050871	positive regulation of B cell activation	7/173	143/21081	0.000181911655720906	0.000529050393674284	0.000206034167508386	IL6/TLR4/MIF/MIF/STAT5B/CD38/IL2	7
GO:0002903	BP	GO:0002903	negative regulation of B cell apoptotic process	3/173	14/21081	0.000184981748244662	0.000536144234851002	0.000208796803504422	MIF/MIF/IL2	3
GO:0046321	BP	GO:0046321	positive regulation of fatty acid oxidation	3/173	14/21081	0.000184981748244662	0.000536144234851002	0.000208796803504422	PPARA/FABP1/PPARG	3
GO:0050872	BP	GO:0050872	white fat cell differentiation	3/173	14/21081	0.000184981748244662	0.000536144234851002	0.000208796803504422	FABP4/PPARG/SIRT1	3
GO:0090399	BP	GO:0090399	replicative senescence	3/173	14/21081	0.000184981748244662	0.000536144234851002	0.000208796803504422	SERPINE1/TERT/CHEK2	3
GO:2001279	BP	GO:2001279	regulation of unsaturated fatty acid biosynthetic process	3/173	14/21081	0.000184981748244662	0.000536144234851002	0.000208796803504422	FABP5/PTGS2/SIRT1	3
GO:0090288	BP	GO:0090288	negative regulation of cellular response to growth factor stimulus	8/173	191/21081	0.000185476324257419	0.000537211248650151	0.000209212342935933	XDH/HSPA1A/HSPA1A/HSPA1A/HSPA1A/HSPA1A/SIRT1/ABL1	8
GO:0007263	BP	GO:0007263	nitric oxide mediated signal transduction	4/173	35/21081	0.000188037378034397	0.000543148075641166	0.000211524389616854	NOS2/NOS3/NOS1/EGFR	4
GO:0040018	BP	GO:0040018	positive regulation of multicellular organism growth	4/173	35/21081	0.000188037378034397	0.000543148075641166	0.000211524389616854	SLC6A3/SLC6A3/DRD2/STAT5B	4
GO:0043516	BP	GO:0043516	regulation of DNA damage response, signal transduction by p53 class mediator	4/173	35/21081	0.000188037378034397	0.000543148075641166	0.000211524389616854	MDM2/MIF/MIF/SIRT1	4
GO:0070102	BP	GO:0070102	interleukin-6-mediated signaling pathway	4/173	35/21081	0.000188037378034397	0.000543148075641166	0.000211524389616854	PTPN11/IL6/SRC/STAT3	4
GO:0022029	BP	GO:0022029	telencephalon cell migration	5/173	65/21081	0.000194878781232516	0.000562145241993865	0.000218922674168375	DRD2/LRRK2/EGFR/RHOA/PSEN1	5
GO:1902808	BP	GO:1902808	positive regulation of cell cycle G1/S phase transition	5/173	65/21081	0.000194878781232516	0.000562145241993865	0.000218922674168375	TERT/MDM2/AKT1/EGFR/CCND1	5
GO:0042100	BP	GO:0042100	B cell proliferation	6/173	102/21081	0.000196659860673312	0.000565363834912654	0.000220176127753327	TLR4/MIF/MIF/ABL1/CD38/IL2	6
GO:0045844	BP	GO:0045844	positive regulation of striated muscle tissue development	6/173	102/21081	0.000196659860673312	0.000565363834912654	0.000220176127753327	HMGCR/MTOR/MAPK1/PIM1/MAPK14/CDK1	6
GO:0048010	BP	GO:0048010	vascular endothelial growth factor receptor signaling pathway	6/173	102/21081	0.000196659860673312	0.000565363834912654	0.000220176127753327	PRKCB/SRC/PIK3CA/PTK2/RHOA/MAPK14	6
GO:0048636	BP	GO:0048636	positive regulation of muscle organ development	6/173	102/21081	0.000196659860673312	0.000565363834912654	0.000220176127753327	HMGCR/MTOR/MAPK1/PIM1/MAPK14/CDK1	6
GO:0106027	BP	GO:0106027	neuron projection organization	6/173	102/21081	0.000196659860673312	0.000565363834912654	0.000220176127753327	IGF1R/GSK3B/LRRK2/INSR/APP/PSEN1	6
GO:0002431	BP	GO:0002431	Fc receptor mediated stimulatory signaling pathway	7/173	146/21081	0.00020673611773196	0.000593929522814806	0.000231300791484034	MAPK3/SRC/CSK/PIK3CA/MAPK1/PTK2/ABL1	7
GO:0033238	BP	GO:0033238	regulation of cellular amine metabolic process	6/173	103/21081	0.000207421199455916	0.000594691414634405	0.000231597503760708	NR1H4/SLC6A3/SLC6A3/HTR1A/NQO1/MAOB	6
GO:0046470	BP	GO:0046470	phosphatidylcholine metabolic process	6/173	103/21081	0.000207421199455916	0.000594691414634405	0.000231597503760708	FABP5/NR1H3/NR1H2/CSNK2A1/CSNK2A2/CETP	6
GO:1901863	BP	GO:1901863	positive regulation of muscle tissue development	6/173	103/21081	0.000207421199455916	0.000594691414634405	0.000231597503760708	HMGCR/MTOR/MAPK1/PIM1/MAPK14/CDK1	6
GO:0030888	BP	GO:0030888	regulation of B cell proliferation	5/173	66/21081	0.000209465224545493	0.000600146823394336	0.000233722066213944	TLR4/MIF/MIF/CD38/IL2	5
GO:0016242	BP	GO:0016242	negative regulation of macroautophagy	4/173	36/21081	0.000210195022529999	0.000600617787982493	0.000233905479359472	MTOR/PIK3CA/AKT1/LRRK2	4
GO:0051883	BP	GO:0051883	killing of cells in other organism involved in symbiotic interaction	4/173	36/21081	0.000210195022529999	0.000600617787982493	0.000233905479359472	F2/CTSG/ELANE/ELANE	4
GO:1901661	BP	GO:1901661	quinone metabolic process	4/173	36/21081	0.000210195022529999	0.000600617787982493	0.000233905479359472	AKR1B10/HMGCR/AKR1B1/AKR1C1	4
GO:1901797	BP	GO:1901797	negative regulation of signal transduction by p53 class mediator	4/173	36/21081	0.000210195022529999	0.000600617787982493	0.000233905479359472	MDM2/MIF/MIF/SIRT1	4
GO:0030900	BP	GO:0030900	forebrain development	12/173	427/21081	0.000220972439734263	0.000630989177708926	0.000245733358278339	SRD5A1/SLC6A3/SLC6A3/DRD2/SRC/GSK3B/CSNK2A2/LRRK2/EGFR/RHOA/APP/PSEN1	12
GO:1904062	BP	GO:1904062	regulation of cation transmembrane transport	11/173	365/21081	0.000223356117744446	0.000637294998732578	0.000248189106540886	G6PD/DRD2/DRD3/PIK3CG/NOS1/SNCA/F2/MMP9/ABL1/APP/PSEN2	11
GO:0071695	BP	GO:0071695	anatomical structure maturation	9/173	249/21081	0.000223480712664519	0.000637294998732578	0.000248189106540886	G6PD/PPARG/MTOR/LRRK2/AKR1B1/RHOA/MMP2/APP/CFTR	9
GO:0001820	BP	GO:0001820	serotonin secretion	3/173	15/21081	0.00022983420830215	0.000652784459275292	0.000254221344955657	CNR1/HTR1A/MAOB	3
GO:0045820	BP	GO:0045820	negative regulation of glycolytic process	3/173	15/21081	0.00022983420830215	0.000652784459275292	0.000254221344955657	PPARA/HDAC4/STAT3	3
GO:0048308	BP	GO:0048308	organelle inheritance	3/173	15/21081	0.00022983420830215	0.000652784459275292	0.000254221344955657	MAPK3/MAPK1/CDK1	3
GO:0048313	BP	GO:0048313	Golgi inheritance	3/173	15/21081	0.00022983420830215	0.000652784459275292	0.000254221344955657	MAPK3/MAPK1/CDK1	3
GO:0051917	BP	GO:0051917	regulation of fibrinolysis	3/173	15/21081	0.00022983420830215	0.000652784459275292	0.000254221344955657	PLG/SERPINE1/F2	3
GO:1902474	BP	GO:1902474	positive regulation of protein localization to synapse	3/173	15/21081	0.00022983420830215	0.000652784459275292	0.000254221344955657	MAPT/MAPT/MAPT	3
GO:0016054	BP	GO:0016054	organic acid catabolic process	10/173	307/21081	0.000233074866776438	0.00066110487912756	0.000257461661564585	PPARA/FABP1/NOS2/IDO1/CNR1/MTOR/NOS3/CYP26A1/AKT1/NOS1	10
GO:0046395	BP	GO:0046395	carboxylic acid catabolic process	10/173	307/21081	0.000233074866776438	0.00066110487912756	0.000257461661564585	PPARA/FABP1/NOS2/IDO1/CNR1/MTOR/NOS3/CYP26A1/AKT1/NOS1	10
GO:0010543	BP	GO:0010543	regulation of platelet activation	4/173	37/21081	0.000234172887442339	0.000662891804625248	0.000258157564472356	PRKCA/NOS3/TLR4/F2	4
GO:0033028	BP	GO:0033028	myeloid cell apoptotic process	4/173	37/21081	0.000234172887442339	0.000662891804625248	0.000258157564472356	IL6/MIF/MIF/SIRT1	4
GO:0042908	BP	GO:0042908	xenobiotic transport	4/173	37/21081	0.000234172887442339	0.000662891804625248	0.000258157564472356	NR1I2/ABCC1/ABCC1/ABCG2	4
GO:0007588	BP	GO:0007588	excretion	5/173	68/21081	0.000241118998468324	0.000681646456747776	0.000265461403923525	DRD2/AGTR1/DRD3/CHRNA3/ABCG2	5
GO:0021885	BP	GO:0021885	forebrain cell migration	5/173	68/21081	0.000241118998468324	0.000681646456747776	0.000265461403923525	DRD2/LRRK2/EGFR/RHOA/PSEN1	5
GO:0000079	BP	GO:0000079	regulation of cyclin-dependent protein serine/threonine kinase activity	6/173	106/21081	0.000242514845816552	0.000684681448421615	0.00026664335556819	SRC/CDK4/CCNA2/AKT1/EGFR/CCND1	6
GO:0046364	BP	GO:0046364	monosaccharide biosynthetic process	6/173	106/21081	0.000242514845816552	0.000684681448421615	0.00026664335556819	G6PD/PPARA/AKR1B1/SIRT1/OGT/EP300	6
GO:0050770	BP	GO:0050770	regulation of axonogenesis	8/173	199/21081	0.000245168251783522	0.000691713082223231	0.000269381765432094	GSK3B/PTK2/RHOA/ABL1/MAPT/MAPT/MAPT/PSEN1	8
GO:0009620	BP	GO:0009620	response to fungus	5/173	69/21081	0.000258247006702979	0.000728129748826117	0.00028356392591561	TLR4/MPO/CTSG/ELANE/ELANE	5
GO:0009112	BP	GO:0009112	nucleobase metabolic process	4/173	38/21081	0.000260056894357358	0.000730325012640063	0.00028441885270099	TTR/MTOR/MAPK1/XDH	4
GO:0016486	BP	GO:0016486	peptide hormone processing	4/173	38/21081	0.000260056894357358	0.000730325012640063	0.00028441885270099	CES1/CES1/ACE/CTSG	4
GO:0045777	BP	GO:0045777	positive regulation of blood pressure	4/173	38/21081	0.000260056894357358	0.000730325012640063	0.00028441885270099	CNR1/ACE/RHOA/GLP1R	4
GO:0060045	BP	GO:0060045	positive regulation of cardiac muscle cell proliferation	4/173	38/21081	0.000260056894357358	0.000730325012640063	0.00028441885270099	MAPK1/PIM1/MAPK14/CDK1	4
GO:0097421	BP	GO:0097421	liver regeneration	4/173	38/21081	0.000260056894357358	0.000730325012640063	0.00028441885270099	IL6/CSNK2A2/EGFR/CCND1	4
GO:0140448	BP	GO:0140448	signaling receptor ligand precursor processing	4/173	38/21081	0.000260056894357358	0.000730325012640063	0.00028441885270099	CES1/CES1/ACE/CTSG	4
GO:0007517	BP	GO:0007517	muscle organ development	12/173	435/21081	0.000261717698410411	0.000734503633121424	0.000286046180839301	G6PD/PPARA/HMGCR/MTOR/MAPK1/PIM1/HDAC4/RHOA/SIRT1/MAPK14/CDK1/EP300	12
GO:0046651	BP	GO:0046651	lymphocyte proliferation	11/173	372/21081	0.000262805817464754	0.000737070573206428	0.000287045853781201	IDO1/IL6/ERBB2/PIK3CG/TLR4/MIF/MIF/STAT5B/ABL1/CD38/IL2	11
GO:0060079	BP	GO:0060079	excitatory postsynaptic potential	6/173	108/21081	0.000268393162231411	0.000752244423694765	0.000292955180549769	DRD2/GSK3B/AKT1/CHRNA3/LRRK2/APP	6
GO:0060537	BP	GO:0060537	muscle tissue development	12/173	438/21081	0.00027856397358186	0.00078023620550384	0.000303856341443073	G6PD/PPARA/HMGCR/MTOR/MAPK1/PIM1/HDAC4/RHOA/MAPK14/NOX4/CDK1/EP300	12
GO:0002295	BP	GO:0002295	T-helper cell lineage commitment	3/173	16/21081	0.000281169407859654	0.000781864407065229	0.00030449043066642	IL6/MTOR/STAT3	3
GO:0010917	BP	GO:0010917	negative regulation of mitochondrial membrane potential	3/173	16/21081	0.000281169407859654	0.000781864407065229	0.00030449043066642	MAPT/MAPT/MAPT	3
GO:0017014	BP	GO:0017014	protein nitrosylation	3/173	16/21081	0.000281169407859654	0.000781864407065229	0.00030449043066642	NOS2/NOS1/ACE	3
GO:0018119	BP	GO:0018119	peptidyl-cysteine S-nitrosylation	3/173	16/21081	0.000281169407859654	0.000781864407065229	0.00030449043066642	NOS2/NOS1/ACE	3
GO:0019896	BP	GO:0019896	axonal transport of mitochondrion	3/173	16/21081	0.000281169407859654	0.000781864407065229	0.00030449043066642	MAPT/MAPT/MAPT	3
GO:0021984	BP	GO:0021984	adenohypophysis development	3/173	16/21081	0.000281169407859654	0.000781864407065229	0.00030449043066642	SLC6A3/SLC6A3/DRD2	3
GO:0032310	BP	GO:0032310	prostaglandin secretion	3/173	16/21081	0.000281169407859654	0.000781864407065229	0.00030449043066642	NOS2/MIF/MIF	3
GO:0045779	BP	GO:0045779	negative regulation of bone resorption	3/173	16/21081	0.000281169407859654	0.000781864407065229	0.00030449043066642	IL6/CSK/CD38	3
GO:0071732	BP	GO:0071732	cellular response to nitric oxide	3/173	16/21081	0.000281169407859654	0.000781864407065229	0.00030449043066642	CDK2/CCNA2/MMP3	3
GO:1905050	BP	GO:1905050	positive regulation of metallopeptidase activity	3/173	16/21081	0.000281169407859654	0.000781864407065229	0.00030449043066642	MAPK3/STAT3/MAPK14	3
GO:1905522	BP	GO:1905522	negative regulation of macrophage migration	3/173	16/21081	0.000281169407859654	0.000781864407065229	0.00030449043066642	CYP19A1/MIF/MIF	3
GO:0007612	BP	GO:0007612	learning	7/173	154/21081	0.000286534800089565	0.000796263156036992	0.000310097900754395	HMGCR/DRD2/PTGS2/DRD3/MTOR/INSR/APP	7
GO:0006691	BP	GO:0006691	leukotriene metabolic process	4/173	39/21081	0.000287933833268942	0.00079962801147695	0.000311408315031838	ALOX5/ALOX5/ABCC1/ABCC1	4
GO:0002292	BP	GO:0002292	T cell differentiation involved in immune response	5/173	71/21081	0.000295260512262281	0.000818904645301849	0.000318915435808923	RORA/IL6/MTOR/STAT3/IL2	5
GO:0055025	BP	GO:0055025	positive regulation of cardiac muscle tissue development	5/173	71/21081	0.000295260512262281	0.000818904645301849	0.000318915435808923	MTOR/MAPK1/PIM1/MAPK14/CDK1	5
GO:1904029	BP	GO:1904029	regulation of cyclin-dependent protein kinase activity	6/173	110/21081	0.000296393492664467	0.000821510730809734	0.000319930353602185	SRC/CDK4/CCNA2/AKT1/EGFR/CCND1	6
GO:0051147	BP	GO:0051147	regulation of muscle cell differentiation	8/173	205/21081	0.000299575808970952	0.000829789838538184	0.000323154581556533	G6PD/PPARA/MDM2/MTOR/HDAC4/SIRT1/ABL1/MAPK14	8
GO:0071897	BP	GO:0071897	DNA biosynthetic process	8/173	206/21081	0.000309535089764852	0.000856817326652025	0.000333680206487466	MAPK3/TERT/PPARG/SRC/MAPK1/SIRT1/NOX4/VCP	8
GO:0007189	BP	GO:0007189	adenylate cyclase-activating G protein-coupled receptor signaling pathway	7/173	156/21081	0.000309919901444699	0.000857323998202164	0.000333877525405062	DRD2/CNR1/DRD3/PRKCA/NOS1/MC1R/GLP1R	7
GO:0051702	BP	GO:0051702	interaction with symbiont	6/173	111/21081	0.000311226949151564	0.000860379510048795	0.000335067468456158	PLG/F2/CTSG/ELANE/ELANE/EP300	6
GO:0051898	BP	GO:0051898	negative regulation of protein kinase B signaling	5/173	72/21081	0.00031520949547897	0.000870822591866152	0.000339134437679105	DRD2/DRD3/AKT1/XDH/SIRT1	5
GO:0009743	BP	GO:0009743	response to carbohydrate	9/173	261/21081	0.00031615004043263	0.000872853490447203	0.000339925353825173	NR1H4/HMGCR/IGF1R/PTGS2/PRKCB/PIK3CA/RHOA/NOX4/CFTR	9
GO:0006699	BP	GO:0006699	bile acid biosynthetic process	4/173	40/21081	0.000317891297296122	0.000877090988448847	0.000341575611312033	NR1H4/CES1/CES1/SIRT1	4
GO:0030177	BP	GO:0030177	positive regulation of Wnt signaling pathway	8/173	207/21081	0.00031976320790761	0.000881683238416247	0.000343364023928934	TERT/XIAP/SRC/CSNK2A1/LRRK2/EGFR/ABL1/VCP	8
GO:0106106	BP	GO:0106106	cold-induced thermogenesis	7/173	157/21081	0.000322173761835287	0.000887178427762887	0.000345504078592674	FABP4/FABP5/IGF1R/NR1H3/NR1H2/TLR4/OGT	7
GO:0120161	BP	GO:0120161	regulation of cold-induced thermogenesis	7/173	157/21081	0.000322173761835287	0.000887178427762887	0.000345504078592674	FABP4/FABP5/IGF1R/NR1H3/NR1H2/TLR4/OGT	7
GO:0002285	BP	GO:0002285	lymphocyte activation involved in immune response	8/173	208/21081	0.000330265631595932	0.000908872194722225	0.000353952531271342	RORA/IL6/MTOR/TLR4/ABL1/STAT3/IL2/PSEN1	8
GO:0033692	BP	GO:0033692	cellular polysaccharide biosynthetic process	5/173	73/21081	0.000336163041062913	0.000924502758237097	0.000360039721036211	GSK3B/MTOR/AKT1/INSR/PPP1CA	5
GO:0002833	BP	GO:0002833	positive regulation of response to biotic stimulus	11/173	383/21081	0.000336633881928065	0.000925198812621183	0.000360310793484659	MAPK3/SRC/PRKCA/IKBKB/CHUK/TLR4/MIF/MIF/STAT5B/MMP12/EP300	11
GO:0006527	BP	GO:0006527	arginine catabolic process	3/173	17/21081	0.000339364734963057	0.00092850016668257	0.000361596477691345	NOS2/NOS3/NOS1	3
GO:0030397	BP	GO:0030397	membrane disassembly	3/173	17/21081	0.000339364734963057	0.00092850016668257	0.000361596477691345	PRKCB/PRKCA/CDK1	3
GO:0034374	BP	GO:0034374	low-density lipoprotein particle remodeling	3/173	17/21081	0.000339364734963057	0.00092850016668257	0.000361596477691345	AGTR1/MPO/CETP	3
GO:0042448	BP	GO:0042448	progesterone metabolic process	3/173	17/21081	0.000339364734963057	0.00092850016668257	0.000361596477691345	SRD5A1/AKR1C1/STAT5B	3
GO:0045837	BP	GO:0045837	negative regulation of membrane potential	3/173	17/21081	0.000339364734963057	0.00092850016668257	0.000361596477691345	MAPT/MAPT/MAPT	3
GO:0051081	BP	GO:0051081	nuclear envelope disassembly	3/173	17/21081	0.000339364734963057	0.00092850016668257	0.000361596477691345	PRKCB/PRKCA/CDK1	3
GO:2000811	BP	GO:2000811	negative regulation of anoikis	3/173	17/21081	0.000339364734963057	0.00092850016668257	0.000361596477691345	SRC/PIK3CA/PTK2	3
GO:0008016	BP	GO:0008016	regulation of heart contraction	9/173	264/21081	0.000343713061481858	0.000939187651598981	0.000365758627618535	DRD2/MDM2/PIK3CG/NOS3/NOS1/HDAC4/GLP1R/IL2/CACNA1B	9
GO:0016064	BP	GO:0016064	immunoglobulin mediated immune response	9/173	264/21081	0.000343713061481858	0.000939187651598981	0.000365758627618535	TNF/TNF/TNF/TNF/TNF/TNF/TNF/TNF/IL2	9
GO:0051146	BP	GO:0051146	striated muscle cell differentiation	10/173	323/21081	0.00034892228396806	0.000952808987519463	0.000371063340818421	G6PD/PPARA/MTOR/CHUK/AKT1/NOS1/HDAC4/MAPK14/NOX4/CDK1	10
GO:0008207	BP	GO:0008207	C21-steroid hormone metabolic process	4/173	41/21081	0.000350017618965416	0.000953960784466999	0.00037151189832459	SRD5A1/AKR1B1/AKR1C1/STAT5B	4
GO:1902042	BP	GO:1902042	negative regulation of extrinsic apoptotic signaling pathway via death domain receptors	4/173	41/21081	0.000350017618965416	0.000953960784466999	0.00037151189832459	SERPINE1/BCL2L1/GSK3B/NOS3	4
GO:1902229	BP	GO:1902229	regulation of intrinsic apoptotic signaling pathway in response to DNA damage	4/173	41/21081	0.000350017618965416	0.000953960784466999	0.00037151189832459	BCL2L1/MIF/MIF/SIRT1	4
GO:0048588	BP	GO:0048588	developmental cell growth	9/173	265/21081	0.000353330419885055	0.000962372406468974	0.00037478773283354	G6PD/PPARA/GSK3B/MTOR/ABL1/APP/MAPT/MAPT/MAPT	9
GO:0010812	BP	GO:0010812	negative regulation of cell-substrate adhesion	5/173	74/21081	0.000358154006525182	0.000974885569330876	0.000379660877479069	PLG/SERPINE1/SRC/RHOA/MMP12	5
GO:0031644	BP	GO:0031644	regulation of nervous system process	7/173	160/21081	0.000361285901806032	0.000982780919829596	0.00038273565445049	FABP5/SRC/MTOR/NOS3/LRRK2/APP/MGLL	7
GO:0019933	BP	GO:0019933	cAMP-mediated signaling	8/173	212/21081	0.000375130195558817	0.00101978771652554	0.000397147636069947	DRD2/CNR1/PDE4A/DRD3/PRKCA/NOS1/MC1R/GLP1R	8
GO:0005977	BP	GO:0005977	glycogen metabolic process	5/173	75/21081	0.000381215679821737	0.00103566842938783	0.000403332244366517	GSK3B/MTOR/AKT1/INSR/PPP1CA	5
GO:0007212	BP	GO:0007212	dopamine receptor signaling pathway	4/173	42/21081	0.000384401808031296	0.00104365704940893	0.000406443344358632	DRD2/DRD3/GSK3B/LRRK2	4
GO:0051048	BP	GO:0051048	negative regulation of secretion	8/173	213/21081	0.000387088621857902	0.00105028068599887	0.0004090228631852	HMGCR/PTPN11/NR1H3/DRD2/CNR1/DRD3/SNCA/MAOB	8
GO:0007586	BP	GO:0007586	digestion	7/173	162/21081	0.000389409593258963	0.00105523046030442	0.000410950510608949	NPC1L1/FABP1/NR1H3/NR1H2/DRD3/TLR4/AKR1C1	7
GO:0071322	BP	GO:0071322	cellular response to carbohydrate stimulus	7/173	162/21081	0.000389409593258963	0.00105523046030442	0.000410950510608949	NR1H4/HMGCR/IGF1R/PRKCB/PIK3CA/NOX4/CFTR	7
GO:0001938	BP	GO:0001938	positive regulation of endothelial cell proliferation	6/173	116/21081	0.000394349749533355	0.00106793631980065	0.000415898699316651	AGTR1/PRKCA/MTOR/AKT1/SIRT1/STAT3	6
GO:0031056	BP	GO:0031056	regulation of histone modification	7/173	163/21081	0.000404113778625188	0.00109368117540027	0.000425924813944885	MAPK3/MAPK8/NOS1/LRRK2/SNCA/SIRT1/OGT	7
GO:0019372	BP	GO:0019372	lipoxygenase pathway	3/173	18/21081	0.000404787142218643	0.00109410977562787	0.000426091728651203	ALOX5/ALOX5/PTGS2	3
GO:1902166	BP	GO:1902166	negative regulation of intrinsic apoptotic signaling pathway in response to DNA damage by p53 class mediator	3/173	18/21081	0.000404787142218643	0.00109410977562787	0.000426091728651203	MIF/MIF/SIRT1	3
GO:0045807	BP	GO:0045807	positive regulation of endocytosis	6/173	117/21081	0.000412877797436294	0.00111456020413393	0.000434055973764364	SERPINE1/DRD2/PPARG/LRRK2/INSR/SNCA	6
GO:0097006	BP	GO:0097006	regulation of plasma lipoprotein particle levels	6/173	117/21081	0.000412877797436294	0.00111456020413393	0.000434055973764364	NR1H4/AGTR1/NR1H2/CSK/MPO/CETP	6
GO:0006469	BP	GO:0006469	negative regulation of protein kinase activity	9/173	271/21081	0.000415819049149978	0.0011217873903735	0.000436870539858825	FABP4/HMGCR/IGF1R/AKT1/SNCA/SIRT1/ABL1/PPP2CA/PSEN1	9
GO:0034767	BP	GO:0034767	positive regulation of ion transmembrane transport	7/173	164/21081	0.000419258759213431	0.00112963250976403	0.000439925754753205	G6PD/NOS1/SNCA/F2/ABL1/CFTR/PSEN1	7
GO:0051224	BP	GO:0051224	negative regulation of protein transport	7/173	164/21081	0.000419258759213431	0.00112963250976403	0.000439925754753205	HMGCR/PTPN11/NR1H3/DRD2/DRD3/CSK/LRRK2	7
GO:0008631	BP	GO:0008631	intrinsic apoptotic signaling pathway in response to oxidative stress	4/173	43/21081	0.000421133490808223	0.00113396464033215	0.000441612866086669	AKT1/PARP1/SIRT1/CYP1B1	4
GO:0010769	BP	GO:0010769	regulation of cell morphogenesis involved in differentiation	10/173	331/21081	0.000422837889722958	0.00113783292807653	0.000443119337785067	GSK3B/CHRNA3/LRRK2/PTK2/RHOA/ABL1/MAPT/MAPT/MAPT/PSEN1	10
GO:0006073	BP	GO:0006073	cellular glucan metabolic process	5/173	77/21081	0.000430686401351244	0.00115602433312788	0.000450203825464079	GSK3B/MTOR/AKT1/INSR/PPP1CA	5
GO:0044042	BP	GO:0044042	glucan metabolic process	5/173	77/21081	0.000430686401351244	0.00115602433312788	0.000450203825464079	GSK3B/MTOR/AKT1/INSR/PPP1CA	5
GO:0072091	BP	GO:0072091	regulation of stem cell proliferation	5/173	77/21081	0.000430686401351244	0.00115602433312788	0.000450203825464079	TERT/DRD2/PIM1/LRRK2/ACE	5
GO:1901983	BP	GO:1901983	regulation of protein acetylation	5/173	77/21081	0.000430686401351244	0.00115602433312788	0.000450203825464079	MAPK3/GSK3B/NOS1/SNCA/SIRT1	5
GO:0099565	BP	GO:0099565	chemical synaptic transmission, postsynaptic	6/173	118/21081	0.00043207880615182	0.00115902957534033	0.000451374191434517	DRD2/GSK3B/AKT1/CHRNA3/LRRK2/APP	6
GO:0019724	BP	GO:0019724	B cell mediated immunity	9/173	274/21081	0.000450321084025102	0.00120644028122488	0.000469837886830465	TNF/TNF/TNF/TNF/TNF/TNF/TNF/TNF/IL2	9
GO:0061448	BP	GO:0061448	connective tissue development	9/173	274/21081	0.000450321084025102	0.00120644028122488	0.000469837886830465	NR1H4/MAPK3/PTPN11/PIK3CA/CDK4/SIRT1/MAPK14/ESRRA/MMP13	9
GO:0007034	BP	GO:0007034	vacuolar transport	7/173	166/21081	0.000450909518989837	0.00120649530616361	0.000469859315823959	LRRK2/HSPA1A/HSPA1A/HSPA1A/HSPA1A/HSPA1A/VCP	7
GO:0050773	BP	GO:0050773	regulation of dendrite development	7/173	166/21081	0.000450909518989837	0.00120649530616361	0.000469859315823959	GSK3B/MTOR/CHRNA3/LRRK2/RHOA/IL2/PSEN1	7
GO:0006635	BP	GO:0006635	fatty acid beta-oxidation	5/173	78/21081	0.000457164098385265	0.00122092410687555	0.000475478489306055	PPARA/FABP1/CNR1/MTOR/AKT1	5
GO:0009205	BP	GO:0009205	purine ribonucleoside triphosphate metabolic process	5/173	78/21081	0.000457164098385265	0.00122092410687555	0.000475478489306055	PARP1/LRRK2/RHOA/STAT3/VCP	5
GO:0043367	BP	GO:0043367	CD4-positive, alpha-beta T cell differentiation	5/173	78/21081	0.000457164098385265	0.00122092410687555	0.000475478489306055	RORA/IL6/MTOR/STAT3/IL2	5
GO:0010955	BP	GO:0010955	negative regulation of protein processing	4/173	44/21081	0.000460302850987995	0.00122699298233876	0.000477841961139225	SERPINE1/MDM2/XIAP/LRRK2	4
GO:0060292	BP	GO:0060292	long-term synaptic depression	4/173	44/21081	0.000460302850987995	0.00122699298233876	0.000477841961139225	CD38/MAPT/MAPT/MAPT	4
GO:1903318	BP	GO:1903318	negative regulation of protein maturation	4/173	44/21081	0.000460302850987995	0.00122699298233876	0.000477841961139225	SERPINE1/MDM2/XIAP/LRRK2	4
GO:0030098	BP	GO:0030098	lymphocyte differentiation	11/173	398/21081	0.000464857757473344	0.0012383577501594	0.000482267873121991	RORA/IL6/ERBB2/MTOR/HDAC4/RHOA/STAT5B/ABL1/STAT3/IL2/EP300	11
GO:0002286	BP	GO:0002286	T cell activation involved in immune response	6/173	120/21081	0.000472567554938762	0.00125810748178872	0.000489959237807502	RORA/IL6/MTOR/STAT3/IL2/PSEN1	6
GO:0015732	BP	GO:0015732	prostaglandin transport	3/173	19/21081	0.000477793321259605	0.00126567569952124	0.000492906615710789	NOS2/MIF/MIF	3
GO:0030540	BP	GO:0030540	female genitalia development	3/173	19/21081	0.000477793321259605	0.00126567569952124	0.000492906615710789	CYP19A1/SRD5A1/ESR1	3
GO:0032026	BP	GO:0032026	response to magnesium ion	3/173	19/21081	0.000477793321259605	0.00126567569952124	0.000492906615710789	MDM2/CCND1/SNCA	3
GO:0043373	BP	GO:0043373	CD4-positive, alpha-beta T cell lineage commitment	3/173	19/21081	0.000477793321259605	0.00126567569952124	0.000492906615710789	IL6/MTOR/STAT3	3
GO:0060033	BP	GO:0060033	anatomical structure regression	3/173	19/21081	0.000477793321259605	0.00126567569952124	0.000492906615710789	SLC6A3/SLC6A3/DRD2	3
GO:0090336	BP	GO:0090336	positive regulation of brown fat cell differentiation	3/173	19/21081	0.000477793321259605	0.00126567569952124	0.000492906615710789	PTGS2/PIM1/MAPK14	3
GO:1902170	BP	GO:1902170	cellular response to reactive nitrogen species	3/173	19/21081	0.000477793321259605	0.00126567569952124	0.000492906615710789	CDK2/CCNA2/MMP3	3
GO:2000641	BP	GO:2000641	regulation of early endosome to late endosome transport	3/173	19/21081	0.000477793321259605	0.00126567569952124	0.000492906615710789	MAPK3/SRC/MAPK1	3
GO:0050821	BP	GO:0050821	protein stabilization	8/173	220/21081	0.0004797768186442	0.00127013813234841	0.000494644472148668	CHEK2/PIM1/HSPA1A/HSPA1A/HSPA1A/HSPA1A/HSPA1A/EP300	8
GO:1990845	BP	GO:1990845	adaptive thermogenesis	7/173	169/21081	0.000501934785654205	0.00132402261332941	0.000515629324089589	FABP4/FABP5/IGF1R/NR1H3/NR1H2/TLR4/OGT	7
GO:0021983	BP	GO:0021983	pituitary gland development	4/173	45/21081	0.000502000571916611	0.00132402261332941	0.000515629324089589	SRD5A1/SLC6A3/SLC6A3/DRD2	4
GO:0031670	BP	GO:0031670	cellular response to nutrient	4/173	45/21081	0.000502000571916611	0.00132402261332941	0.000515629324089589	NR1H4/MDM2/PPARG/PIM1	4
GO:0032620	BP	GO:0032620	interleukin-17 production	4/173	45/21081	0.000502000571916611	0.00132402261332941	0.000515629324089589	NR1H4/IL6/TLR4/IL2	4
GO:0060612	BP	GO:0060612	adipose tissue development	4/173	45/21081	0.000502000571916611	0.00132402261332941	0.000515629324089589	NR1H4/PIK3CA/CDK4/SIRT1	4
GO:0061082	BP	GO:0061082	myeloid leukocyte cytokine production	4/173	45/21081	0.000502000571916611	0.00132402261332941	0.000515629324089589	TLR4/MIF/MIF/SIRT1	4
GO:0030217	BP	GO:0030217	T cell differentiation	9/173	279/21081	0.000513044177819507	0.00135173124232713	0.000526420213533399	RORA/IL6/ERBB2/MTOR/RHOA/STAT5B/ABL1/STAT3/IL2	9
GO:0000271	BP	GO:0000271	polysaccharide biosynthetic process	5/173	80/21081	0.000513778761204592	0.00135173124232713	0.000526420213533399	GSK3B/MTOR/AKT1/INSR/PPP1CA	5
GO:0070227	BP	GO:0070227	lymphocyte apoptotic process	5/173	80/21081	0.000513778761204592	0.00135173124232713	0.000526420213533399	IDO1/AKT1/MIF/MIF/IL2	5
GO:1901616	BP	GO:1901616	organic hydroxy compound catabolic process	5/173	80/21081	0.000513778761204592	0.00135173124232713	0.000526420213533399	AKR1B10/SLC6A3/SLC6A3/MAOA/MAOB	5
GO:0001678	BP	GO:0001678	cellular glucose homeostasis	7/173	170/21081	0.000519929695782629	0.00136706762214133	0.000532392835962932	NR1H4/HMGCR/IGF1R/PIK3CA/SIRT1/NOX4/CFTR	7
GO:0006275	BP	GO:0006275	regulation of DNA replication	6/173	123/21081	0.000538777408499652	0.00141574842839519	0.000551351161124534	CDK2/CHEK2/CCNA2/EGFR/CDK1/PPP2CA	6
GO:0008306	BP	GO:0008306	associative learning	5/173	81/21081	0.00054398671658474	0.0014267898510917	0.000555651149104101	HMGCR/DRD2/DRD3/MTOR/APP	5
GO:0046503	BP	GO:0046503	glycerolipid catabolic process	5/173	81/21081	0.00054398671658474	0.0014267898510917	0.000555651149104101	FABP4/FABP5/FABP1/PIK3CG/MGLL	5
GO:0070613	BP	GO:0070613	regulation of protein processing	5/173	81/21081	0.00054398671658474	0.0014267898510917	0.000555651149104101	SERPINE1/MDM2/XIAP/SRC/LRRK2	5
GO:0000266	BP	GO:0000266	mitochondrial fission	4/173	46/21081	0.000546317780305158	0.00143201989421136	0.000557687944829188	LRRK2/MAPT/MAPT/MAPT	4
GO:0055067	BP	GO:0055067	monovalent inorganic cation homeostasis	7/173	172/21081	0.000557460727431986	0.00145915380345556	0.00056825501456247	MAPK3/DRD2/AGTR1/DRD3/MAPK1/LRRK2/CFTR	7
GO:0044320	BP	GO:0044320	cellular response to leptin stimulus	3/173	20/21081	0.000558729874846362	0.00145915380345556	0.00056825501456247	CCNA2/SIRT1/STAT3	3
GO:0046851	BP	GO:0046851	negative regulation of bone remodeling	3/173	20/21081	0.000558729874846362	0.00145915380345556	0.00056825501456247	IL6/CSK/CD38	3
GO:0071731	BP	GO:0071731	response to nitric oxide	3/173	20/21081	0.000558729874846362	0.00145915380345556	0.00056825501456247	CDK2/CCNA2/MMP3	3
GO:1902165	BP	GO:1902165	regulation of intrinsic apoptotic signaling pathway in response to DNA damage by p53 class mediator	3/173	20/21081	0.000558729874846362	0.00145915380345556	0.00056825501456247	MIF/MIF/SIRT1	3
GO:2001169	BP	GO:2001169	regulation of ATP biosynthetic process	3/173	20/21081	0.000558729874846362	0.00145915380345556	0.00056825501456247	PARP1/STAT3/VCP	3
GO:0061180	BP	GO:0061180	mammary gland epithelium development	5/173	82/21081	0.000575509698801696	0.00150205203329755	0.000584961364616751	ESR1/SRC/MAPK1/AKT1/CCND1	5
GO:0051209	BP	GO:0051209	release of sequestered calcium ion into cytosol	6/173	125/21081	0.000586775399030177	0.00153051483761769	0.000596045961213168	DRD2/HTR2A/NOS1/SNCA/F2/ABL1	6
GO:0010613	BP	GO:0010613	positive regulation of cardiac muscle hypertrophy	4/173	47/21081	0.000593345991349686	0.0015448082826255	0.000601612421569728	PRKCA/MTOR/PARP1/PTK2	4
GO:0010863	BP	GO:0010863	positive regulation of phospholipase C activity	4/173	47/21081	0.000593345991349686	0.0015448082826255	0.000601612421569728	ESR1/HTR2A/EGFR/C5AR1	4
GO:0034198	BP	GO:0034198	cellular response to amino acid starvation	4/173	47/21081	0.000593345991349686	0.0015448082826255	0.000601612421569728	MAPK3/MAPK8/MTOR/MAPK1	4
GO:0007088	BP	GO:0007088	regulation of mitotic nuclear division	7/173	174/21081	0.000597116563537631	0.00155367316501616	0.000605064774474591	DRD3/INSR/HSPA1A/HSPA1A/HSPA1A/HSPA1A/HSPA1A	7
GO:0031640	BP	GO:0031640	killing of cells of other organism	5/173	83/21081	0.000608384115220815	0.00158105449882156	0.000615728201594799	NOS2/F2/CTSG/ELANE/ELANE	5
GO:1903317	BP	GO:1903317	regulation of protein maturation	5/173	83/21081	0.000608384115220815	0.00158105449882156	0.000615728201594799	SERPINE1/MDM2/XIAP/SRC/LRRK2	5
GO:0051283	BP	GO:0051283	negative regulation of sequestering of calcium ion	6/173	126/21081	0.000611986244199997	0.00158944349120158	0.000618995223190321	DRD2/HTR2A/NOS1/SNCA/F2/ABL1	6
GO:0009199	BP	GO:0009199	ribonucleoside triphosphate metabolic process	5/173	84/21081	0.000642646721185008	0.00166434793404065	0.000648166120155059	PARP1/LRRK2/RHOA/STAT3/VCP	5
GO:0009746	BP	GO:0009746	response to hexose	8/173	230/21081	0.000642676873886651	0.00166434793404065	0.000648166120155059	NR1H4/HMGCR/IGF1R/PTGS2/PIK3CA/RHOA/NOX4/CFTR	8
GO:0007618	BP	GO:0007618	mating	4/173	48/21081	0.000643177055235291	0.00166434793404065	0.000648166120155059	CNR1/HDAC4/MTNR1A/APP	4
GO:0014742	BP	GO:0014742	positive regulation of muscle hypertrophy	4/173	48/21081	0.000643177055235291	0.00166434793404065	0.000648166120155059	PRKCA/MTOR/PARP1/PTK2	4
GO:0046688	BP	GO:0046688	response to copper ion	4/173	48/21081	0.000643177055235291	0.00166434793404065	0.000648166120155059	BACE1/SNCA/CDK1/APP	4
GO:1904036	BP	GO:1904036	negative regulation of epithelial cell apoptotic process	4/173	48/21081	0.000643177055235291	0.00166434793404065	0.000648166120155059	SERPINE1/TERT/MTOR/ABL1	4
GO:0030728	BP	GO:0030728	ovulation	3/173	21/21081	0.000647933486629115	0.0016725816431878	0.000651372668018782	PTGS2/NOS3/SIRT1	3
GO:0035813	BP	GO:0035813	regulation of renal sodium excretion	3/173	21/21081	0.000647933486629115	0.0016725816431878	0.000651372668018782	DRD2/AGTR1/DRD3	3
GO:0071498	BP	GO:0071498	cellular response to fluid shear stress	3/173	21/21081	0.000647933486629115	0.0016725816431878	0.000651372668018782	SREBF2/PTGS2/SRC	3
GO:1902644	BP	GO:1902644	tertiary alcohol metabolic process	3/173	21/21081	0.000647933486629115	0.0016725816431878	0.000651372668018782	AKR1B10/AKR1B1/AKR1C1	3
GO:1903305	BP	GO:1903305	regulation of regulated secretory pathway	7/173	177/21081	0.000660771725817887	0.00170468674134803	0.000663875724913379	BACE1/DRD2/CNR1/PRKCB/GSK3B/HTR2A/LRRK2	7
GO:0051282	BP	GO:0051282	regulation of sequestering of calcium ion	6/173	128/21081	0.000664924321229134	0.00171435888404283	0.000667642458464614	DRD2/HTR2A/NOS1/SNCA/F2/ABL1	6
GO:1901991	BP	GO:1901991	negative regulation of mitotic cell cycle phase transition	9/173	290/21081	0.000676512292312678	0.00174317812615923	0.000678865866723392	MDM2/CDK2/PRMT1/CHEK2/CDK4/WEE1/CCND1/CDK1/EP300	9
GO:0014855	BP	GO:0014855	striated muscle cell proliferation	5/173	85/21081	0.000678334610436307	0.00174469961243576	0.000679458396588425	MAPK1/PIM1/STAT3/MAPK14/CDK1	5
GO:0051926	BP	GO:0051926	negative regulation of calcium ion transport	5/173	85/21081	0.000678334610436307	0.00174469961243576	0.000679458396588425	DRD2/PTGS2/DRD3/NOS3/NOS1	5
GO:0061515	BP	GO:0061515	myeloid cell development	5/173	85/21081	0.000678334610436307	0.00174469961243576	0.000679458396588425	G6PD/PTPN11/SRC/APP/EP300	5
GO:0032365	BP	GO:0032365	intracellular lipid transport	4/173	49/21081	0.000695903105000097	0.00178664186897004	0.000695792450984356	CES1/CES1/ACACA/ACACA	4
GO:0046717	BP	GO:0046717	acid secretion	4/173	49/21081	0.000695903105000097	0.00178664186897004	0.000695792450984356	CES1/CES1/DRD2/DRD3	4
GO:0051646	BP	GO:0051646	mitochondrion localization	4/173	49/21081	0.000695903105000097	0.00178664186897004	0.000695792450984356	LRRK2/MAPT/MAPT/MAPT	4
GO:0010810	BP	GO:0010810	regulation of cell-substrate adhesion	8/173	233/21081	0.000699413188369456	0.00179456922547211	0.000698879692421043	PLG/SERPINE1/SRC/GSK3B/PTK2/RHOA/ABL1/MMP12	8
GO:0009144	BP	GO:0009144	purine nucleoside triphosphate metabolic process	5/173	86/21081	0.00071548520547776	0.00183469923842788	0.000714507983998373	PARP1/LRRK2/RHOA/STAT3/VCP	5
GO:0031346	BP	GO:0031346	positive regulation of cell projection organization	11/173	420/21081	0.000725231593438816	0.00185856998825183	0.000723804244102482	CNR1/SRC/MTOR/HDAC4/RHOA/MAPT/MAPT/MAPT/IL2/EP300/PSEN1	11
GO:0034284	BP	GO:0034284	response to monosaccharide	8/173	235/21081	0.000739431853766711	0.00189381913601854	0.000737531724324272	NR1H4/HMGCR/IGF1R/PTGS2/PIK3CA/RHOA/NOX4/CFTR	8
GO:0009713	BP	GO:0009713	catechol-containing compound biosynthetic process	3/173	22/21081	0.000745731088600865	0.00190192760832237	0.000740689499766576	SLC6A3/SLC6A3/SNCA	3
GO:0016137	BP	GO:0016137	glycoside metabolic process	3/173	22/21081	0.000745731088600865	0.00190192760832237	0.000740689499766576	AKR1B10/AKR1B1/AKR1C1	3
GO:0042423	BP	GO:0042423	catecholamine biosynthetic process	3/173	22/21081	0.000745731088600865	0.00190192760832237	0.000740689499766576	SLC6A3/SLC6A3/SNCA	3
GO:0043369	BP	GO:0043369	CD4-positive or CD8-positive, alpha-beta T cell lineage commitment	3/173	22/21081	0.000745731088600865	0.00190192760832237	0.000740689499766576	IL6/MTOR/STAT3	3
GO:0050802	BP	GO:0050802	circadian sleep/wake cycle, sleep	3/173	22/21081	0.000745731088600865	0.00190192760832237	0.000740689499766576	SRD5A1/DRD2/DRD3	3
GO:0051900	BP	GO:0051900	regulation of mitochondrial depolarization	3/173	22/21081	0.000745731088600865	0.00190192760832237	0.000740689499766576	SRC/PARP1/LRRK2	3
GO:0060716	BP	GO:0060716	labyrinthine layer blood vessel development	3/173	22/21081	0.000745731088600865	0.00190192760832237	0.000740689499766576	PLG/MAPK1/AKT1	3
GO:0001523	BP	GO:0001523	retinoid metabolic process	6/173	131/21081	0.000750906273134153	0.00191234642686738	0.000744747019864867	AKR1B10/TTR/CYP26A1/AKR1B1/AKR1C1/CYP1B1	6
GO:0051208	BP	GO:0051208	sequestering of calcium ion	6/173	131/21081	0.000750906273134153	0.00191234642686738	0.000744747019864867	DRD2/HTR2A/NOS1/SNCA/F2/ABL1	6
GO:1903727	BP	GO:1903727	positive regulation of phospholipid metabolic process	4/173	50/21081	0.000751616505735122	0.00191234642686738	0.000744747019864867	NR1H4/SRC/HTR2A/PTK2	4
GO:1990928	BP	GO:1990928	response to amino acid starvation	4/173	50/21081	0.000751616505735122	0.00191234642686738	0.000744747019864867	MAPK3/MAPK8/MTOR/MAPK1	4
GO:0006937	BP	GO:0006937	regulation of muscle contraction	7/173	181/21081	0.000753894836423344	0.00191699530817642	0.000746557487075182	PTGS2/TACR1/PIK3CG/CHRNA3/NOS1/HDAC4/RHOA	7
GO:0045665	BP	GO:0045665	negative regulation of neuron differentiation	8/173	236/21081	0.000760121668743098	0.00193167282924008	0.00075227352257879	MDM2/GSK3B/LRRK2/PTK2/RHOA/APP/CD38/PSEN1	8
GO:0019935	BP	GO:0019935	cyclic-nucleotide-mediated signaling	8/173	237/21081	0.00078127514573662	0.00198424273415116	0.000772746424071455	DRD2/CNR1/PDE4A/DRD3/PRKCA/NOS1/MC1R/GLP1R	8
GO:0006112	BP	GO:0006112	energy reserve metabolic process	5/173	88/21081	0.000794325788548703	0.0020137770140474	0.00078424829770039	GSK3B/MTOR/AKT1/INSR/PPP1CA	5
GO:0010833	BP	GO:0010833	telomere maintenance via telomere lengthening	5/173	88/21081	0.000794325788548703	0.0020137770140474	0.00078424829770039	MAPK3/TERT/SRC/MAPK1/PARP1	5
GO:0021954	BP	GO:0021954	central nervous system neuron development	5/173	88/21081	0.000794325788548703	0.0020137770140474	0.00078424829770039	DRD2/PTK2/MAPT/MAPT/MAPT	5
GO:0007411	BP	GO:0007411	axon guidance	9/173	297/21081	0.000801099474830862	0.00202973862167939	0.000790464409775674	MAPK3/PTPN11/SRC/ERBB2/PRKCA/PIK3CA/MAPK1/PTK2/APP	9
GO:0006111	BP	GO:0006111	regulation of gluconeogenesis	4/173	51/21081	0.000810409805096354	0.00204722429361142	0.000797274055705281	PPARA/SIRT1/OGT/EP300	4
GO:0030195	BP	GO:0030195	negative regulation of blood coagulation	4/173	51/21081	0.000810409805096354	0.00204722429361142	0.000797274055705281	PLG/SERPINE1/NOS3/F2	4
GO:0045058	BP	GO:0045058	T cell selection	4/173	51/21081	0.000810409805096354	0.00204722429361142	0.000797274055705281	IL6/MTOR/RHOA/STAT3	4
GO:0048512	BP	GO:0048512	circadian behavior	4/173	51/21081	0.000810409805096354	0.00204722429361142	0.000797274055705281	SRD5A1/DRD2/DRD3/MTOR	4
GO:0048806	BP	GO:0048806	genitalia development	4/173	51/21081	0.000810409805096354	0.00204722429361142	0.000797274055705281	CYP19A1/SRD5A1/PTPN11/ESR1	4
GO:0097485	BP	GO:0097485	neuron projection guidance	9/173	298/21081	0.000820332137168454	0.00207105837838905	0.000806556036919542	MAPK3/PTPN11/SRC/ERBB2/PRKCA/PIK3CA/MAPK1/PTK2/APP	9
GO:0010948	BP	GO:0010948	negative regulation of cell cycle process	11/173	427/21081	0.000829964562894672	0.00209413267680491	0.000815542125809741	MDM2/CDK2/PRMT1/CHEK2/CDK4/WEE1/CCND1/MIF/MIF/CDK1/EP300	11
GO:0002902	BP	GO:0002902	regulation of B cell apoptotic process	3/173	23/21081	0.000852440026268688	0.0021470169956228	0.000836137473119133	MIF/MIF/IL2	3
GO:0045723	BP	GO:0045723	positive regulation of fatty acid biosynthetic process	3/173	23/21081	0.000852440026268688	0.0021470169956228	0.000836137473119133	NR1H3/PTGS2/NR1H2	3
GO:1901984	BP	GO:1901984	negative regulation of protein acetylation	3/173	23/21081	0.000852440026268688	0.0021470169956228	0.000836137473119133	GSK3B/SNCA/SIRT1	3
GO:0046631	BP	GO:0046631	alpha-beta T cell activation	7/173	185/21081	0.000857114116765527	0.00215751059368289	0.00084022411546234	RORA/IL6/MTOR/RHOA/ABL1/STAT3/IL2	7
GO:0007622	BP	GO:0007622	rhythmic behavior	4/173	52/21081	0.000872375685105773	0.00219332797989019	0.000854172891302569	SRD5A1/DRD2/DRD3/MTOR	4
GO:1900047	BP	GO:1900047	negative regulation of hemostasis	4/173	52/21081	0.000872375685105773	0.00219332797989019	0.000854172891302569	PLG/SERPINE1/NOS3/F2	4
GO:0032409	BP	GO:0032409	regulation of transporter activity	9/173	302/21081	0.000901063501930025	0.00226411520975794	0.000881740374760496	DRD2/PPARG/DRD3/PIM1/NOS1/SNCA/MMP9/APP/CFTR	9
GO:0002028	BP	GO:0002028	regulation of sodium ion transport	5/173	91/21081	0.000924510343393304	0.00232028614830369	0.000903615668115941	DRD2/DRD3/NOS3/AKT1/NOS1	5
GO:0042058	BP	GO:0042058	regulation of epidermal growth factor receptor signaling pathway	5/173	91/21081	0.000924510343393304	0.00232028614830369	0.000903615668115941	AKT1/EGFR/MMP9/APP/PSEN1	5
GO:0006998	BP	GO:0006998	nuclear envelope organization	4/173	53/21081	0.000937606915218332	0.00235037863289834	0.000915334929807929	PRKCB/PRKCA/CDK1/PPP2CA	4
GO:0071354	BP	GO:0071354	cellular response to interleukin-6	4/173	53/21081	0.000937606915218332	0.00235037863289834	0.000915334929807929	PTPN11/IL6/SRC/STAT3	4
GO:0021700	BP	GO:0021700	developmental maturation	9/173	304/21081	0.000943786992471227	0.00236447578479378	0.000920824945484588	G6PD/PPARG/MTOR/LRRK2/AKR1B1/RHOA/MMP2/APP/CFTR	9
GO:0021987	BP	GO:0021987	cerebral cortex development	6/173	137/21081	0.000948468824688877	0.00237480497118623	0.000924847559104869	SRD5A1/GSK3B/CSNK2A2/EGFR/RHOA/PSEN1	6
GO:0007617	BP	GO:0007617	mating behavior	3/173	24/21081	0.000968368221570839	0.00240760478259479	0.00093762116615402	HDAC4/MTNR1A/APP	3
GO:0010310	BP	GO:0010310	regulation of hydrogen peroxide metabolic process	3/173	24/21081	0.000968368221570839	0.00240760478259479	0.00093762116615402	SNCA/MMP3/STAT3	3
GO:0010869	BP	GO:0010869	regulation of receptor biosynthetic process	3/173	24/21081	0.000968368221570839	0.00240760478259479	0.00093762116615402	PPARA/NR1H3/PPARG	3
GO:0035357	BP	GO:0035357	peroxisome proliferator activated receptor signaling pathway	3/173	24/21081	0.000968368221570839	0.00240760478259479	0.00093762116615402	FABP5/PPARG/SIRT1	3
GO:0035812	BP	GO:0035812	renal sodium excretion	3/173	24/21081	0.000968368221570839	0.00240760478259479	0.00093762116615402	DRD2/AGTR1/DRD3	3
GO:0044062	BP	GO:0044062	regulation of excretion	3/173	24/21081	0.000968368221570839	0.00240760478259479	0.00093762116615402	DRD2/AGTR1/DRD3	3
GO:0051349	BP	GO:0051349	positive regulation of lyase activity	3/173	24/21081	0.000968368221570839	0.00240760478259479	0.00093762116615402	NOS2/NOS3/NOS1	3
GO:0060065	BP	GO:0060065	uterus development	3/173	24/21081	0.000968368221570839	0.00240760478259479	0.00093762116615402	CYP19A1/ESR1/SRC	3
GO:0060396	BP	GO:0060396	growth hormone receptor signaling pathway	3/173	24/21081	0.000968368221570839	0.00240760478259479	0.00093762116615402	PTK2/STAT5B/STAT3	3
GO:1902001	BP	GO:1902001	fatty acid transmembrane transport	3/173	24/21081	0.000968368221570839	0.00240760478259479	0.00093762116615402	AKT1/ACACA/ACACA	3
GO:2000637	BP	GO:2000637	positive regulation of gene silencing by miRNA	3/173	24/21081	0.000968368221570839	0.00240760478259479	0.00093762116615402	IL6/EGFR/STAT3	3
GO:2000773	BP	GO:2000773	negative regulation of cellular senescence	3/173	24/21081	0.000968368221570839	0.00240760478259479	0.00093762116615402	TERT/SIRT1/ABL1	3
GO:0038095	BP	GO:0038095	Fc-epsilon receptor signaling pathway	7/173	189/21081	0.000971184961225893	0.00241178544725238	0.000939249290379343	MAPK3/MAPK8/IKBKB/PIK3CA/MAPK1/CHUK/MAPK10	7
GO:0050864	BP	GO:0050864	regulation of B cell activation	7/173	189/21081	0.000971184961225893	0.00241178544725238	0.000939249290379343	IL6/TLR4/MIF/MIF/STAT5B/CD38/IL2	7
GO:0043618	BP	GO:0043618	regulation of transcription from RNA polymerase II promoter in response to stress	6/173	138/21081	0.000984947965515042	0.00244310794248302	0.00095144756923197	HSPA1A/HSPA1A/HSPA1A/HSPA1A/HSPA1A/EP300	6
GO:0071482	BP	GO:0071482	cellular response to light stimulus	6/173	138/21081	0.000984947965515042	0.00244310794248302	0.00095144756923197	MDM2/PTGS2/PARP1/MC1R/SIRT1/EP300	6
GO:0022408	BP	GO:0022408	negative regulation of cell-cell adhesion	8/173	246/21081	0.000993797228756384	0.00246361985121696	0.000959435757295974	PPARA/PLG/IDO1/ERBB2/AKT1/PTK2/ABL1/IL2	8
GO:0048469	BP	GO:0048469	cell maturation	7/173	190/21081	0.00100148940009881	0.00247979514045444	0.000965735085851628	G6PD/PPARG/MTOR/LRRK2/AKR1B1/APP/CFTR	7
GO:0050671	BP	GO:0050671	positive regulation of lymphocyte proliferation	7/173	190/21081	0.00100148940009881	0.00247979514045444	0.000965735085851628	IL6/TLR4/MIF/MIF/STAT5B/CD38/IL2	7
GO:0050670	BP	GO:0050670	regulation of lymphocyte proliferation	9/173	307/21081	0.00101094649417878	0.0025017540208303	0.000974286784691192	IDO1/IL6/ERBB2/TLR4/MIF/MIF/STAT5B/CD38/IL2	9
GO:0051899	BP	GO:0051899	membrane depolarization	5/173	93/21081	0.00101970316489805	0.00252195503355753	0.000982153896954685	SRC/PARP1/LRRK2/ABL1/CACNA1B	5
GO:0002433	BP	GO:0002433	immune response-regulating cell surface receptor signaling pathway involved in phagocytosis	6/173	139/21081	0.00102249668149386	0.00252445578132913	0.000983127791864188	MAPK3/SRC/PIK3CA/MAPK1/PTK2/ABL1	6
GO:0010595	BP	GO:0010595	positive regulation of endothelial cell migration	6/173	139/21081	0.00102249668149386	0.00252445578132913	0.000983127791864188	PTGS2/PRKCA/NOS3/AKT1/SIRT1/ABL1	6
GO:0038096	BP	GO:0038096	Fc-gamma receptor signaling pathway involved in phagocytosis	6/173	139/21081	0.00102249668149386	0.00252445578132913	0.000983127791864188	MAPK3/SRC/PIK3CA/MAPK1/PTK2/ABL1	6
GO:0032946	BP	GO:0032946	positive regulation of mononuclear cell proliferation	7/173	191/21081	0.00103253337581016	0.00254775511836085	0.000992201520125667	IL6/TLR4/MIF/MIF/STAT5B/CD38/IL2	7
GO:0010976	BP	GO:0010976	positive regulation of neuron projection development	9/173	308/21081	0.00103417584733647	0.00255032685741883	0.000993203061986696	CNR1/MTOR/RHOA/MAPT/MAPT/MAPT/IL2/EP300/PSEN1	9
GO:0048738	BP	GO:0048738	cardiac muscle tissue development	8/173	248/21081	0.00104678677487498	0.00257992865803005	0.00100473123098271	G6PD/PPARA/MTOR/MAPK1/PIM1/MAPK14/NOX4/CDK1	8
GO:0032944	BP	GO:0032944	regulation of mononuclear cell proliferation	9/173	309/21081	0.00105783636687013	0.00260414062736453	0.00101416037611749	IDO1/IL6/ERBB2/TLR4/MIF/MIF/STAT5B/CD38/IL2	9
GO:1901988	BP	GO:1901988	negative regulation of cell cycle phase transition	9/173	309/21081	0.00105783636687013	0.00260414062736453	0.00101416037611749	MDM2/CDK2/PRMT1/CHEK2/CDK4/WEE1/CCND1/CDK1/EP300	9
GO:0051101	BP	GO:0051101	regulation of DNA binding	6/173	140/21081	0.00106113586756497	0.00261075060873396	0.00101673457703479	MAPK8/PPARG/PARP1/MMP9/EP300/PSEN1	6
GO:0060401	BP	GO:0060401	cytosolic calcium ion transport	7/173	192/21081	0.00106432949508478	0.00261709260683752	0.00101920441415283	DRD2/HTR2A/NOS1/SNCA/F2/ABL1/PSEN2	7
GO:0051972	BP	GO:0051972	regulation of telomerase activity	4/173	55/21081	0.00107823666782066	0.00264975569784266	0.00103192477660593	MAPK3/PPARG/SRC/MAPK1	4
GO:0014829	BP	GO:0014829	vascular associated smooth muscle contraction	3/173	25/21081	0.0010938143335669	0.00267874184629727	0.00104321318511583	HTR2A/RHOA/CD38	3
GO:0022410	BP	GO:0022410	circadian sleep/wake cycle process	3/173	25/21081	0.0010938143335669	0.00267874184629727	0.00104321318511583	SRD5A1/DRD2/DRD3	3
GO:0034643	BP	GO:0034643	establishment of mitochondrion localization, microtubule-mediated	3/173	25/21081	0.0010938143335669	0.00267874184629727	0.00104321318511583	MAPT/MAPT/MAPT	3
GO:0047497	BP	GO:0047497	mitochondrion transport along microtubule	3/173	25/21081	0.0010938143335669	0.00267874184629727	0.00104321318511583	MAPT/MAPT/MAPT	3
GO:0060148	BP	GO:0060148	positive regulation of posttranscriptional gene silencing	3/173	25/21081	0.0010938143335669	0.00267874184629727	0.00104321318511583	IL6/EGFR/STAT3	3
GO:0071378	BP	GO:0071378	cellular response to growth hormone stimulus	3/173	25/21081	0.0010938143335669	0.00267874184629727	0.00104321318511583	PTK2/STAT5B/STAT3	3
GO:0007193	BP	GO:0007193	adenylate cyclase-inhibiting G protein-coupled receptor signaling pathway	5/173	95/21081	0.00112198722449645	0.00274615421479574	0.00106946635757241	DRD2/DRD3/HTR1A/HTR4/MTNR1A	5
GO:0098657	BP	GO:0098657	import into cell	8/173	251/21081	0.0011304876553324	0.00276536675158742	0.00107694851630611	SLC6A3/SLC6A3/DRD2/DRD3/AKT1/NOS1/SNCA/PSEN1	8
GO:0038094	BP	GO:0038094	Fc-gamma receptor signaling pathway	6/173	142/21081	0.00114177004766499	0.00279135841917638	0.00108707074976038	MAPK3/SRC/PIK3CA/MAPK1/PTK2/ABL1	6
GO:0050819	BP	GO:0050819	negative regulation of coagulation	4/173	56/21081	0.00115382076126156	0.00281434237347897	0.00109602165490554	PLG/SERPINE1/NOS3/F2	4
GO:0050832	BP	GO:0050832	defense response to fungus	4/173	56/21081	0.00115382076126156	0.00281434237347897	0.00109602165490554	MPO/CTSG/ELANE/ELANE	4
GO:0051496	BP	GO:0051496	positive regulation of stress fiber assembly	4/173	56/21081	0.00115382076126156	0.00281434237347897	0.00109602165490554	MTOR/RHOA/ABL1/NOX4	4
GO:2000107	BP	GO:2000107	negative regulation of leukocyte apoptotic process	4/173	56/21081	0.00115382076126156	0.00281434237347897	0.00109602165490554	IDO1/MIF/MIF/IL2	4
GO:0043409	BP	GO:0043409	negative regulation of MAPK cascade	7/173	195/21081	0.00116435833364768	0.0028384156968841	0.0011053968055646	HMGCR/IGF1R/CSK/AKT1/TLR4/ABL1/PPP2CA	7
GO:0030534	BP	GO:0030534	adult behavior	6/173	144/21081	0.0012270208994976	0.00298077030766367	0.00116083559565651	PPARA/DRD2/DRD3/HTR2A/CHRNA3/APP	6
GO:0015874	BP	GO:0015874	norepinephrine transport	3/173	26/21081	0.00122906791692793	0.00298077030766367	0.00116083559565651	SLC6A3/SLC6A3/SNCA	3
GO:0034063	BP	GO:0034063	stress granule assembly	3/173	26/21081	0.00122906791692793	0.00298077030766367	0.00116083559565651	MAPT/MAPT/MAPT	3
GO:0042136	BP	GO:0042136	neurotransmitter biosynthetic process	3/173	26/21081	0.00122906791692793	0.00298077030766367	0.00116083559565651	SLC6A3/SLC6A3/NOS1	3
GO:0042430	BP	GO:0042430	indole-containing compound metabolic process	3/173	26/21081	0.00122906791692793	0.00298077030766367	0.00116083559565651	SRD5A1/IDO1/HTR1A	3
GO:0060259	BP	GO:0060259	regulation of feeding behavior	3/173	26/21081	0.00122906791692793	0.00298077030766367	0.00116083559565651	CNR1/MTOR/STAT3	3
GO:0060330	BP	GO:0060330	regulation of response to interferon-gamma	3/173	26/21081	0.00122906791692793	0.00298077030766367	0.00116083559565651	NR1H3/PPARG/NR1H2	3
GO:0060334	BP	GO:0060334	regulation of interferon-gamma-mediated signaling pathway	3/173	26/21081	0.00122906791692793	0.00298077030766367	0.00116083559565651	NR1H3/PPARG/NR1H2	3
GO:1900452	BP	GO:1900452	regulation of long-term synaptic depression	3/173	26/21081	0.00122906791692793	0.00298077030766367	0.00116083559565651	MAPT/MAPT/MAPT	3
GO:2000106	BP	GO:2000106	regulation of leukocyte apoptotic process	5/173	97/21081	0.00123168294823826	0.00298529476892347	0.0011625976085389	IDO1/MIF/MIF/SIRT1/IL2	5
GO:0035065	BP	GO:0035065	regulation of histone acetylation	4/173	57/21081	0.00123304126134636	0.00298529476892347	0.0011625976085389	MAPK3/NOS1/SNCA/SIRT1	4
GO:0070741	BP	GO:0070741	response to interleukin-6	4/173	57/21081	0.00123304126134636	0.00298529476892347	0.0011625976085389	PTPN11/IL6/SRC/STAT3	4
GO:0016241	BP	GO:0016241	regulation of macroautophagy	7/173	197/21081	0.00123504070011154	0.00298843276467763	0.0011638196742449	MAPK3/MAPK8/MTOR/PIK3CA/AKT1/LRRK2/SIRT1	7
GO:0006457	BP	GO:0006457	protein folding	8/173	255/21081	0.00125031778091108	0.00302367686459373	0.00117754518862428	CSNK2A1/CSNK2A2/HSPA1A/HSPA1A/HSPA1A/HSPA1A/HSPA1A/VCP	8
GO:0043620	BP	GO:0043620	regulation of DNA-templated transcription in response to stress	6/173	145/21081	0.00127143151028209	0.00307298776290593	0.00119674889776867	HSPA1A/HSPA1A/HSPA1A/HSPA1A/HSPA1A/EP300	6
GO:0045017	BP	GO:0045017	glycerolipid biosynthetic process	9/173	318/21081	0.00129117471028798	0.00311893197499353	0.00121464147965214	NR1H4/FABP5/NR1H3/NR1H2/HTR2A/CSNK2A1/CSNK2A2/PIK3CA/PIK3CG	9
GO:0016579	BP	GO:0016579	protein deubiquitination	9/173	320/21081	0.00134828373237231	0.00325503271525566	0.00126764475316344	ESR1/MDM2/CCNA2/RHOA/CDK1/CFTR/OGT/VCP/EP300	9
GO:0032640	BP	GO:0032640	tumor necrosis factor production	6/173	147/21081	0.00136393229372151	0.00329094168996178	0.00128162919736407	PTPN11/TLR4/MIF/MIF/MC1R/APP	6
GO:0006525	BP	GO:0006525	arginine metabolic process	3/173	27/21081	0.00137440957825317	0.00330870611784573	0.00128854740242373	NOS2/NOS3/NOS1	3
GO:0035640	BP	GO:0035640	exploration behavior	3/173	27/21081	0.00137440957825317	0.00330870611784573	0.00128854740242373	HTR1A/LRRK2/DPP4	3
GO:0042730	BP	GO:0042730	fibrinolysis	3/173	27/21081	0.00137440957825317	0.00330870611784573	0.00128854740242373	PLG/SERPINE1/F2	3
GO:1902175	BP	GO:1902175	regulation of oxidative stress-induced intrinsic apoptotic signaling pathway	3/173	27/21081	0.00137440957825317	0.00330870611784573	0.00128854740242373	AKT1/PARP1/SIRT1	3
GO:0051783	BP	GO:0051783	regulation of nuclear division	7/173	201/21081	0.00138647185503502	0.00333585442358085	0.00129912007874772	DRD3/INSR/HSPA1A/HSPA1A/HSPA1A/HSPA1A/HSPA1A	7
GO:0060828	BP	GO:0060828	regulation of canonical Wnt signaling pathway	9/173	322/21081	0.00140741357176468	0.00338432386328699	0.00131799608900847	XIAP/SRC/GSK3B/LRRK2/EGFR/PPP1CA/MAPK14/VCP/PSEN1	9
GO:0019319	BP	GO:0019319	hexose biosynthetic process	5/173	100/21081	0.00141083293531036	0.00339062734283581	0.0013204509254036	PPARA/AKR1B1/SIRT1/OGT/EP300	5
GO:0072329	BP	GO:0072329	monocarboxylic acid catabolic process	6/173	149/21081	0.00146148645791522	0.00350839319756032	0.00136631383398318	PPARA/FABP1/CNR1/MTOR/CYP26A1/AKT1	6
GO:0097553	BP	GO:0097553	calcium ion transmembrane import into cytosol	6/173	149/21081	0.00146148645791522	0.00350839319756032	0.00136631383398318	DRD2/HTR2A/NOS1/SNCA/F2/ABL1	6
GO:0045744	BP	GO:0045744	negative regulation of G protein-coupled receptor signaling pathway	4/173	60/21081	0.00149344577234738	0.00357904742622899	0.0013938295212575	DRD2/DRD3/SNCA/CXCL8	4
GO:0060043	BP	GO:0060043	regulation of cardiac muscle cell proliferation	4/173	60/21081	0.00149344577234738	0.00357904742622899	0.0013938295212575	MAPK1/PIM1/MAPK14/CDK1	4
GO:0071827	BP	GO:0071827	plasma lipoprotein particle organization	4/173	60/21081	0.00149344577234738	0.00357904742622899	0.0013938295212575	AGTR1/NR1H2/MPO/CETP	4
GO:0071706	BP	GO:0071706	tumor necrosis factor superfamily cytokine production	6/173	150/21081	0.00151221432656897	0.00362198346876638	0.00141055059714379	PTPN11/TLR4/MIF/MIF/MC1R/APP	6
GO:0036315	BP	GO:0036315	cellular response to sterol	3/173	28/21081	0.00153011113023976	0.00365660415769894	0.00142403332942804	CES1/CES1/RORA	3
GO:0042745	BP	GO:0042745	circadian sleep/wake cycle	3/173	28/21081	0.00153011113023976	0.00365660415769894	0.00142403332942804	SRD5A1/DRD2/DRD3	3
GO:0043691	BP	GO:0043691	reverse cholesterol transport	3/173	28/21081	0.00153011113023976	0.00365660415769894	0.00142403332942804	CES1/CES1/CETP	3
GO:0097066	BP	GO:0097066	response to thyroid hormone	3/173	28/21081	0.00153011113023976	0.00365660415769894	0.00142403332942804	AKR1B1/CTSB/CTSB	3
GO:0021953	BP	GO:0021953	central nervous system neuron differentiation	7/173	205/21081	0.00155204536230512	0.00370693689962589	0.00144363498686054	RORA/DRD2/PTK2/MAPT/MAPT/MAPT/PSEN1	7
GO:0071333	BP	GO:0071333	cellular response to glucose stimulus	6/173	151/21081	0.00156427273843093	0.00373404205932193	0.00145419086032728	NR1H4/HMGCR/IGF1R/PIK3CA/NOX4/CFTR	6
GO:0030520	BP	GO:0030520	intracellular estrogen receptor signaling pathway	4/173	61/21081	0.00158813547212322	0.00378674950676294	0.00147471732658616	ESR1/ESR2/SRC/PARP1	4
GO:0048008	BP	GO:0048008	platelet-derived growth factor receptor signaling pathway	4/173	61/21081	0.00158813547212322	0.00378674950676294	0.00147471732658616	PTPN11/SRC/SNCA/ABL1	4
GO:0002040	BP	GO:0002040	sprouting angiogenesis	7/173	206/21081	0.0015957517538015	0.00380277577223926	0.00148095861910793	ALOX5/ALOX5/PTGS2/AGTR1/AKT1/RHOA/ABL1	7
GO:0031058	BP	GO:0031058	positive regulation of histone modification	5/173	103/21081	0.00160849534940076	0.00382884971406378	0.00149111289356214	MAPK3/NOS1/LRRK2/SIRT1/OGT	5
GO:0060291	BP	GO:0060291	long-term synaptic potentiation	5/173	103/21081	0.00160849534940076	0.00382884971406378	0.00149111289356214	DRD2/GSK3B/MAPK1/ABL1/APP	5
GO:0071331	BP	GO:0071331	cellular response to hexose stimulus	6/173	153/21081	0.00167247204623758	0.00397891026005795	0.00154955269445717	NR1H4/HMGCR/IGF1R/PIK3CA/NOX4/CFTR	6
GO:0061097	BP	GO:0061097	regulation of protein tyrosine kinase activity	5/173	104/21081	0.00167868998587022	0.00399146824284419	0.0015544432938403	SRC/ACE/NOX4/APP/PSEN1	5
GO:1902275	BP	GO:1902275	regulation of chromatin organization	7/173	208/21081	0.00168603831832662	0.00399539162745886	0.00155597122254532	MAPK3/MAPK8/NOS1/LRRK2/SNCA/SIRT1/OGT	7
GO:0032760	BP	GO:0032760	positive regulation of tumor necrosis factor production	4/173	62/21081	0.00168692223574045	0.00399539162745886	0.00155597122254532	PTPN11/TLR4/MIF/MIF	4
GO:0042572	BP	GO:0042572	retinol metabolic process	4/173	62/21081	0.00168692223574045	0.00399539162745886	0.00155597122254532	AKR1B10/TTR/AKR1B1/CYP1B1	4
GO:0070228	BP	GO:0070228	regulation of lymphocyte apoptotic process	4/173	62/21081	0.00168692223574045	0.00399539162745886	0.00155597122254532	IDO1/MIF/MIF/IL2	4
GO:1900271	BP	GO:1900271	regulation of long-term synaptic potentiation	4/173	62/21081	0.00168692223574045	0.00399539162745886	0.00155597122254532	DRD2/GSK3B/ABL1/APP	4
GO:1902041	BP	GO:1902041	regulation of extrinsic apoptotic signaling pathway via death domain receptors	4/173	62/21081	0.00168692223574045	0.00399539162745886	0.00155597122254532	SERPINE1/BCL2L1/GSK3B/NOS3	4
GO:2000059	BP	GO:2000059	negative regulation of ubiquitin-dependent protein catabolic process	4/173	62/21081	0.00168692223574045	0.00399539162745886	0.00155597122254532	CSNK2A1/CSNK2A2/OGT/PSEN1	4
GO:0001783	BP	GO:0001783	B cell apoptotic process	3/173	29/21081	0.00169643574373135	0.00400230731544393	0.00155866447829901	MIF/MIF/IL2	3
GO:0033598	BP	GO:0033598	mammary gland epithelial cell proliferation	3/173	29/21081	0.00169643574373135	0.00400230731544393	0.00155866447829901	ESR1/MAPK1/CCND1	3
GO:0051654	BP	GO:0051654	establishment of mitochondrion localization	3/173	29/21081	0.00169643574373135	0.00400230731544393	0.00155866447829901	MAPT/MAPT/MAPT	3
GO:0051953	BP	GO:0051953	negative regulation of amine transport	3/173	29/21081	0.00169643574373135	0.00400230731544393	0.00155866447829901	DRD2/CNR1/SNCA	3
GO:0071880	BP	GO:0071880	adenylate cyclase-activating adrenergic receptor signaling pathway	3/173	29/21081	0.00169643574373135	0.00400230731544393	0.00155866447829901	DRD2/DRD3/NOS1	3
GO:1905208	BP	GO:1905208	negative regulation of cardiocyte differentiation	3/173	29/21081	0.00169643574373135	0.00400230731544393	0.00155866447829901	G6PD/PPARA/EGFR	3
GO:1990776	BP	GO:1990776	response to angiotensin	3/173	29/21081	0.00169643574373135	0.00400230731544393	0.00155866447829901	PTGS2/AGTR1/SRC	3
GO:0006650	BP	GO:0006650	glycerophospholipid metabolic process	10/173	398/21081	0.0017126630247092	0.00403834916314617	0.00157270066875569	NR1H4/FABP5/NR1H3/NR1H2/HTR2A/CSNK2A1/CSNK2A2/PIK3CA/PIK3CG/CETP	10
GO:0071326	BP	GO:0071326	cellular response to monosaccharide stimulus	6/173	154/21081	0.00172865869135169	0.00407380520219265	0.00158650872102336	NR1H4/HMGCR/IGF1R/PIK3CA/NOX4/CFTR	6
GO:0046390	BP	GO:0046390	ribose phosphate biosynthetic process	7/173	209/21081	0.00173264689721671	0.00408094050236906	0.00158928750287353	G6PD/PARP1/STAT3/FASN/ACACA/ACACA/VCP	7
GO:0044264	BP	GO:0044264	cellular polysaccharide metabolic process	5/173	105/21081	0.00175110774808143	0.00412213674326759	0.0016053310278373	GSK3B/MTOR/AKT1/INSR/PPP1CA	5
GO:0043388	BP	GO:0043388	positive regulation of DNA binding	4/173	63/21081	0.00178989738842959	0.00420878472796754	0.00163907534710705	PPARG/PARP1/MMP9/EP300	4
GO:2000756	BP	GO:2000756	regulation of peptidyl-lysine acetylation	4/173	63/21081	0.00178989738842959	0.00420878472796754	0.00163907534710705	MAPK3/NOS1/SNCA/SIRT1	4
GO:0030516	BP	GO:0030516	regulation of axon extension	5/173	106/21081	0.00182579056502523	0.00428843787219028	0.00167009558535956	GSK3B/ABL1/MAPT/MAPT/MAPT	5
GO:0050709	BP	GO:0050709	negative regulation of protein secretion	5/173	106/21081	0.00182579056502523	0.00428843787219028	0.00167009558535956	HMGCR/PTPN11/NR1H3/DRD2/DRD3	5
GO:0043433	BP	GO:0043433	negative regulation of DNA-binding transcription factor activity	7/173	211/21081	0.00182886631965805	0.00429328894598181	0.00167198479470919	NR1H4/ESR1/PIM1/CHUK/HDAC4/SIRT1/CYP1B1	7
GO:0060078	BP	GO:0060078	regulation of postsynaptic membrane potential	6/173	156/21081	0.00184532127074432	0.00432713580540431	0.00168516616568495	DRD2/GSK3B/AKT1/CHRNA3/LRRK2/APP	6
GO:1903670	BP	GO:1903670	regulation of sprouting angiogenesis	6/173	156/21081	0.00184532127074432	0.00432713580540431	0.00168516616568495	ALOX5/ALOX5/PTGS2/AGTR1/RHOA/ABL1	6
GO:0001782	BP	GO:0001782	B cell homeostasis	3/173	30/21081	0.00187363809767154	0.00438869254520748	0.00170913891344494	MIF/MIF/ABL1	3
GO:2000191	BP	GO:2000191	regulation of fatty acid transport	3/173	30/21081	0.00187363809767154	0.00438869254520748	0.00170913891344494	AKT1/MIF/MIF	3
GO:0071825	BP	GO:0071825	protein-lipid complex subunit organization	4/173	64/21081	0.00189715190390854	0.00443887579279041	0.00172868235157908	AGTR1/NR1H2/MPO/CETP	4
GO:1903557	BP	GO:1903557	positive regulation of tumor necrosis factor superfamily cytokine production	4/173	64/21081	0.00189715190390854	0.00443887579279041	0.00172868235157908	PTPN11/TLR4/MIF/MIF	4
GO:0007631	BP	GO:0007631	feeding behavior	5/173	107/21081	0.00190278048741083	0.00444714757481223	0.0017319037265994	DRD2/CNR1/MTOR/STAT3/APP	5
GO:0048709	BP	GO:0048709	oligodendrocyte differentiation	5/173	107/21081	0.00190278048741083	0.00444714757481223	0.0017319037265994	PPARG/DRD3/ERBB2/CSK/MTOR	5
GO:0070646	BP	GO:0070646	protein modification by small protein removal	9/173	337/21081	0.001920658936534	0.00448417586921803	0.00174632408031877	ESR1/MDM2/CCNA2/RHOA/CDK1/CFTR/OGT/VCP/EP300	9
GO:0016358	BP	GO:0016358	dendrite development	8/173	273/21081	0.00192073430971448	0.00448417586921803	0.00174632408031877	GSK3B/MTOR/CHRNA3/LRRK2/RHOA/APP/IL2/PSEN1	8
GO:0043524	BP	GO:0043524	negative regulation of neuron apoptotic process	6/173	158/21081	0.00196785803974908	0.00459166875941451	0.00178818627040409	BCL2L1/TERT/PIK3CA/RHOA/C5AR1/PSEN1	6
GO:0001889	BP	GO:0001889	liver development	6/173	159/21081	0.00203138785160377	0.00473730350245028	0.00184490248005149	SRD5A1/IL6/CSNK2A2/PIK3CA/EGFR/CCND1	6
GO:0002438	BP	GO:0002438	acute inflammatory response to antigenic stimulus	3/173	31/21081	0.00206196452698734	0.00480070535625709	0.00186959379173704	CNR1/ELANE/ELANE	3
GO:0019098	BP	GO:0019098	reproductive behavior	3/173	31/21081	0.00206196452698734	0.00480070535625709	0.00186959379173704	HDAC4/MTNR1A/APP	3
GO:0035666	BP	GO:0035666	TRIF-dependent toll-like receptor signaling pathway	3/173	31/21081	0.00206196452698734	0.00480070535625709	0.00186959379173704	IKBKB/CHUK/TLR4	3
GO:0009141	BP	GO:0009141	nucleoside triphosphate metabolic process	5/173	109/21081	0.00206385040170366	0.00480246459848787	0.00187027891363242	PARP1/LRRK2/RHOA/STAT3/VCP	5
GO:0032535	BP	GO:0032535	regulation of cellular component size	10/173	409/21081	0.00208989140226784	0.00486039877845432	0.00189284088633367	GSK3B/MTOR/CDK4/AKT1/PPP1CA/RHOA/ABL1/MAPT/MAPT/MAPT	10
GO:0098656	BP	GO:0098656	anion transmembrane transport	9/173	342/21081	0.0021216322237771	0.00493093076108613	0.00192030896593066	SLC22A6/MTOR/AKT1/ABCC1/ABCC1/CFTR/ACACA/ACACA/PSEN1	9
GO:0006940	BP	GO:0006940	regulation of smooth muscle contraction	4/173	66/21081	0.00212486096106112	0.00493093076108613	0.00192030896593066	PTGS2/TACR1/CHRNA3/RHOA	4
GO:0032233	BP	GO:0032233	positive regulation of actin filament bundle assembly	4/173	66/21081	0.00212486096106112	0.00493093076108613	0.00192030896593066	MTOR/RHOA/ABL1/NOX4	4
GO:0045747	BP	GO:0045747	positive regulation of Notch signaling pathway	4/173	66/21081	0.00212486096106112	0.00493093076108613	0.00192030896593066	SRC/NOS3/STAT3/EP300	4
GO:0090277	BP	GO:0090277	positive regulation of peptide hormone secretion	5/173	110/21081	0.00214801501641981	0.00498194094146712	0.00194017444599629	NR1H4/DRD2/EGFR/CD38/CFTR	5
GO:0044282	BP	GO:0044282	small molecule catabolic process	11/173	483/21081	0.0022076331140277	0.00511742122286072	0.00199293608708849	AKR1B10/PPARA/FABP1/NOS2/IDO1/CNR1/MTOR/NOS3/CYP26A1/AKT1/NOS1	11
GO:0061008	BP	GO:0061008	hepaticobiliary system development	6/173	162/21081	0.00223130692066053	0.00516947824748452	0.00201320925172379	SRD5A1/IL6/CSNK2A2/PIK3CA/EGFR/CCND1	6
GO:0034308	BP	GO:0034308	primary alcohol metabolic process	5/173	111/21081	0.00223465596298907	0.00517441590558069	0.00201513218059304	AKR1B10/TTR/AKR1B1/AKR1C1/CYP1B1	5
GO:0030857	BP	GO:0030857	negative regulation of epithelial cell differentiation	4/173	67/21081	0.00224549539685234	0.00519102825964397	0.00202160172032065	GSK3B/XDH/CCND1/MMP9	4
GO:0051893	BP	GO:0051893	regulation of focal adhesion assembly	4/173	67/21081	0.00224549539685234	0.00519102825964397	0.00202160172032065	SRC/PTK2/RHOA/ABL1	4
GO:0090109	BP	GO:0090109	regulation of cell-substrate junction assembly	4/173	67/21081	0.00224549539685234	0.00519102825964397	0.00202160172032065	SRC/PTK2/RHOA/ABL1	4
GO:0036336	BP	GO:0036336	dendritic cell migration	3/173	32/21081	0.00226165316842812	0.00521986111496529	0.00203283043012608	ALOX5/ALOX5/PIK3CG	3
GO:0071295	BP	GO:0071295	cellular response to vitamin	3/173	32/21081	0.00226165316842812	0.00521986111496529	0.00203283043012608	MDM2/PPARG/PIM1	3
GO:1902473	BP	GO:1902473	regulation of protein localization to synapse	3/173	32/21081	0.00226165316842812	0.00521986111496529	0.00203283043012608	MAPT/MAPT/MAPT	3
GO:0010977	BP	GO:0010977	negative regulation of neuron projection development	6/173	163/21081	0.00230113595793577	0.00530810352077583	0.00206719568311048	MDM2/LRRK2/PTK2/RHOA/CD38/PSEN1	6
GO:0002792	BP	GO:0002792	negative regulation of peptide secretion	5/173	112/21081	0.00232381575589715	0.00535170360260542	0.00208417536344049	HMGCR/PTPN11/NR1H3/DRD2/DRD3	5
GO:0043266	BP	GO:0043266	regulation of potassium ion transport	5/173	112/21081	0.00232381575589715	0.00535170360260542	0.00208417536344049	DRD2/DRD3/HTR2A/NOS3/NOS1	5
GO:0090342	BP	GO:0090342	regulation of cell aging	5/173	112/21081	0.00232381575589715	0.00535170360260542	0.00208417536344049	TERT/MIF/MIF/SIRT1/ABL1	5
GO:0031122	BP	GO:0031122	cytoplasmic microtubule organization	4/173	68/21081	0.00237076892175135	0.00545392374040145	0.00212398412503526	RHOA/MAPT/MAPT/MAPT	4
GO:1904356	BP	GO:1904356	regulation of telomere maintenance via telomere lengthening	4/173	68/21081	0.00237076892175135	0.00545392374040145	0.00212398412503526	MAPK3/SRC/MAPK1/PARP1	4
GO:0034766	BP	GO:0034766	negative regulation of ion transmembrane transport	5/173	113/21081	0.00241553697375115	0.0055539050873748	0.00216292100862201	DRD2/DRD3/MTOR/AKT1/MMP9	5
GO:1901605	BP	GO:1901605	alpha-amino acid metabolic process	7/173	222/21081	0.00243452164215236	0.00559452810032741	0.00217874129484701	NR1H4/NOS2/IDO1/NOS3/NOS1/NOX4/TYR	7
GO:0033032	BP	GO:0033032	regulation of myeloid cell apoptotic process	3/173	33/21081	0.00247293410438478	0.00565831826038283	0.00220358382909212	MIF/MIF/SIRT1	3
GO:0034104	BP	GO:0034104	negative regulation of tissue remodeling	3/173	33/21081	0.00247293410438478	0.00565831826038283	0.00220358382909212	IL6/CSK/CD38	3
GO:0060325	BP	GO:0060325	face morphogenesis	3/173	33/21081	0.00247293410438478	0.00565831826038283	0.00220358382909212	PTPN11/MMP2/EP300	3
GO:0061050	BP	GO:0061050	regulation of cell growth involved in cardiac muscle cell development	3/173	33/21081	0.00247293410438478	0.00565831826038283	0.00220358382909212	G6PD/PPARA/MTOR	3
GO:0061081	BP	GO:0061081	positive regulation of myeloid leukocyte cytokine production involved in immune response	3/173	33/21081	0.00247293410438478	0.00565831826038283	0.00220358382909212	TLR4/MIF/MIF	3
GO:0071280	BP	GO:0071280	cellular response to copper ion	3/173	33/21081	0.00247293410438478	0.00565831826038283	0.00220358382909212	BACE1/SNCA/APP	3
GO:0071875	BP	GO:0071875	adrenergic receptor signaling pathway	3/173	33/21081	0.00247293410438478	0.00565831826038283	0.00220358382909212	DRD2/DRD3/NOS1	3
GO:0090022	BP	GO:0090022	regulation of neutrophil chemotaxis	3/173	33/21081	0.00247293410438478	0.00565831826038283	0.00220358382909212	CXCL8/DPP4/C5AR1	3
GO:0001655	BP	GO:0001655	urogenital system development	9/173	350/21081	0.00247778168323925	0.00566635865020645	0.00220671509039267	CYP19A1/SRD5A1/ESR1/AGTR1/CYP26A1/LRRK2/AKR1B1/ACE/MMP9	9
GO:0051651	BP	GO:0051651	maintenance of location in cell	7/173	223/21081	0.00249641556211118	0.00570590087327079	0.00222211447220564	DRD2/HTR2A/AKT1/NOS1/SNCA/F2/ABL1	7
GO:0016573	BP	GO:0016573	histone acetylation	6/173	167/21081	0.00259704036988592	0.00592951345064227	0.00230919848494621	MAPK3/NOS1/SNCA/SIRT1/OGT/EP300	6
GO:0046661	BP	GO:0046661	male sex differentiation	6/173	167/21081	0.00259704036988592	0.00592951345064227	0.00230919848494621	SRD5A1/ESR1/BCL2L1/CCND1/INSR/STAT5B	6
GO:0030038	BP	GO:0030038	contractile actin filament bundle assembly	5/173	115/21081	0.0026068342628568	0.00594548512231805	0.00231541851637759	SRC/MTOR/RHOA/ABL1/NOX4	5
GO:0043149	BP	GO:0043149	stress fiber assembly	5/173	115/21081	0.0026068342628568	0.00594548512231805	0.00231541851637759	SRC/MTOR/RHOA/ABL1/NOX4	5
GO:0022898	BP	GO:0022898	regulation of transmembrane transporter activity	8/173	287/21081	0.00261633295752268	0.00596394782001817	0.00232260865666685	DRD2/DRD3/PIM1/NOS1/SNCA/MMP9/APP/CFTR	8
GO:0009749	BP	GO:0009749	response to glucose	7/173	225/21081	0.00262383433892727	0.00597784027136836	0.00232801895346052	NR1H4/HMGCR/IGF1R/PIK3CA/RHOA/NOX4/CFTR	7
GO:0060038	BP	GO:0060038	cardiac muscle cell proliferation	4/173	70/21081	0.00263558763990921	0.00599818526083248	0.0023359421362373	MAPK1/PIM1/MAPK14/CDK1	4
GO:0150116	BP	GO:0150116	regulation of cell-substrate junction organization	4/173	70/21081	0.00263558763990921	0.00599818526083248	0.0023359421362373	SRC/PTK2/RHOA/ABL1	4
GO:0060402	BP	GO:0060402	calcium ion transport into cytosol	6/173	168/21081	0.00267528483273343	0.00608527047873894	0.00236985673225344	DRD2/HTR2A/NOS1/SNCA/F2/ABL1	6
GO:0007202	BP	GO:0007202	activation of phospholipase C activity	3/173	34/21081	0.00269602950471367	0.0061095623282818	0.00237931698605467	HTR2A/EGFR/C5AR1	3
GO:0008209	BP	GO:0008209	androgen metabolic process	3/173	34/21081	0.00269602950471367	0.0061095623282818	0.00237931698605467	CYP19A1/SRD5A1/ESR1	3
GO:0009065	BP	GO:0009065	glutamine family amino acid catabolic process	3/173	34/21081	0.00269602950471367	0.0061095623282818	0.00237931698605467	NOS2/NOS3/NOS1	3
GO:0120255	BP	GO:0120255	olefinic compound biosynthetic process	3/173	34/21081	0.00269602950471367	0.0061095623282818	0.00237931698605467	CYP19A1/ALOX5/ALOX5	3
GO:1902745	BP	GO:1902745	positive regulation of lamellipodium organization	3/173	34/21081	0.00269602950471367	0.0061095623282818	0.00237931698605467	SRC/MTOR/HDAC4	3
GO:1905048	BP	GO:1905048	regulation of metallopeptidase activity	3/173	34/21081	0.00269602950471367	0.0061095623282818	0.00237931698605467	MAPK3/STAT3/MAPK14	3
GO:2000352	BP	GO:2000352	negative regulation of endothelial cell apoptotic process	3/173	34/21081	0.00269602950471367	0.0061095623282818	0.00237931698605467	SERPINE1/TERT/ABL1	3
GO:0005976	BP	GO:0005976	polysaccharide metabolic process	5/173	116/21081	0.00270649572742092	0.00612674498977704	0.00238600862715178	GSK3B/MTOR/AKT1/INSR/PPP1CA	5
GO:0035710	BP	GO:0035710	CD4-positive, alpha-beta T cell activation	5/173	116/21081	0.00270649572742092	0.00612674498977704	0.00238600862715178	RORA/IL6/MTOR/STAT3/IL2	5
GO:2000378	BP	GO:2000378	negative regulation of reactive oxygen species metabolic process	4/173	71/21081	0.00277530866245529	0.0062791727938086	0.00244537033651686	G6PD/MMP3/RHOA/STAT3	4
GO:1905269	BP	GO:1905269	positive regulation of chromatin organization	5/173	117/21081	0.00280888938500952	0.00635176742783686	0.00247364169812328	MAPK3/NOS1/LRRK2/SIRT1/OGT	5
GO:0021537	BP	GO:0021537	telencephalon development	8/173	291/21081	0.0028474600893019	0.00643556272310839	0.00250627506180436	SRD5A1/DRD2/GSK3B/CSNK2A2/LRRK2/EGFR/RHOA/PSEN1	8
GO:0007220	BP	GO:0007220	Notch receptor processing	2/173	10/21081	0.00288553842108801	0.00645977489525972	0.00251570428592443	PSEN2/PSEN1	2
GO:0008300	BP	GO:0008300	isoprenoid catabolic process	2/173	10/21081	0.00288553842108801	0.00645977489525972	0.00251570428592443	AKR1B10/CYP26A1	2
GO:0014041	BP	GO:0014041	regulation of neuron maturation	2/173	10/21081	0.00288553842108801	0.00645977489525972	0.00251570428592443	MTOR/LRRK2	2
GO:0032000	BP	GO:0032000	positive regulation of fatty acid beta-oxidation	2/173	10/21081	0.00288553842108801	0.00645977489525972	0.00251570428592443	PPARA/FABP1	2
GO:0032070	BP	GO:0032070	regulation of deoxyribonuclease activity	2/173	10/21081	0.00288553842108801	0.00645977489525972	0.00251570428592443	AKT1/SIRT1	2
GO:0035672	BP	GO:0035672	oligopeptide transmembrane transport	2/173	10/21081	0.00288553842108801	0.00645977489525972	0.00251570428592443	ABCC1/ABCC1	2
GO:0042428	BP	GO:0042428	serotonin metabolic process	2/173	10/21081	0.00288553842108801	0.00645977489525972	0.00251570428592443	SRD5A1/HTR1A	2
GO:0048755	BP	GO:0048755	branching morphogenesis of a nerve	2/173	10/21081	0.00288553842108801	0.00645977489525972	0.00251570428592443	DRD2/LRRK2	2
GO:0051121	BP	GO:0051121	hepoxilin metabolic process	2/173	10/21081	0.00288553842108801	0.00645977489525972	0.00251570428592443	ALOX5/ALOX5	2
GO:0051122	BP	GO:0051122	hepoxilin biosynthetic process	2/173	10/21081	0.00288553842108801	0.00645977489525972	0.00251570428592443	ALOX5/ALOX5	2
GO:0070391	BP	GO:0070391	response to lipoteichoic acid	2/173	10/21081	0.00288553842108801	0.00645977489525972	0.00251570428592443	TLR4/MAPK14	2
GO:0071104	BP	GO:0071104	response to interleukin-9	2/173	10/21081	0.00288553842108801	0.00645977489525972	0.00251570428592443	STAT5B/STAT3	2
GO:0071223	BP	GO:0071223	cellular response to lipoteichoic acid	2/173	10/21081	0.00288553842108801	0.00645977489525972	0.00251570428592443	TLR4/MAPK14	2
GO:0071394	BP	GO:0071394	cellular response to testosterone stimulus	2/173	10/21081	0.00288553842108801	0.00645977489525972	0.00251570428592443	SRD5A1/SIRT1	2
GO:0110096	BP	GO:0110096	cellular response to aldehyde	2/173	10/21081	0.00288553842108801	0.00645977489525972	0.00251570428592443	AKR1B10/AKR1B1	2
GO:1903862	BP	GO:1903862	positive regulation of oxidative phosphorylation	2/173	10/21081	0.00288553842108801	0.00645977489525972	0.00251570428592443	CDK1/VCP	2
GO:1905906	BP	GO:1905906	regulation of amyloid fibril formation	2/173	10/21081	0.00288553842108801	0.00645977489525972	0.00251570428592443	APP/PSEN1	2
GO:2000270	BP	GO:2000270	negative regulation of fibroblast apoptotic process	2/173	10/21081	0.00288553842108801	0.00645977489525972	0.00251570428592443	PIK3CA/PIK3CG	2
GO:1904427	BP	GO:1904427	positive regulation of calcium ion transmembrane transport	4/173	72/21081	0.00292002037815979	0.00653352637535594	0.00254442617137396	G6PD/SNCA/F2/ABL1	4
GO:0002756	BP	GO:0002756	MyD88-independent toll-like receptor signaling pathway	3/173	35/21081	0.00293115376658986	0.00654809272042076	0.0025500989103322	IKBKB/CHUK/TLR4	3
GO:0045922	BP	GO:0045922	negative regulation of fatty acid metabolic process	3/173	35/21081	0.00293115376658986	0.00654809272042076	0.0025500989103322	CNR1/AKT1/SIRT1	3
GO:0098801	BP	GO:0098801	regulation of renal system process	3/173	35/21081	0.00293115376658986	0.00654809272042076	0.0025500989103322	DRD2/AGTR1/DRD3	3
GO:0035690	BP	GO:0035690	cellular response to drug	4/173	73/21081	0.00306980920929584	0.00685424032070311	0.00266932548442241	NOS2/PDE4A/CHEK2/EGFR	4
GO:0061387	BP	GO:0061387	regulation of extent of cell growth	5/173	120/21081	0.00313289114009235	0.00699141515454433	0.0027227470545252	GSK3B/ABL1/MAPT/MAPT/MAPT	5
GO:0031664	BP	GO:0031664	regulation of lipopolysaccharide-mediated signaling pathway	3/173	36/21081	0.00317851365241348	0.00707094476916485	0.00275371918522678	PRKCA/MIF/MIF	3
GO:0033280	BP	GO:0033280	response to vitamin D	3/173	36/21081	0.00317851365241348	0.00707094476916485	0.00275371918522678	PTGS2/PIM1/TYR	3
GO:0051482	BP	GO:0051482	positive regulation of cytosolic calcium ion concentration involved in phospholipase C-activating G protein-coupled signaling pathway	3/173	36/21081	0.00317851365241348	0.00707094476916485	0.00275371918522678	DRD2/AGTR1/DRD3	3
GO:0060674	BP	GO:0060674	placenta blood vessel development	3/173	36/21081	0.00317851365241348	0.00707094476916485	0.00275371918522678	PLG/MAPK1/AKT1	3
GO:0070670	BP	GO:0070670	response to interleukin-4	3/173	36/21081	0.00317851365241348	0.00707094476916485	0.00275371918522678	CDK4/STAT5B/FASN	3
GO:0098664	BP	GO:0098664	G protein-coupled serotonin receptor signaling pathway	3/173	36/21081	0.00317851365241348	0.00707094476916485	0.00275371918522678	HTR1A/HTR2A/HTR4	3
GO:0014823	BP	GO:0014823	response to activity	4/173	74/21081	0.00322476093516844	0.00716632281042401	0.00279086335063025	SRD5A1/IL6/MTOR/CDK1	4
GO:0098586	BP	GO:0098586	cellular response to virus	4/173	74/21081	0.00322476093516844	0.00716632281042401	0.00279086335063025	IL6/CHUK/MAPK14/MMP12	4
GO:0000086	BP	GO:0000086	G2/M transition of mitotic cell cycle	8/173	298/21081	0.00329001579217701	0.00730751547358083	0.00284584963012203	CDK2/CHEK2/CDK4/WEE1/CCNA2/CCND1/CDK1/APP	8
GO:0031214	BP	GO:0031214	biomineral tissue development	6/173	176/21081	0.00336653213394159	0.00746965798282914	0.00290899464864981	PPARA/ALOX5/ALOX5/PTGS2/NOS3/MMP13	6
GO:0110148	BP	GO:0110148	biomineralization	6/173	176/21081	0.00336653213394159	0.00746965798282914	0.00290899464864981	PPARA/ALOX5/ALOX5/PTGS2/NOS3/MMP13	6
GO:0007004	BP	GO:0007004	telomere maintenance via telomerase	4/173	75/21081	0.00338496066786403	0.00750271146466055	0.00292186704548349	MAPK3/TERT/SRC/MAPK1	4
GO:0008088	BP	GO:0008088	axo-dendritic transport	4/173	75/21081	0.00338496066786403	0.00750271146466055	0.00292186704548349	APP/MAPT/MAPT/MAPT	4
GO:0046676	BP	GO:0046676	negative regulation of insulin secretion	3/173	37/21081	0.00343830842579328	0.00761301328879398	0.00296482315095419	HMGCR/PTPN11/DRD2	3
GO:0090218	BP	GO:0090218	positive regulation of lipid kinase activity	3/173	37/21081	0.00343830842579328	0.00761301328879398	0.00296482315095419	SRC/PTK2/F2	3
GO:0010727	BP	GO:0010727	negative regulation of hydrogen peroxide metabolic process	2/173	11/21081	0.00350779436756778	0.00769072150041048	0.00299508595177696	MMP3/STAT3	2
GO:0010918	BP	GO:0010918	positive regulation of mitochondrial membrane potential	2/173	11/21081	0.00350779436756778	0.00769072150041048	0.00299508595177696	AKT1/VCP	2
GO:0014820	BP	GO:0014820	tonic smooth muscle contraction	2/173	11/21081	0.00350779436756778	0.00769072150041048	0.00299508595177696	HTR2A/CD38	2
GO:0032782	BP	GO:0032782	bile acid secretion	2/173	11/21081	0.00350779436756778	0.00769072150041048	0.00299508595177696	CES1/CES1	2
GO:0033197	BP	GO:0033197	response to vitamin E	2/173	11/21081	0.00350779436756778	0.00769072150041048	0.00299508595177696	PPARG/CCND1	2
GO:0033210	BP	GO:0033210	leptin-mediated signaling pathway	2/173	11/21081	0.00350779436756778	0.00769072150041048	0.00299508595177696	SIRT1/STAT3	2
GO:0034969	BP	GO:0034969	histone arginine methylation	2/173	11/21081	0.00350779436756778	0.00769072150041048	0.00299508595177696	NR1H4/PRMT1	2
GO:0042789	BP	GO:0042789	mRNA transcription by RNA polymerase II	2/173	11/21081	0.00350779436756778	0.00769072150041048	0.00299508595177696	STAT3/C5AR1	2
GO:0045348	BP	GO:0045348	positive regulation of MHC class II biosynthetic process	2/173	11/21081	0.00350779436756778	0.00769072150041048	0.00299508595177696	TLR4/SIRT1	2
GO:0051006	BP	GO:0051006	positive regulation of lipoprotein lipase activity	2/173	11/21081	0.00350779436756778	0.00769072150041048	0.00299508595177696	NR1H3/NR1H2	2
GO:0051610	BP	GO:0051610	serotonin uptake	2/173	11/21081	0.00350779436756778	0.00769072150041048	0.00299508595177696	NOS1/SNCA	2
GO:0061307	BP	GO:0061307	cardiac neural crest cell differentiation involved in heart development	2/173	11/21081	0.00350779436756778	0.00769072150041048	0.00299508595177696	MAPK3/MAPK1	2
GO:0061308	BP	GO:0061308	cardiac neural crest cell development involved in heart development	2/173	11/21081	0.00350779436756778	0.00769072150041048	0.00299508595177696	MAPK3/MAPK1	2
GO:0090237	BP	GO:0090237	regulation of arachidonic acid secretion	2/173	11/21081	0.00350779436756778	0.00769072150041048	0.00299508595177696	MIF/MIF	2
GO:0140052	BP	GO:0140052	cellular response to oxidised low-density lipoprotein particle stimulus	2/173	11/21081	0.00350779436756778	0.00769072150041048	0.00299508595177696	AKT1/TLR4	2
GO:0150104	BP	GO:0150104	transport across blood-brain barrier	2/173	11/21081	0.00350779436756778	0.00769072150041048	0.00299508595177696	FABP5/ABCG2	2
GO:1902033	BP	GO:1902033	regulation of hematopoietic stem cell proliferation	2/173	11/21081	0.00350779436756778	0.00769072150041048	0.00299508595177696	PIM1/ACE	2
GO:1903800	BP	GO:1903800	positive regulation of production of miRNAs involved in gene silencing by miRNA	2/173	11/21081	0.00350779436756778	0.00769072150041048	0.00299508595177696	IL6/EGFR	2
GO:1904526	BP	GO:1904526	regulation of microtubule binding	2/173	11/21081	0.00350779436756778	0.00769072150041048	0.00299508595177696	ABL1/PPP2CA	2
GO:2000278	BP	GO:2000278	regulation of DNA biosynthetic process	5/173	124/21081	0.00360573809262298	0.00790138275170451	0.00307712618094152	MAPK3/PPARG/SRC/MAPK1/NOX4	5
GO:0060070	BP	GO:0060070	canonical Wnt signaling pathway	9/173	372/21081	0.00370646599919246	0.00811054100254353	0.00315858107938671	XIAP/SRC/GSK3B/LRRK2/EGFR/PPP1CA/MAPK14/VCP/PSEN1	9
GO:0034368	BP	GO:0034368	protein-lipid complex remodeling	3/173	38/21081	0.00371072998563065	0.00811054100254353	0.00315858107938671	AGTR1/MPO/CETP	3
GO:0034369	BP	GO:0034369	plasma lipoprotein particle remodeling	3/173	38/21081	0.00371072998563065	0.00811054100254353	0.00315858107938671	AGTR1/MPO/CETP	3
GO:0043368	BP	GO:0043368	positive T cell selection	3/173	38/21081	0.00371072998563065	0.00811054100254353	0.00315858107938671	IL6/MTOR/STAT3	3
GO:0045730	BP	GO:0045730	respiratory burst	3/173	38/21081	0.00371072998563065	0.00811054100254353	0.00315858107938671	PIK3CG/INSR/MPO	3
GO:0006278	BP	GO:0006278	RNA-dependent DNA biosynthetic process	4/173	77/21081	0.00372144112621862	0.00812977035748222	0.00316606978780445	MAPK3/TERT/SRC/MAPK1	4
GO:0009062	BP	GO:0009062	fatty acid catabolic process	5/173	125/21081	0.00373152820485602	0.00814761733937987	0.00317302014282126	PPARA/FABP1/CNR1/MTOR/AKT1	5
GO:2000241	BP	GO:2000241	regulation of reproductive process	6/173	180/21081	0.00375826439969688	0.00820177988408426	0.00319411328430973	ESR1/CNR1/TACR1/SRC/HDAC4/INSR	6
GO:0033146	BP	GO:0033146	regulation of intracellular estrogen receptor signaling pathway	3/173	39/21081	0.00399596299832746	0.00870710091276583	0.00339090625283172	ESR1/SRC/PARP1	3
GO:0034367	BP	GO:0034367	protein-containing complex remodeling	3/173	39/21081	0.00399596299832746	0.00870710091276583	0.00339090625283172	AGTR1/MPO/CETP	3
GO:0036314	BP	GO:0036314	response to sterol	3/173	39/21081	0.00399596299832746	0.00870710091276583	0.00339090625283172	CES1/CES1/RORA	3
GO:0060485	BP	GO:0060485	mesenchyme development	8/173	308/21081	0.00401296355808124	0.00873966281818924	0.00340358720942227	MAPK3/MDM2/IL6/GSK3B/MTOR/MAPK1/NOS3/PPP2CA	8
GO:0021536	BP	GO:0021536	diencephalon development	4/173	79/21081	0.00407991726648012	0.00887637914248542	0.00345683021688994	SRD5A1/SLC6A3/SLC6A3/DRD2	4
GO:1905207	BP	GO:1905207	regulation of cardiocyte differentiation	4/173	79/21081	0.00407991726648012	0.00887637914248542	0.00345683021688994	G6PD/PPARA/MTOR/EGFR	4
GO:0051149	BP	GO:0051149	positive regulation of muscle cell differentiation	5/173	128/21081	0.00412776801858371	0.00897588859312293	0.00349558332446997	MDM2/MTOR/SIRT1/ABL1/MAPK14	5
GO:0018393	BP	GO:0018393	internal peptidyl-lysine acetylation	6/173	184/21081	0.00418287243458178	0.00901184226859101	0.00350958517700142	MAPK3/NOS1/SNCA/SIRT1/OGT/EP300	6
GO:0000012	BP	GO:0000012	single strand break repair	2/173	12/21081	0.00418672079035035	0.00901184226859101	0.00350958517700142	PARP1/SIRT1	2
GO:0006853	BP	GO:0006853	carnitine shuttle	2/173	12/21081	0.00418672079035035	0.00901184226859101	0.00350958517700142	ACACA/ACACA	2
GO:0006857	BP	GO:0006857	oligopeptide transport	2/173	12/21081	0.00418672079035035	0.00901184226859101	0.00350958517700142	ABCC1/ABCC1	2
GO:0010232	BP	GO:0010232	vascular transport	2/173	12/21081	0.00418672079035035	0.00901184226859101	0.00350958517700142	FABP5/ABCG2	2
GO:0014745	BP	GO:0014745	negative regulation of muscle adaptation	2/173	12/21081	0.00418672079035035	0.00901184226859101	0.00350958517700142	MTOR/NOS3	2
GO:0031987	BP	GO:0031987	locomotion involved in locomotory behavior	2/173	12/21081	0.00418672079035035	0.00901184226859101	0.00350958517700142	DRD2/DRD3	2
GO:0032308	BP	GO:0032308	positive regulation of prostaglandin secretion	2/173	12/21081	0.00418672079035035	0.00901184226859101	0.00350958517700142	MIF/MIF	2
GO:0032494	BP	GO:0032494	response to peptidoglycan	2/173	12/21081	0.00418672079035035	0.00901184226859101	0.00350958517700142	IL6/C5AR1	2
GO:0034776	BP	GO:0034776	response to histamine	2/173	12/21081	0.00418672079035035	0.00901184226859101	0.00350958517700142	DRD2/DRD3	2
GO:0038110	BP	GO:0038110	interleukin-2-mediated signaling pathway	2/173	12/21081	0.00418672079035035	0.00901184226859101	0.00350958517700142	STAT5B/IL2	2
GO:0046322	BP	GO:0046322	negative regulation of fatty acid oxidation	2/173	12/21081	0.00418672079035035	0.00901184226859101	0.00350958517700142	CNR1/AKT1	2
GO:0060439	BP	GO:0060439	trachea morphogenesis	2/173	12/21081	0.00418672079035035	0.00901184226859101	0.00350958517700142	MAPK3/MAPK1	2
GO:0061365	BP	GO:0061365	positive regulation of triglyceride lipase activity	2/173	12/21081	0.00418672079035035	0.00901184226859101	0.00350958517700142	NR1H3/NR1H2	2
GO:0071073	BP	GO:0071073	positive regulation of phospholipid biosynthetic process	2/173	12/21081	0.00418672079035035	0.00901184226859101	0.00350958517700142	NR1H4/HTR2A	2
GO:0072540	BP	GO:0072540	T-helper 17 cell lineage commitment	2/173	12/21081	0.00418672079035035	0.00901184226859101	0.00350958517700142	IL6/STAT3	2
GO:0090205	BP	GO:0090205	positive regulation of cholesterol metabolic process	2/173	12/21081	0.00418672079035035	0.00901184226859101	0.00350958517700142	CES1/CES1	2
GO:0097284	BP	GO:0097284	hepatocyte apoptotic process	2/173	12/21081	0.00418672079035035	0.00901184226859101	0.00350958517700142	BCL2L1/PIK3CG	2
GO:0150065	BP	GO:0150065	regulation of deacetylase activity	2/173	12/21081	0.00418672079035035	0.00901184226859101	0.00350958517700142	MAPK8/LRRK2	2
GO:1903961	BP	GO:1903961	positive regulation of anion transmembrane transport	2/173	12/21081	0.00418672079035035	0.00901184226859101	0.00350958517700142	CFTR/PSEN1	2
GO:0002065	BP	GO:0002065	columnar/cuboidal epithelial cell differentiation	5/173	129/21081	0.00426627926081386	0.00917665468115071	0.00357376996662222	SERPINE1/SRC/GSK3B/ABL1/FASN	5
GO:0032653	BP	GO:0032653	regulation of interleukin-10 production	4/173	80/21081	0.00426760876675778	0.00917665468115071	0.00357376996662222	IDO1/IL6/TLR4/STAT3	4
GO:0006084	BP	GO:0006084	acetyl-CoA metabolic process	3/173	40/21081	0.00429418502814081	0.00918766098161065	0.00357805627654605	FASN/ACACA/ACACA	3
GO:0032660	BP	GO:0032660	regulation of interleukin-17 production	3/173	40/21081	0.00429418502814081	0.00918766098161065	0.00357805627654605	IL6/TLR4/IL2	3
GO:0043029	BP	GO:0043029	T cell homeostasis	3/173	40/21081	0.00429418502814081	0.00918766098161065	0.00357805627654605	AKT1/STAT5B/IL2	3
GO:0044319	BP	GO:0044319	wound healing, spreading of cells	3/173	40/21081	0.00429418502814081	0.00918766098161065	0.00357805627654605	MTOR/RHOA/MMP12	3
GO:0048384	BP	GO:0048384	retinoic acid receptor signaling pathway	3/173	40/21081	0.00429418502814081	0.00918766098161065	0.00357805627654605	PPARG/NR1H2/CYP26A1	3
GO:0051281	BP	GO:0051281	positive regulation of release of sequestered calcium ion into cytosol	3/173	40/21081	0.00429418502814081	0.00918766098161065	0.00357805627654605	SNCA/F2/ABL1	3
GO:0060323	BP	GO:0060323	head morphogenesis	3/173	40/21081	0.00429418502814081	0.00918766098161065	0.00357805627654605	PTPN11/MMP2/EP300	3
GO:0071312	BP	GO:0071312	cellular response to alkaloid	3/173	40/21081	0.00429418502814081	0.00918766098161065	0.00357805627654605	BCL2L1/MDM2/CCNA2	3
GO:0090505	BP	GO:0090505	epiboly involved in wound healing	3/173	40/21081	0.00429418502814081	0.00918766098161065	0.00357805627654605	MTOR/RHOA/MMP12	3
GO:0016482	BP	GO:0016482	cytosolic transport	6/173	185/21081	0.00429435036702253	0.00918766098161065	0.00357805627654605	MAPK3/CES1/CES1/SRC/MAPK1/LRRK2	6
GO:0006402	BP	GO:0006402	mRNA catabolic process	10/173	454/21081	0.00438800162018251	0.00938330089791418	0.00365424657480301	PRKCA/MTOR/AKT1/HSPA1A/HSPA1A/HSPA1A/HSPA1A/HSPA1A/MAPK14/PPP2CA	10
GO:0006941	BP	GO:0006941	striated muscle contraction	6/173	186/21081	0.00440800923352263	0.00942134367869098	0.00366906201159461	MTOR/PIK3CA/PIK3CG/CHUK/NOS1/HDAC4	6
GO:0016575	BP	GO:0016575	histone deacetylation	4/173	81/21081	0.00446104367845508	0.00951554949284921	0.00370574966314277	MAPK8/LRRK2/HDAC4/SIRT1	4
GO:0031016	BP	GO:0031016	pancreas development	4/173	81/21081	0.00446104367845508	0.00951554949284921	0.00370574966314277	IL6/GSK3B/AKT1/INSR	4
GO:0072678	BP	GO:0072678	T cell migration	4/173	81/21081	0.00446104367845508	0.00951554949284921	0.00370574966314277	CXCR3/PIK3CG/RHOA/APP	4
GO:2000573	BP	GO:2000573	positive regulation of DNA biosynthetic process	4/173	81/21081	0.00446104367845508	0.00951554949284921	0.00370574966314277	MAPK3/SRC/MAPK1/NOX4	4
GO:1901657	BP	GO:1901657	glycosyl compound metabolic process	5/173	131/21081	0.0045532025045239	0.00970725411024688	0.00378040739277554	AKR1B10/LRRK2/AKR1B1/AKR1C1/RHOA	5
GO:0007210	BP	GO:0007210	serotonin receptor signaling pathway	3/173	41/21081	0.00460556666570728	0.00977963656301362	0.00380859612219777	HTR1A/HTR2A/HTR4	3
GO:0042759	BP	GO:0042759	long-chain fatty acid biosynthetic process	3/173	41/21081	0.00460556666570728	0.00977963656301362	0.00380859612219777	ALOX5/ALOX5/PTGS2	3
GO:0045022	BP	GO:0045022	early endosome to late endosome transport	3/173	41/21081	0.00460556666570728	0.00977963656301362	0.00380859612219777	MAPK3/SRC/MAPK1	3
GO:0045740	BP	GO:0045740	positive regulation of DNA replication	3/173	41/21081	0.00460556666570728	0.00977963656301362	0.00380859612219777	CDK2/EGFR/CDK1	3
GO:0050892	BP	GO:0050892	intestinal absorption	3/173	41/21081	0.00460556666570728	0.00977963656301362	0.00380859612219777	NPC1L1/FABP1/AKR1C1	3
GO:0051354	BP	GO:0051354	negative regulation of oxidoreductase activity	3/173	41/21081	0.00460556666570728	0.00977963656301362	0.00380859612219777	CNR1/LRRK2/SNCA	3
[truncated: 838 more rows]
